# Supplementary material for: Identification of Robust and Key Differentially Expressed Genes during C2C12 Cell Myogenesis Based on Multiomics Data
Source: Int J Mol Sci. 2022 May 26;23(11):6002. doi: 10.3390/ijms23116002 (PMC9180599; doi:10.3390/ijms23116002)
Supplement: Supplementary file 1 [file ijms-23-06002-s001.zip]

Archive with 1 entries (1 files):
- ijms-1724202-supplementary/ijms-1724202-Supplementary-Data.xlsx
