# Supplementary material for: Identification of Robust and Key Differentially Expressed Genes during C2C12 Cell Myogenesis Based on Multiomics Data
Source: Int J Mol Sci. 2022 May 26;23(11):6002. doi: 10.3390/ijms23116002 (PMC9180599; doi:10.3390/ijms23116002)
Supplement: Supplementary file 1 [file ijms-23-06002-s001.zip › ijms-1724202-supplementary/ijms-1724202-Supplementary-Data.xlsx]

## Sheet: abbr.
Dataset info	Information of all GEO datasets used in this study
DEGs count	DEGs count per RNA-Seq datasets used in this study
robust DEGs (RNA-Seq)	robust DEGs identified by intergrating 9 RNA-Seq datasets
robust DEGs (array)	robust DEGs identified by intergrating 4 expression array datasets
GO	GO biological process terms enriched by robust DEGs (RNA-Seq)
KEGG	KEGG pathways enriched by robust DEGs (RNA-Seq)
robust DETFs	Differentially expressed details of robust DETFs
TF peak bed	The peak bed files from Cistrome DB for the cooperative binding analysis of four target TFs
GO (KLF5 BS)	Enriched GO biological process terms for the KLF5-binding sites specific to C2C12 MTs relative to MBs
KEGG (KLF5 BS)	Enriched KEGG pathways for the KLF5-binding sites specific to C2C12 MTs relative to MBs
		i

## Sheet: Datasets info
Strategy	GEO dataset	Platform	Sample		Authors and year
			Myoblast	Myotube
RNA-Seq	GSE84158	Illumina HiSeq 2500	GSM2228364	GSM2228368	O'Sullivan JM, et al., 2017
			GSM2228365	GSM2228369
	GSE110957	Illumina HiSeq 2000	GSM3019458	GSM3019461	Castiglioni I, et al., 2018
			GSM3019459	GSM3019462
			GSM3019460	GSM3019463
	GSE114086	Illumina NextSeq 500	GSM3132555	GSM3132567	Chakraborty AA, et al., 2019
			GSM3132558	GSM3132570
	GSE126370	Illumina NextSeq 500	GSM3597315	GSM3597319	Zhang T, et al., 2019
			GSM3597316	GSM3597320
	GSE148294	BGISEQ-500	GSM4459815	GSM4459817	Zhu X, et al., 2020
			GSM4459816	GSM4459818
	GSE70389	Illumina HiSeq 2000	GSM1726435	GSM1726437	Martone J, et al., 2016
			GSM1726436	GSM1726438
	GSE76010	Illumina HiSeq 2000	GSM1972420	GSM1972423	Dell'Orso S, et al., 2016
			GSM1972421	GSM1972424
			GSM1972422	GSM1972425
	GSE108503	Illumina HiSeq 2500	GSM2902375	GSM2902381	Predeus AV, et al., 2018
			GSM2902376	GSM2902382
	GSE99399	Illumina HiSeq 3000	GSM2643472	GSM2643475	He K, et al., 2017
			GSM2643473	GSM2643476
			GSM2643474	GSM2643477
Expression array	GSE80329	Illumina MouseWG-6 v2.0 expression beadchip	GSM2124607	GSM2124610	Robson MI, et al., 2016
			GSM2124608	GSM2124611
			GSM2124609	GSM2124612
	GSE41877	Agilent-014868 Whole Mouse Genome Microarray 4x44K G4122F	GSM1026869	GSM1026872	Frangini M, et al., 2013
			GSM1026870	GSM1026873
			GSM1026871	GSM1026874
	GSE16992	Affymetrix Mouse Genome 430 2.0 Array	GSM425340	GSM425376	Rajan S, et al., 2012
			GSM425341	GSM425377
			GSM425342	GSM425378
	GSE11415	Affymetrix Mouse Genome 430 2.0 Array	GSM288014	GSM288032	Ma Q, et al., 2008
			GSM288015	GSM288033
			GSM288016	GSM288034
H3K27ac ChIP-Seq	GSE76010	Illumina HiSeq 2500	GSM1972399	GSM1972401	Dell'Orso S, et al., 2016

## Sheet: DEGs count
Dataset	Up	Down	Total
GSE70389	3327	2907	6234
GSE114086	2915	2628	5543
GSE76010	3019	1543	4562
GSE148294	2237	2224	4461
GSE108503	2017	1881	3898
GSE84158	2060	1711	3771
GSE110957	2063	1665	3728
GSE99399	2115	1145	3260
GSE126370	1107	896	2003

## Sheet: robust DEGs (RNA-Seq)
Name	Pvalue	adjPvalue	logFC	Trend
Tekt5	5.49455e-23	1.60617e-18	8.41326	up
Mb	2.97952e-21	4.35487e-17	8.55301	up
Unc45b	1.11853e-20	8.71685e-17	8.11719	up
Myl4	1.63617e-20	8.71685e-17	7.43437	up
Ckm	1.9673e-20	8.71685e-17	8.67165	up
Tnnt3	1.9673e-20	8.71685e-17	7.76423	up
Myh8	2.65301e-20	8.71685e-17	8.75643	up
Ankrd2	2.81321e-20	8.71685e-17	7.80794	up
Art1	2.98195e-20	8.71685e-17	7.98818	up
Cav3	2.98195e-20	8.71685e-17	8.31361	up
Smpx	8.44226e-20	2.24349e-16	8.84187	up
Rbfox1	3.38049e-19	8.23488e-16	8.03489	up
Pkhd1	4.02948e-19	9.06075e-16	7.88826	up
Casq2	4.99503e-19	1.04296e-15	7.5424	up
Tnni2	9.61456e-19	1.82715e-15	7.50377	up
Actn2	1.00008e-18	1.82715e-15	7.87541	up
C130080G10Rik	1.18716e-18	1.92794e-15	7.82033	up
Mybph	1.18716e-18	1.92794e-15	8.40418	up
Tmem252	1.46925e-18	2.26049e-15	7.44768	up
Pgm5	1.90516e-18	2.78458e-15	7.75204	up
Myh3	2.04918e-18	2.85246e-15	8.00529	up
Myh2	2.2028e-18	2.92693e-15	7.79797	up
Filip1	2.63255e-18	3.34586e-15	8.01526	up
Trim63	4.55239e-18	5.54481e-15	7.09846	up
Neb	5.91498e-18	6.91627e-15	7.34442	up
Myom3	7.1634e-18	8.05387e-15	7.22977	up
Cacna1s	1.00726e-17	1.09053e-14	7.53304	up
Ctxn3	1.24308e-17	1.29778e-14	7.88265	up
Trim72	1.39464e-17	1.4058e-14	7.4078	up
Gm13398	1.81426e-17	1.71505e-14	7.90574	up
2310002F09Rik	1.86659e-17	1.71505e-14	6.94278	up
Myoz2	1.87745e-17	1.71505e-14	8.62818	up
Scn4a	2.23248e-17	1.97757e-14	7.67187	up
Mypn	2.40145e-17	2.00569e-14	7.70297	up
Tnnc1	2.40145e-17	2.00569e-14	6.86458	up
Myot	3.15188e-17	2.55932e-14	7.87238	up
Myh4	3.4608e-17	2.73422e-14	8.7999	up
Hspb3	4.30877e-17	3.31458e-14	7.69984	up
Csrp3	4.6696e-17	3.50005e-14	7.43841	up
Hrc	5.04133e-17	3.6842e-14	6.9452	up
Dhrs7c	5.5778e-17	3.97684e-14	7.03984	up
Obscn	6.31939e-17	4.3983e-14	7.22327	up
Mybpc2	7.32408e-17	4.97901e-14	8.05868	up
Lmod3	8.0704e-17	5.36168e-14	6.89836	up
Mylpf	8.67374e-17	5.63446e-14	7.30474	up
Itgb1bp2	9.09792e-17	5.78153e-14	6.45376	up
4930429F24Rik	9.54043e-17	5.93374e-14	6.76528	up
Hjv	9.76878e-17	5.94919e-14	6.83939	up
Klhl41	1.1508e-16	6.86537e-14	6.73713	up
Fsd2	1.45566e-16	8.51035e-14	7.24822	up
Lmod2	1.51376e-16	8.67649e-14	7.68513	up
Gm34804	1.61905e-16	9.10157e-14	6.61482	up
Myl1	1.76956e-16	9.75996e-14	7.34526	up
Gm14635	1.84938e-16	1.00113e-13	7.37938	up
Cox6a2	2.164e-16	1.15015e-13	8.07737	up
Tnni1	2.78298e-16	1.45271e-13	7.15674	up
Myh13	3.71806e-16	1.90678e-13	6.49656	up
Actc1	4.36947e-16	2.20221e-13	7.39057	up
Cox8b	4.82634e-16	2.39125e-13	6.51352	up
BC051019	5.12041e-16	2.49467e-13	5.8327	up
Tceal7	5.49564e-16	2.59111e-13	7.60343	up
Mybpc1	5.49564e-16	2.59111e-13	7.54183	up
Klk1b26	5.64605e-16	2.61977e-13	6.51682	up
Ptgds	6.63883e-16	3.03229e-13	6.43049	up
Cldn2	6.8909e-16	3.08912e-13	6.68366	up
Nmrk2	6.97462e-16	3.08912e-13	6.1112	up
Mylf-ps	7.10818e-16	3.10129e-13	7.47387	up
Myl2	8.45064e-16	3.63278e-13	8.32008	up
Atp2a1	9.75442e-16	4.13248e-13	6.55363	up
Tcap	1.12784e-15	4.70984e-13	7.03319	up
Ablim2	1.26604e-15	5.18936e-13	6.33471	up
2810030D12Rik	1.27817e-15	5.18936e-13	6.48629	up
Myh1	1.69056e-15	6.76966e-13	7.77649	up
Sohlh2	3.1782e-15	1.25548e-12	6.7277	up
Cacng6	3.22955e-15	1.25875e-12	6.57153	up
Chil1	3.28164e-15	1.26222e-12	6.98106	up
Camk2a	3.66766e-15	1.39238e-12	5.51951	up
R3hdml	4.25546e-15	1.59482e-12	7.70148	up
Slc44a4	5.37388e-15	1.98847e-12	6.42885	up
Fn3k	6.55534e-15	2.36604e-12	6.41139	up
Fxyd6	6.55614e-15	2.36604e-12	7.06409	up
5430431A17Rik	7.70427e-15	2.72697e-12	6.49567	up
Adprhl1	7.74285e-15	2.72697e-12	7.44373	up
Casq1	8.87205e-15	3.08747e-12	6.72674	up
Tm6sf1	9.15756e-15	3.14934e-12	6.27834	up
Myh7	1.04152e-14	3.49949e-12	6.96935	up
Myom1	1.04152e-14	3.49949e-12	6.19578	up
Inpp4b	1.06987e-14	3.55391e-12	6.50488	up
Nctc1	1.29912e-14	4.26696e-12	6.86918	up
Klhl40	1.37218e-14	4.45684e-12	6.49604	up
Gprc5c	1.41006e-14	4.52955e-12	5.35816	up
Atcayos	1.55007e-14	4.83419e-12	6.35862	up
Asb16	1.55007e-14	4.83419e-12	6.64464	up
Yipf7	1.57105e-14	4.83419e-12	6.4011	up
Alpk3	1.57105e-14	4.83419e-12	6.3553	up
Art5	1.84321e-14	5.61258e-12	6.57153	up
5730419F03Rik	1.94282e-14	5.8549e-12	5.40225	up
Grip2	1.96846e-14	5.87163e-12	5.72409	up
Ctrb1	2.0149e-14	5.94946e-12	6.95459	up
Pygm	2.04719e-14	5.98434e-12	5.9579	up
Gm38534	2.11518e-14	6.12189e-12	6.23061	up
Arpp21	2.27099e-14	6.50838e-12	5.98565	up
Mymk	2.82014e-14	8.00371e-12	6.43914	up
Slc6a19	2.92844e-14	8.23116e-12	6.17104	up
4632404M16Rik	3.52737e-14	9.82021e-12	5.89751	up
Tmem182	3.79079e-14	1.0454e-11	6.29953	up
2310065F04Rik	3.87695e-14	1.05917e-11	5.85006	up
Mymx	4.33392e-14	1.17305e-11	7.09754	up
Myh6	5.00162e-14	1.34135e-11	6.72268	up
Frmd4b	5.12101e-14	1.36089e-11	5.04884	up
Cd300a	5.49455e-14	1.447e-11	4.92397	up
Gm44169	5.9608e-14	1.55577e-11	5.27996	up
Myo18b	6.25937e-14	1.61924e-11	6.58928	up
Gjd4	8.01596e-14	2.05546e-11	5.55517	up
Prr32	8.20042e-14	2.08448e-11	6.01299	up
Kcnb1	8.47653e-14	2.13608e-11	5.56093	up
Ppfia4	9.46881e-14	2.36575e-11	5.42805	up
Dmd	9.56608e-14	2.36979e-11	7.03363	up
Cbfa2t3	1.02235e-13	2.51138e-11	5.81614	up
Ip6k3	1.09125e-13	2.63632e-11	4.95465	up
Acta1	1.09125e-13	2.63632e-11	6.2355	up
Prkag3	1.12722e-13	2.7009e-11	5.6629	up
Txlnb	1.25487e-13	2.9823e-11	5.09819	up
Shisa2	1.3714e-13	3.23296e-11	5.98694	up
Tnfrsf19	1.47046e-13	3.43877e-11	5.23058	up
2310043M15Rik	1.53325e-13	3.55714e-11	5.19684	up
Krt31	1.59841e-13	3.67911e-11	5.23327	up
Ablim3	1.6319e-13	3.72685e-11	6.00554	up
Srpk3	1.68331e-13	3.81446e-11	5.92832	up
Camk2b	2.06443e-13	4.61406e-11	5.29162	up
Limch1	2.06774e-13	4.61406e-11	6.98441	up
Tceal5	2.39873e-13	5.3121e-11	6.30646	up
Trdn	2.97617e-13	6.5413e-11	5.78665	up
Abra	3.34058e-13	7.28746e-11	6.51823	up
Myh7b	3.85156e-13	8.33991e-11	5.8273	up
Hspb7	3.97277e-13	8.4785e-11	6.26983	up
Ighm	3.97357e-13	8.4785e-11	7.0828	up
Cap2	4.0802e-13	8.64292e-11	6.14617	up
Gm29483	4.58245e-13	9.637e-11	5.03368	up
Lrrc2	5.13299e-13	1.07177e-10	6.08303	up
Dsg3	5.37181e-13	1.11368e-10	4.64252	up
Casz1	5.56993e-13	1.14662e-10	5.32661	up
4930544I03Rik	5.78642e-13	1.18286e-10	5.40969	up
Klk11	5.84417e-13	1.18637e-10	5.13609	up
Fndc5	6.37201e-13	1.2846e-10	5.54382	up
Chst13	6.78025e-13	1.35754e-10	4.87047	up
Slc2a6	7.27515e-13	1.44672e-10	4.85521	up
Sgcg	7.93878e-13	1.56802e-10	5.12073	up
Myog	8.95817e-13	1.75749e-10	5.94812	up
Cd36	9.03525e-13	1.76079e-10	6.24249	up
Padi2	9.3061e-13	1.80156e-10	5.82839	up
Myom2	1.02643e-12	1.97399e-10	6.29138	up
Gm38403	1.19738e-12	2.28769e-10	5.55598	up
Mef2c	1.21496e-12	2.30622e-10	5.667	up
Col13a1	1.32531e-12	2.49944e-10	5.66261	up
Gm32591	1.48916e-12	2.79046e-10	5.27675	up
Gm16534	1.55052e-12	2.88693e-10	5.17613	up
Coq8a	1.57256e-12	2.90944e-10	5.45649	up
Colq	1.5885e-12	2.92044e-10	5.30386	up
Pgam2	1.64034e-12	2.9969e-10	4.99711	up
Slc26a7	1.65353e-12	3.00224e-10	4.82315	up
Asb2	1.77658e-12	3.20574e-10	4.91016	up
Sec14l5	1.8484e-12	3.31487e-10	4.83997	up
Igfn1	1.93798e-12	3.45434e-10	5.92826	up
Srl	2.3004e-12	4.07547e-10	5.53441	up
Gm5532	2.62047e-12	4.61454e-10	5.44717	up
2310043L19Rik	2.71219e-12	4.71921e-10	5.19641	up
Ripply1	2.71219e-12	4.71921e-10	5.094	up
Atp1a2	2.78446e-12	4.81629e-10	6.00586	up
Fgf21	2.85841e-12	4.91512e-10	7.01373	up
Otog	2.89602e-12	4.95067e-10	6.08919	up
Syt8	3.00195e-12	5.08817e-10	5.14536	up
Ppp1r3a	3.01127e-12	5.08817e-10	6.64837	up
Chrng	3.18678e-12	5.35379e-10	5.72393	up
Adora1	3.21058e-12	5.36296e-10	6.44732	up
2210409D07Rik	3.31352e-12	5.50345e-10	5.24624	up
Mrvi1	3.53471e-12	5.83766e-10	5.79989	up
Sbk2	3.916e-12	6.43105e-10	5.28003	up
Pou2af1	4.24553e-12	6.93327e-10	5.35776	up
Hhatl	5.99757e-12	9.74006e-10	5.04037	up
Ryr1	6.26264e-12	1.01143e-09	5.45608	up
Spink4	7.29549e-12	1.17177e-09	4.84201	up
Flrt1	8.09794e-12	1.29355e-09	3.5685	up
Arx	8.20729e-12	1.29684e-09	6.03704	up
Hephl1	8.20729e-12	1.29684e-09	6.01515	up
Extl1	8.76885e-12	1.37812e-09	5.22966	up
3300002P13Rik	9.59853e-12	1.50045e-09	5.58636	up
Tnnt1	1.01447e-11	1.5774e-09	5.45594	up
Dpep1	1.04816e-11	1.62115e-09	4.58915	up
Ckmt2	1.05384e-11	1.62136e-09	5.84765	up
Gm47523	1.06132e-11	1.62432e-09	5.27174	up
Erbb3	1.07582e-11	1.63794e-09	4.50669	up
Sctr	1.09717e-11	1.66178e-09	4.67477	up
Gm3924	1.25136e-11	1.88555e-09	5.09148	up
Fst	1.44391e-11	2.16453e-09	4.02516	up
Srrm4os	1.49984e-11	2.2369e-09	6.17192	up
2810433D01Rik	1.64635e-11	2.44295e-09	4.53589	up
Tmod1	1.66689e-11	2.46093e-09	3.99779	up
Fras1	1.89114e-11	2.77797e-09	4.45802	up
Dlg2	1.91074e-11	2.79273e-09	4.49148	up
Rab44	1.93051e-11	2.79542e-09	4.44806	up
Fut1	1.9317e-11	2.79542e-09	5.09548	up
Psg28	2.25628e-11	3.24904e-09	5.89481	up
Jakmip1	2.43765e-11	3.49301e-09	4.82346	up
Adamtsl2	2.4984e-11	3.5626e-09	5.64452	up
A730056A06Rik	2.51581e-11	3.57001e-09	4.46825	up
Clcnkb	2.76427e-11	3.90363e-09	4.534	up
Gdf5	2.85579e-11	4.01349e-09	5.59019	up
Shisal1	2.88107e-11	4.02964e-09	5.78454	up
Adgrd1	2.99931e-11	4.17504e-09	4.6454	up
Gm44171	3.02804e-11	4.19505e-09	4.73652	up
Tnnt2	3.24041e-11	4.4681e-09	4.16498	up
Gm28653	3.40466e-11	4.67254e-09	4.48628	up
Gm45218	3.70826e-11	5.06541e-09	4.53363	up
Gm29695	3.84738e-11	5.23101e-09	5.44836	up
Galnt5	3.9271e-11	5.31467e-09	4.96612	up
Zap70	4.0327e-11	5.43243e-09	4.70593	up
Clic3	4.0584e-11	5.43352e-09	4.04005	up
Cfap52	4.07068e-11	5.43352e-09	5.10923	up
Ampd1	4.18652e-11	5.56274e-09	5.13475	up
Gm33447	4.55453e-11	6.02434e-09	4.50685	up
Traf3ip3	4.69034e-11	6.17603e-09	5.5125	up
F2	5.09341e-11	6.67671e-09	5.0534	up
Smyd1	5.12772e-11	6.69167e-09	4.66981	up
B3galt5	5.61339e-11	7.29292e-09	5.36559	up
Klhl31	5.71521e-11	7.39235e-09	4.64142	up
Gm44220	6.16579e-11	7.94002e-09	5.09569	up
Galnt6	6.36071e-11	8.1551e-09	5.49386	up
Ttn	6.8858e-11	8.78977e-09	5.60775	up
Sypl2	8.36618e-11	1.06331e-08	5.39594	up
Gm17455	8.7696e-11	1.10975e-08	4.89759	up
Kcnk13	8.84448e-11	1.1144e-08	5.7015	up
Gprc5d	9.26159e-11	1.16195e-08	3.36683	up
Ces2c	9.70576e-11	1.21247e-08	5.12956	up
Myoz1	1.09074e-10	1.35678e-08	5.52849	up
Plpp7	1.14609e-10	1.4196e-08	4.56765	up
AC158912.1	1.1697e-10	1.44273e-08	4.84645	up
2310020H05Rik	1.18644e-10	1.45723e-08	5.77878	up
Spry1	1.21602e-10	1.48731e-08	3.20089	up
Depp1	1.27777e-10	1.55632e-08	3.93951	up
Nup210	1.32715e-10	1.60976e-08	5.37827	up
Col25a1	1.34657e-10	1.62657e-08	5.53276	up
Trp63	1.36545e-10	1.64259e-08	5.44996	up
Tceal3	1.4039e-10	1.68192e-08	4.63255	up
Smim22	1.89188e-10	2.25729e-08	4.8163	up
Tbc1d21	1.99463e-10	2.37021e-08	4.77291	up
Lrrc39	2.06013e-10	2.43812e-08	3.58936	up
Usp2	2.10583e-10	2.47219e-08	3.87197	up
Dbh	2.10583e-10	2.47219e-08	5.01083	up
Mir133a-2	2.21453e-10	2.58941e-08	5.07475	up
Slit1	2.25671e-10	2.62821e-08	5.06026	up
Chrd	2.409e-10	2.79444e-08	3.32723	up
Mylk4	2.43127e-10	2.80913e-08	4.62479	up
Gm3830	2.53377e-10	2.91603e-08	3.53652	up
Isx	2.68311e-10	3.0758e-08	4.96207	up
Cilp	2.7196e-10	3.10544e-08	5.64762	up
A930003A15Rik	2.94328e-10	3.34042e-08	3.57557	up
Tbc1d8	2.94824e-10	3.34042e-08	3.45556	up
Scn3b	3.1935e-10	3.60434e-08	4.58463	up
Apobec2	3.27402e-10	3.681e-08	5.06807	up
Nrxn3	3.38049e-10	3.78615e-08	4.08195	up
Smim5	3.44092e-10	3.83912e-08	4.42809	up
Itgb6	3.60764e-10	4.00982e-08	3.23064	up
Cacnb1	3.97722e-10	4.40387e-08	3.92303	up
Fam78a	4.51593e-10	4.98149e-08	4.60402	up
Gm49808	4.90816e-10	5.39381e-08	5.18879	up
Ache	5.03761e-10	5.51533e-08	4.73534	up
Ctsc	5.0805e-10	5.54154e-08	3.15127	up
Hrh3	5.14483e-10	5.59084e-08	4.26437	up
Calr4	5.32227e-10	5.76224e-08	4.46582	up
Map3k19	5.4584e-10	5.88783e-08	3.56349	up
Rbm24	5.50558e-10	5.91688e-08	5.22903	up
Ccdc162	5.92776e-10	6.34726e-08	3.96312	up
Ccdc192	6.23166e-10	6.64831e-08	4.21521	up
Myl6b	6.37796e-10	6.77965e-08	3.98221	up
Acsl6	6.76824e-10	7.16844e-08	4.37942	up
Gm11523	6.88602e-10	7.26687e-08	4.65714	up
Fgf13	7.31925e-10	7.69627e-08	5.45035	up
Clic5	7.56269e-10	7.92374e-08	4.37026	up
Lamc3	8.00321e-10	8.32562e-08	3.44292	up
Ccdc141	8.00321e-10	8.32562e-08	3.46147	up
Iffo1	8.03551e-10	8.32958e-08	2.72096	up
Hectd2os	8.17143e-10	8.44054e-08	5.48023	up
Gm20139	8.27694e-10	8.51942e-08	4.69462	up
Afap1l1	8.53411e-10	8.75331e-08	4.6873	up
Tmem38a	9.13228e-10	9.33409e-08	3.93159	up
Gm44645	9.53892e-10	9.71574e-08	2.74049	up
C1qtnf3	9.761e-10	9.90741e-08	3.7289	up
Tas1r1	9.92247e-10	1.00019e-07	4.55945	up
Wfdc1	9.92247e-10	1.00019e-07	4.67998	up
Mmp15	9.96157e-10	1.00068e-07	3.2892	up
Gm1600	1.11142e-09	1.11263e-07	4.23744	up
Asb15	1.15432e-09	1.15164e-07	4.49292	up
Dclk1	1.16424e-09	1.15758e-07	2.75081	up
Tecrl	1.16981e-09	1.15868e-07	4.522	up
Tmem38b	1.17327e-09	1.15868e-07	2.86659	up
Eepd1	1.18236e-09	1.16373e-07	3.36687	up
Pstpip1	1.31198e-09	1.28697e-07	3.63907	up
Card14	1.39887e-09	1.36762e-07	3.95475	up
Ankrd23	1.41874e-09	1.38242e-07	4.12067	up
Il2rb	1.47051e-09	1.42811e-07	3.97002	up
Kcnn3	1.48036e-09	1.43291e-07	4.50507	up
Exoc3l	1.65523e-09	1.59246e-07	3.04725	up
Adamtsl1	1.65609e-09	1.59246e-07	3.24679	up
Gm37565	1.69451e-09	1.62406e-07	4.24863	up
Hsd17b13	1.72272e-09	1.6457e-07	5.35561	up
Ccdc88c	1.75719e-09	1.67317e-07	3.09257	up
Hspb2	1.80977e-09	1.71764e-07	2.91513	up
Cmya5	1.88104e-09	1.7795e-07	5.3856	up
Map3k7cl	1.9144e-09	1.80521e-07	3.60021	up
F830016B08Rik	1.94352e-09	1.8249e-07	4.7111	up
Synpo2l	1.94776e-09	1.8249e-07	4.58873	up
Dpt	2.00449e-09	1.86656e-07	5.05183	up
Nrap	2.00499e-09	1.86656e-07	3.85683	up
Gm22000	2.12288e-09	1.97003e-07	4.62605	up
Trp53cor1	2.30807e-09	2.13511e-07	3.20131	up
Xirp1	2.32341e-09	2.14252e-07	3.90493	up
Dnase1l3	2.35023e-09	2.16044e-07	4.95521	up
Gm32742	2.37621e-09	2.17747e-07	3.50431	up
Adamts15	2.4165e-09	2.19434e-07	3.87601	up
Gm45276	2.41714e-09	2.19434e-07	4.42051	up
Pacsin1	2.41714e-09	2.19434e-07	4.66956	up
Inpp5j	2.44374e-09	2.21162e-07	3.08211	up
Mfsd7a	2.49642e-09	2.25232e-07	3.6963	up
Rab40b	2.67938e-09	2.40996e-07	3.54505	up
Eda2r	2.71737e-09	2.43663e-07	2.88769	up
Unc13d	3.03002e-09	2.70868e-07	3.59945	up
Serpinb7	3.13035e-09	2.78983e-07	4.08707	up
Il1b	3.20802e-09	2.85036e-07	4.26411	up
Cemip	3.23356e-09	2.86435e-07	3.39516	up
Reep1	3.32183e-09	2.93365e-07	3.40605	up
Foxo6	3.35913e-09	2.95766e-07	2.74311	up
2022-09-04	3.45258e-09	3.03081e-07	3.97765	up
Snai3	3.48787e-09	3.05262e-07	4.22866	up
Ecrg4	3.54232e-09	3.09101e-07	3.86429	up
1700025L06Rik	3.56125e-09	3.09829e-07	4.51683	up
Gfra2	3.59709e-09	3.12018e-07	2.46624	up
2310039L15Rik	3.65727e-09	3.163e-07	4.3575	up
Shroom3	3.69631e-09	3.18733e-07	3.40056	up
Gm35110	3.96985e-09	3.41314e-07	3.83506	up
Cxcl13	4.04309e-09	3.46592e-07	3.71565	up
Gpr20	4.07279e-09	3.48116e-07	4.01022	up
AI839979	4.16008e-09	3.54541e-07	3.46751	up
Best1	4.37234e-09	3.71547e-07	3.89667	up
Ldb3	4.41796e-09	3.74336e-07	3.03856	up
Arhgef37	4.67478e-09	3.94951e-07	3.46873	up
Gm6831	4.71931e-09	3.97565e-07	4.74244	up
9430073C21Rik	4.81916e-09	4.0481e-07	5.27657	up
Adgrf3	4.86217e-09	4.07252e-07	4.65193	up
Lama4	4.91216e-09	4.09095e-07	2.59316	up
Fxyd1	4.91216e-09	4.09095e-07	3.89361	up
3425401B19Rik	5.10176e-09	4.23678e-07	4.96316	up
Sorbs1	5.1602e-09	4.27317e-07	2.31587	up
2010007H06Rik	5.1914e-09	4.28687e-07	3.99758	up
Gm45512	5.36457e-09	4.41738e-07	4.31152	up
Gm29773	5.50476e-09	4.52009e-07	3.56138	up
Fez1	5.70215e-09	4.6611e-07	3.56691	up
Ddc	5.70838e-09	4.6611e-07	2.78298	up
Aknad1	5.75968e-09	4.68988e-07	3.5573	up
Adm	5.9057e-09	4.78889e-07	3.30971	up
Myadml2	5.91403e-09	4.78889e-07	4.21154	up
Stum	5.96639e-09	4.81794e-07	4.44261	up
Fabp3-ps1	5.99486e-09	4.8276e-07	3.58561	up
Kcnj11	6.13991e-09	4.92225e-07	4.26008	up
Fgfbp1	6.14607e-09	4.92225e-07	4.03895	up
Mylk3	6.33192e-09	5.05723e-07	4.52978	up
Itm2a	6.35705e-09	5.06347e-07	3.4488	up
Tac4	7.10253e-09	5.64188e-07	5.00665	up
2310002L09Rik	7.184e-09	5.69113e-07	4.81292	up
Gm20033	7.23031e-09	5.71234e-07	2.96749	up
4933406C10Rik	7.37245e-09	5.80893e-07	3.64627	up
Slc5a5	8.35729e-09	6.56721e-07	4.32457	up
Hsd11b1	8.45615e-09	6.60936e-07	5.44132	up
Aldh3b3	8.45615e-09	6.60936e-07	5.057	up
Rap1gap2	8.55931e-09	6.67215e-07	3.715	up
Kcnq4	8.68256e-09	6.73535e-07	3.68165	up
Kcnc1	8.68646e-09	6.73535e-07	3.98939	up
Bcl6	8.9668e-09	6.93433e-07	2.42978	up
Sh3tc2	9.05e-09	6.9802e-07	3.22285	up
Lrtm1	9.30082e-09	7.15478e-07	5.29305	up
Gm42432	9.3323e-09	7.16015e-07	3.46832	up
Zdhhc14	9.79693e-09	7.49696e-07	4.14604	up
Aif1l	1.0042e-08	7.6504e-07	2.20683	up
Mafa	1.00498e-08	7.6504e-07	3.82003	up
Pmaip1	1.01033e-08	7.67113e-07	2.17928	up
Gm26881	1.05096e-08	7.93838e-07	2.92347	up
Aamdc	1.05096e-08	7.93838e-07	2.85638	up
Gm26682	1.06769e-08	8.04396e-07	3.03015	up
Entpd3	1.12857e-08	8.48084e-07	3.0979	up
Neu2	1.1959e-08	8.9637e-07	3.58978	up
Stac3	1.22559e-08	9.16278e-07	3.37736	up
Acox2	1.30121e-08	9.68963e-07	4.81457	up
Gm26512	1.30342e-08	9.68963e-07	3.47091	up
Fabp3	1.30601e-08	9.68963e-07	3.50084	up
Porcn	1.3228e-08	9.77223e-07	3.14793	up
Mx2	1.32382e-08	9.77223e-07	3.41779	up
Gm48427	1.34791e-08	9.9181e-07	3.43055	up
Jsrp1	1.35037e-08	9.9181e-07	3.68593	up
Gm36827	1.35611e-08	9.93528e-07	4.42526	up
Cblc	1.41233e-08	1.03213e-06	3.89116	up
Lgals12	1.4737e-08	1.07429e-06	3.92741	up
Sh2d4b	1.50912e-08	1.09738e-06	2.80133	up
Chrnd	1.5617e-08	1.12999e-06	3.42858	up
Mboat2	1.5617e-08	1.12999e-06	2.938	up
Tspan32	1.57622e-08	1.13768e-06	3.26565	up
Ly6a2	1.62071e-08	1.16691e-06	4.53212	up
Dysf	1.62491e-08	1.16706e-06	2.89068	up
Zfr2	1.69498e-08	1.21441e-06	3.78772	up
Cyp27a1	1.70519e-08	1.21873e-06	3.6557	up
Ntn4	1.75821e-08	1.25356e-06	2.22226	up
Tceal6	1.85472e-08	1.31742e-06	4.24774	up
Htr2b	1.86006e-08	1.31742e-06	4.0691	up
Atp1b2	1.8613e-08	1.31742e-06	3.17288	up
Otud7a	1.86626e-08	1.31774e-06	4.76661	up
Gm49767	1.90402e-08	1.34116e-06	2.55389	up
Trim54	2.09745e-08	1.47386e-06	4.15933	up
Plet1os	2.17918e-08	1.52762e-06	2.76115	up
Susd3	2.23863e-08	1.56554e-06	3.76462	up
Atp6v1c2	2.39437e-08	1.67046e-06	4.34314	up
Olfr805	2.43945e-08	1.69786e-06	3.73909	up
Hsf2bp	2.48903e-08	1.72825e-06	2.35487	up
Klhl34	2.52068e-08	1.74608e-06	4.3151	up
Prr29	2.53363e-08	1.7509e-06	4.29914	up
A730013G03Rik	2.55131e-08	1.75896e-06	3.32974	up
Cmklr1	2.6007e-08	1.78879e-06	2.08092	up
Gm43820	2.62004e-08	1.79786e-06	3.41667	up
Dnah10	2.65275e-08	1.81604e-06	2.84856	up
Tspan33	2.66373e-08	1.8193e-06	3.0658	up
Foxo6os	2.67956e-08	1.82585e-06	3.71271	up
Cox7a1	2.70205e-08	1.83689e-06	2.95526	up
1110018N20Rik	2.80126e-08	1.89992e-06	3.77193	up
Dcn	2.90615e-08	1.9665e-06	4.09556	up
9330102E08Rik	2.91557e-08	1.96832e-06	2.67682	up
Gm33677	2.95982e-08	1.99358e-06	3.99524	up
4930512H18Rik	3.05828e-08	2.05517e-06	3.30413	up
Mustn1	3.08645e-08	2.06934e-06	2.91896	up
Ces2d-ps	3.14956e-08	2.10682e-06	4.19234	up
Gm49293	3.20086e-08	2.13624e-06	3.08723	up
Slc4a3	3.22678e-08	2.14864e-06	3.2704	up
Gdf9	3.34255e-08	2.22067e-06	2.17883	up
Gm6567	3.44393e-08	2.28223e-06	4.10032	up
Pdlim3	3.45082e-08	2.28223e-06	4.21492	up
Uts2r	3.46869e-08	2.28886e-06	4.20264	up
Fzd9	3.49684e-08	2.30225e-06	2.48382	up
Actn3	3.56659e-08	2.34289e-06	3.2684	up
Col23a1	3.65264e-08	2.38868e-06	3.67131	up
Cplx3	3.65264e-08	2.38868e-06	2.7356	up
Ntn5	3.71382e-08	2.42327e-06	4.29417	up
Gadd45a	3.74051e-08	2.43524e-06	2.7691	up
Plekha7	3.96828e-08	2.5778e-06	2.58128	up
Gm42922	4.14688e-08	2.68529e-06	2.91071	up
Pfkm	4.15913e-08	2.68529e-06	2.71825	up
Nr1h5	4.16132e-08	2.68529e-06	3.9976	up
Igdcc4	4.17215e-08	2.68635e-06	3.36009	up
Serpina12	4.24875e-08	2.72368e-06	3.73129	up
Gm41556	4.24875e-08	2.72368e-06	3.35261	up
Dusp27	4.34106e-08	2.77676e-06	3.20023	up
Atp9a	4.40891e-08	2.814e-06	3.14632	up
Btbd17	4.43552e-08	2.81982e-06	3.30988	up
H19	4.44319e-08	2.81982e-06	2.74597	up
Gramd1b	4.44697e-08	2.81982e-06	2.37769	up
2310015A10Rik	4.48148e-08	2.83556e-06	2.06638	up
Ucp3	4.52989e-08	2.86e-06	4.02395	up
Map1lc3a	4.62193e-08	2.91181e-06	2.39347	up
Pvalb	4.81943e-08	3.02971e-06	3.80087	up
Gm37014	4.85014e-08	3.04247e-06	4.16748	up
Col26a1	5.52196e-08	3.45649e-06	3.53123	up
Agmat	5.69155e-08	3.55503e-06	4.05416	up
Rfx4	5.74753e-08	3.58234e-06	3.83533	up
Tcp11x2	5.81449e-08	3.61636e-06	3.45685	up
Cdkn1a	5.84821e-08	3.62962e-06	2.91253	up
Cnr1	5.93831e-08	3.67773e-06	3.24632	up
Sort1	5.95275e-08	3.67888e-06	3.11042	up
Akap6	5.97498e-08	3.68483e-06	2.39836	up
Tmem8b	6.1186e-08	3.76091e-06	2.18	up
Capn3	6.12408e-08	3.76091e-06	3.87397	up
Mpp3	6.17836e-08	3.78628e-06	2.67801	up
Myhas	6.20756e-08	3.79013e-06	4.2453	up
Plxnb3	6.21056e-08	3.79013e-06	2.80743	up
Igtp	6.24148e-08	3.80106e-06	3.47192	up
Tpm2	6.41138e-08	3.89642e-06	2.77814	up
4930578M01Rik	6.52602e-08	3.95785e-06	2.66275	up
Colec10	6.67654e-08	4.04076e-06	2.8936	up
Prss46	6.92585e-08	4.18298e-06	4.07455	up
Popdc2	7.05352e-08	4.24585e-06	3.92607	up
Kif19a	7.05898e-08	4.24585e-06	3.04587	up
Spsb1	7.19998e-08	4.32176e-06	2.25099	up
Wnt9a	7.28843e-08	4.36589e-06	2.24082	up
Fbxo40	7.44894e-08	4.45291e-06	4.10764	up
Gm13943	7.64982e-08	4.56367e-06	4.03849	up
Gm50242	7.89683e-08	4.70143e-06	2.61456	up
Psg26	8.24419e-08	4.89826e-06	3.91742	up
Ighd	8.54529e-08	5.06686e-06	3.52588	up
Tead4	8.56891e-08	5.07057e-06	2.42383	up
Scml4	8.59946e-08	5.07837e-06	2.08212	up
Cpeb3	8.6323e-08	5.08749e-06	2.04414	up
Gm11665	8.94581e-08	5.26165e-06	4.25752	up
Dio2	9.00159e-08	5.27543e-06	3.54068	up
Rrad	9.00534e-08	5.27543e-06	3.27986	up
Clcnka	9.09976e-08	5.32008e-06	3.93612	up
5033421B08Rik	9.32884e-08	5.44313e-06	2.80479	up
Hdac11	9.39474e-08	5.47066e-06	2.60422	up
Ripor3	9.6312e-08	5.5972e-06	2.06256	up
Esr1	9.88477e-08	5.73317e-06	2.14183	up
Crym	1.02359e-07	5.92507e-06	3.99941	up
Enah	1.04098e-07	6.01381e-06	1.86341	up
Armh4	1.05413e-07	6.07778e-06	4.56708	up
Gm12408	1.06988e-07	6.15643e-06	3.61211	up
Msi2	1.07315e-07	6.16315e-06	1.73182	up
Irgm2	1.09594e-07	6.2817e-06	2.60815	up
B230369F24Rik	1.11656e-07	6.38735e-06	1.69019	up
Creld1	1.13225e-07	6.46445e-06	1.67419	up
Gm19500	1.14432e-07	6.52064e-06	3.61369	up
Neurl1a	1.15704e-07	6.5675e-06	2.73832	up
Tdrd9	1.15704e-07	6.5675e-06	2.46697	up
Prelp	1.16244e-07	6.58534e-06	2.93137	up
Gm37759	1.1881e-07	6.71769e-06	3.75522	up
Gm14221	1.20547e-07	6.80277e-06	2.40337	up
Fam171a2	1.24295e-07	7.00073e-06	2.80624	up
Fut2	1.25141e-07	7.03485e-06	3.29219	up
Cand2	1.30026e-07	7.29545e-06	1.86552	up
Rgma	1.32124e-07	7.39894e-06	2.3188	up
Thpo	1.3707e-07	7.66125e-06	2.95152	up
Lbp	1.3753e-07	7.66473e-06	2.93342	up
Pkig	1.37657e-07	7.66473e-06	1.88045	up
Sik1	1.3797e-07	7.66758e-06	1.8346	up
Sptbn5	1.39963e-07	7.76354e-06	3.29542	up
Ankrd10	1.44045e-07	7.97487e-06	2.01764	up
Scara5	1.48175e-07	8.18799e-06	3.97337	up
4632427E13Rik	1.51376e-07	8.34907e-06	1.72228	up
Vwf	1.54512e-07	8.50602e-06	2.50329	up
Gm28609	1.57034e-07	8.62863e-06	3.92657	up
Macrod1	1.618e-07	8.87382e-06	2.33329	up
Trim55	1.65015e-07	9.03316e-06	2.485	up
Gm20634	1.68284e-07	9.19493e-06	2.0963	up
Atp13a5	1.74655e-07	9.52521e-06	4.06197	up
Lzts1	1.7774e-07	9.67542e-06	2.0086	up
Tbx4	1.78799e-07	9.71499e-06	3.22399	up
B230312C02Rik	1.80562e-07	9.79258e-06	3.54089	up
Igha	1.85598e-07	1.00471e-05	3.5019	up
Ppfibp2	1.86291e-07	1.00659e-05	4.48851	up
Gm20632	1.88219e-07	1.01513e-05	1.74436	up
B3galt2	1.95207e-07	1.05088e-05	3.20375	up
4921525O09Rik	2.00989e-07	1.08002e-05	3.13751	up
D830039M14Rik	2.10838e-07	1.13086e-05	1.95364	up
Cilp2	2.12883e-07	1.13974e-05	2.5062	up
Tspan13	2.18224e-07	1.1662e-05	4.21438	up
Celsr3	2.20637e-07	1.17694e-05	2.47222	up
Myorg	2.24958e-07	1.19781e-05	2.08553	up
Myh14	2.25411e-07	1.19804e-05	2.94609	up
Asprv1	2.3042e-07	1.22244e-05	3.82491	up
Sntb1	2.31831e-07	1.2277e-05	3.59266	up
Vamp1	2.34833e-07	1.24135e-05	1.92432	up
Crybg2	2.4061e-07	1.26959e-05	2.71109	up
Ky	2.43176e-07	1.28082e-05	4.04643	up
Gm15935	2.45916e-07	1.29292e-05	2.33944	up
Galnt16	2.46682e-07	1.29462e-05	3.01525	up
Tmem184a	2.50545e-07	1.31205e-05	2.83436	up
Cdnf	2.50901e-07	1.31205e-05	2.35836	up
Acsl3	2.53044e-07	1.32089e-05	1.43984	up
Scn10a	2.56041e-07	1.33415e-05	2.66058	up
Abca8b	2.6178e-07	1.36163e-05	1.9509	up
Cyp2d22	2.78238e-07	1.44467e-05	2.58019	up
Pbxip1	2.99463e-07	1.55143e-05	2.013	up
Slc24a4	2.99863e-07	1.55143e-05	3.63587	up
Esrrg	3.0065e-07	1.55276e-05	3.8574	up
Tspoap1	3.03932e-07	1.56694e-05	2.33925	up
Ssu2	3.11478e-07	1.60301e-05	3.69181	up
Cdh13	3.16018e-07	1.62352e-05	2.24788	up
Rnf11	3.23382e-07	1.65844e-05	1.73992	up
Tnnc2	3.3264e-07	1.69712e-05	4.4726	up
Gm36660	3.32666e-07	1.69712e-05	3.30221	up
Pde4c	3.32666e-07	1.69712e-05	2.92193	up
Sgca	3.35064e-07	1.70637e-05	3.07814	up
Kif26a	3.474e-07	1.76612e-05	3.11197	up
Calml4	3.53112e-07	1.79204e-05	2.3244	up
AC109619.1	3.64593e-07	1.8471e-05	3.46112	up
Il12a	3.69457e-07	1.8685e-05	2.45456	up
5930438M14Rik	3.72448e-07	1.88038e-05	3.27371	up
Ms4a8a	3.75871e-07	1.89439e-05	3.61483	up
Vldlr	3.77906e-07	1.8981e-05	2.67125	up
Fam71b	3.77906e-07	1.8981e-05	2.91105	up
Gm16569	3.87494e-07	1.94292e-05	3.6503	up
Zbtb46	3.89249e-07	1.94838e-05	1.93976	up
Rhoh	3.94976e-07	1.97367e-05	3.46826	up
Cyfip2	3.9777e-07	1.98085e-05	3.38132	up
Gm32126	3.9777e-07	1.98085e-05	3.54105	up
Gm2420	3.99965e-07	1.9884e-05	1.93323	up
Trp53inp2	4.08117e-07	2.02548e-05	2.02037	up
Tgm2	4.16305e-07	2.06261e-05	2.88034	up
Aatk	4.21218e-07	2.08342e-05	3.62321	up
Adamts5	4.23162e-07	2.0895e-05	2.33827	up
Sh3bgr	4.28565e-07	2.11191e-05	2.53183	up
Unc93b1	4.29144e-07	2.11191e-05	1.68423	up
Cobl	4.31731e-07	2.12107e-05	2.47393	up
Zeb1	4.32597e-07	2.12176e-05	1.37645	up
Stk17b	4.33463e-07	2.12245e-05	1.8837	up
Mef2a	4.34332e-07	2.12314e-05	1.758	up
Gm40038	4.36021e-07	2.12784e-05	3.4274	up
Klhl30	4.39575e-07	2.14161e-05	2.48622	up
Fam169b	4.4115e-07	2.14571e-05	3.59117	up
Cnksr1	4.45497e-07	2.16325e-05	3.33614	up
Sh2d4a	4.46271e-07	2.16342e-05	2.37951	up
Kcnj12	4.50932e-07	2.18239e-05	2.95091	up
Gm43302	4.5405e-07	2.19385e-05	4.35113	up
Gm7229	4.55148e-07	2.19552e-05	3.51158	up
Slco5a1	4.6594e-07	2.24388e-05	2.68499	up
Cacna2d2	4.69909e-07	2.25582e-05	4.18932	up
A430010J10Rik	4.69963e-07	2.25582e-05	3.0721	up
Hoga1	4.71299e-07	2.25852e-05	1.42659	up
4930447F24Rik	4.72662e-07	2.26135e-05	2.64127	up
Adamts12	4.77882e-07	2.28259e-05	1.79366	up
Mlip	4.89142e-07	2.33256e-05	3.65883	up
Stx1b	4.91382e-07	2.33826e-05	2.67626	up
Dnajb5	4.91937e-07	2.33826e-05	2.14288	up
Paxx	5.04048e-07	2.39194e-05	1.70218	up
Frmpd1	5.05041e-07	2.39276e-05	3.07392	up
Kdm7a	5.148e-07	2.43505e-05	1.9185	up
Sorbs2	5.17722e-07	2.44492e-05	2.06641	up
Tmem229b	5.19189e-07	2.44789e-05	2.49731	up
BC002189	5.20659e-07	2.45087e-05	2.24425	up
B230119M05Rik	5.23776e-07	2.46158e-05	3.37006	up
B230206L02Rik	5.26302e-07	2.4668e-05	2.28964	up
Syn2	5.26575e-07	2.4668e-05	2.64395	up
Svil	5.28367e-07	2.47124e-05	1.78063	up
Kcnh7	5.37071e-07	2.50793e-05	2.03947	up
Obsl1	5.38585e-07	2.50801e-05	2.16353	up
Herpud1	5.38804e-07	2.50801e-05	1.58613	up
Airn	5.40103e-07	2.51006e-05	2.06235	up
Gm34934	5.4303e-07	2.51659e-05	1.17555	up
Il15	5.44091e-07	2.51659e-05	2.82029	up
Bcam	5.44091e-07	2.51659e-05	2.76251	up
A430078I02Rik	5.5238e-07	2.5509e-05	2.15525	up
Adamts16	5.5724e-07	2.56928e-05	3.84901	up
Napb	5.66804e-07	2.60926e-05	1.94932	up
Gpr155	5.76058e-07	2.64769e-05	2.03842	up
Cyp3a41a	5.80194e-07	2.66252e-05	4.22919	up
Gm15816	5.85774e-07	2.68391e-05	2.99486	up
Cacng1	5.90355e-07	2.70067e-05	2.04661	up
Slc12a2	5.93789e-07	2.71213e-05	2.11501	up
1700123M08Rik	5.94938e-07	2.71314e-05	1.82243	up
Asb14	5.96089e-07	2.71415e-05	2.87733	up
Apod	5.97242e-07	2.71517e-05	3.33102	up
Prkg1	6.05366e-07	2.7448e-05	1.90529	up
Gm45894	6.05635e-07	2.7448e-05	2.13779	up
Spta1	6.26249e-07	2.83154e-05	3.76004	up
Gpr137c	6.26712e-07	2.83154e-05	1.90868	up
Gm42743	6.43773e-07	2.90413e-05	2.23384	up
Gm37691	6.45349e-07	2.90676e-05	2.55704	up
Arhgap24	6.53707e-07	2.93987e-05	2.0729	up
Frg2f1	6.56211e-07	2.9466e-05	1.67581	up
Itga7	6.71419e-07	3.01026e-05	1.87209	up
Yjefn3	6.73984e-07	3.01393e-05	1.91082	up
Fibin	6.74298e-07	3.01393e-05	2.6888	up
Gm19817	6.80989e-07	3.03919e-05	2.82153	up
Smim6	6.98902e-07	3.11437e-05	3.69017	up
Gm36607	7.0789e-07	3.14962e-05	3.63101	up
Eml6	7.34044e-07	3.26103e-05	2.10831	up
Sectm1a	7.43443e-07	3.29777e-05	3.98408	up
Zbtb18	7.76349e-07	3.43852e-05	2.2871	up
Mttp	7.78436e-07	3.44255e-05	2.34871	up
Vamp5	7.86836e-07	3.47093e-05	2.23156	up
Ins2	7.8723e-07	3.47093e-05	3.15376	up
Dlgap4	8.19041e-07	3.60576e-05	1.96521	up
1700012D14Rik	8.2304e-07	3.61791e-05	1.12635	up
Gm10435	8.33728e-07	3.65939e-05	3.75408	up
Gab2	8.41635e-07	3.68856e-05	1.45009	up
Ak8	8.60408e-07	3.76519e-05	2.96715	up
Ppp1r12b	8.65404e-07	3.78139e-05	1.80157	up
Susd6	8.86484e-07	3.86772e-05	1.60588	up
Cdh1	8.88124e-07	3.8691e-05	2.78398	up
Malat1	8.89767e-07	3.87049e-05	1.67977	up
Gm9903	9.06346e-07	3.93417e-05	2.1844	up
Pcdhb14	9.08019e-07	3.93417e-05	1.84993	up
Gm42608	9.08445e-07	3.93417e-05	2.65041	up
Fbn1	9.11373e-07	3.94102e-05	1.49743	up
Jph1	9.1549e-07	3.95297e-05	2.54155	up
Dusp28	9.20234e-07	3.96284e-05	2.1667	up
Gm44698	9.22582e-07	3.96284e-05	2.86475	up
Gm32914	9.22655e-07	3.96284e-05	2.67031	up
Mapt	9.23199e-07	3.96284e-05	2.7185	up
Mxd1	9.35162e-07	4.00831e-05	1.66239	up
Plpp1	9.45524e-07	4.04679e-05	1.34639	up
Mfap4	9.83354e-07	4.20249e-05	3.90423	up
Sema4d	9.84778e-07	4.20249e-05	2.90174	up
Tsga10	9.95247e-07	4.24097e-05	1.37101	up
Jph2	1.00437e-06	4.2736e-05	1.98469	up
Tnik	1.01097e-06	4.29543e-05	2.88121	up
Camk1g	1.03472e-06	4.38997e-05	2.5424	up
Pcdhb7	1.03781e-06	4.39149e-05	1.81909	up
Ankmy1	1.03808e-06	4.39149e-05	3.19066	up
Klhl33	1.06837e-06	4.51129e-05	2.15511	up
P2ry14	1.06949e-06	4.51129e-05	3.69276	up
Ppil6	1.08125e-06	4.55435e-05	2.03214	up
Zdbf2	1.10821e-06	4.65447e-05	3.61157	up
Misp3	1.10821e-06	4.65447e-05	2.93741	up
Nfe2l1	1.14987e-06	4.81769e-05	1.65628	up
1700029J07Rik	1.15036e-06	4.81769e-05	1.55522	up
Ccdc169	1.16464e-06	4.87049e-05	2.23073	up
Gbp6	1.18221e-06	4.93692e-05	4.39858	up
Palmd	1.19163e-06	4.96915e-05	2.58125	up
Mylk	1.19466e-06	4.9747e-05	1.91889	up
Gm15675	1.19877e-06	4.98469e-05	2.14404	up
Lad1	1.20075e-06	4.98584e-05	2.92467	up
Pappa2	1.20661e-06	5.00308e-05	3.31057	up
Gm12224	1.21012e-06	5.0105e-05	2.9549	up
Gm8798	1.21558e-06	5.02602e-05	3.27158	up
Daam2	1.23826e-06	5.11256e-05	2.43178	up
Gm10461	1.25342e-06	5.16785e-05	1.49613	up
Gm20560	1.26757e-06	5.2188e-05	3.16018	up
Me3	1.2727e-06	5.23256e-05	2.07729	up
Smtnl1	1.27913e-06	5.25161e-05	3.25399	up
Syne1	1.29184e-06	5.29638e-05	1.4383	up
Tmem116	1.29643e-06	5.30775e-05	2.50185	up
P2rx5	1.30797e-06	5.34748e-05	1.93364	up
Sap30bpos	1.31493e-06	5.36844e-05	2.30462	up
Gabrr2	1.31809e-06	5.37384e-05	3.30738	up
Ypel3	1.32292e-06	5.38602e-05	2.16106	up
Cavin4	1.35175e-06	5.49574e-05	2.51412	up
Tcp11l2	1.42086e-06	5.76871e-05	1.99953	up
Zfp322a	1.44352e-06	5.85257e-05	1.46136	up
Tmem130	1.45362e-06	5.88537e-05	3.1556	up
Gm3336	1.46184e-06	5.9034e-05	3.10996	up
Gm42944	1.46212e-06	5.9034e-05	3.68605	up
Itga11	1.47498e-06	5.94711e-05	2.29778	up
Gm45457	1.50711e-06	6.06291e-05	2.51406	up
Mkln1os	1.50785e-06	6.06291e-05	2.13517	up
Rapgefl1	1.51157e-06	6.06953e-05	1.60461	up
Zbp1	1.54535e-06	6.19667e-05	2.95287	up
Gm42555	1.57222e-06	6.28719e-05	3.90566	up
Fam13c	1.57223e-06	6.28719e-05	1.73263	up
Gm18609	1.61283e-06	6.44075e-05	2.61552	up
Schip1	1.62482e-06	6.47975e-05	1.64043	up
Gm43597	1.62763e-06	6.48212e-05	1.83489	up
Fam107a	1.63446e-06	6.50046e-05	3.095	up
Ifit3b	1.67092e-06	6.62884e-05	2.60948	up
Pde4dip	1.67127e-06	6.62884e-05	2.02601	up
Slc25a29	1.70223e-06	6.74251e-05	1.02731	up
Tfr2	1.71693e-06	6.7915e-05	2.31223	up
Pdk2	1.73697e-06	6.86148e-05	2.28365	up
Rmdn1	1.74665e-06	6.89041e-05	1.16653	up
Npc1l1	1.77389e-06	6.98847e-05	2.69912	up
Colca2	1.79209e-06	7.04116e-05	1.99055	up
Dip2c	1.79209e-06	7.04116e-05	1.30985	up
Catsper2	1.82919e-06	7.1773e-05	1.45641	up
Mid1	1.84485e-06	7.22905e-05	1.47503	up
Kifc2	1.8562e-06	7.26378e-05	1.68581	up
Fam186a	1.94554e-06	7.6024e-05	3.72536	up
Adssl1	1.94793e-06	7.6024e-05	2.61923	up
Lama2	1.96782e-06	7.66978e-05	1.6123	up
Dusp13	1.99223e-06	7.75459e-05	2.297	up
Slc44a3	2.01672e-06	7.83945e-05	2.88484	up
Unc13b	2.05469e-06	7.97647e-05	1.97971	up
Gbp8	2.07415e-06	8.03107e-05	4.1563	up
Rbm38	2.07425e-06	8.03107e-05	2.18059	up
Abca1	2.08409e-06	8.0585e-05	1.7461	up
Capn11	2.1039e-06	8.12432e-05	2.75577	up
Pof1b	2.17409e-06	8.37736e-05	2.56673	up
Sdk1	2.17516e-06	8.37736e-05	3.48146	up
Myzap	2.19505e-06	8.44286e-05	2.39328	up
Postn	2.24704e-06	8.63149e-05	2.95335	up
Gm37570	2.25772e-06	8.6611e-05	1.91736	up
Mief2	2.26207e-06	8.66644e-05	2.01295	up
Slc38a9	2.26962e-06	8.68398e-05	1.14269	up
Rai2	2.3041e-06	8.80437e-05	3.29232	up
0610009L18Rik	2.31112e-06	8.81967e-05	2.07201	up
Gpd1	2.36562e-06	9.01589e-05	2.57082	up
Ephb1	2.36995e-06	9.0206e-05	4.29252	up
Gm42778	2.39745e-06	9.11343e-05	1.31084	up
Atcay	2.41424e-06	9.16535e-05	2.91017	up
Gm43244	2.42131e-06	9.16858e-05	3.35435	up
Rilpl1	2.42137e-06	9.16858e-05	1.54504	up
Odf3l1	2.44381e-06	9.24157e-05	2.57547	up
Col24a1	2.45359e-06	9.26657e-05	2.64933	up
Lrrc26	2.46599e-06	9.30139e-05	2.80333	up
Abcc8	2.47227e-06	9.31306e-05	3.54424	up
Nupr1	2.48948e-06	9.36584e-05	1.56985	up
C030004G16Rik	2.4954e-06	9.37605e-05	3.44266	up
Gm26947	2.50676e-06	9.40661e-05	2.10579	up
Gm2274	2.5126e-06	9.41645e-05	1.65058	up
Gm6618	2.53276e-06	9.47985e-05	3.29713	up
Gm30571	2.56259e-06	9.57925e-05	2.34658	up
Adamts2	2.58631e-06	9.65554e-05	1.86943	up
Susd5	2.63101e-06	9.80992e-05	2.28071	up
Musk	2.66747e-06	9.93318e-05	1.55384	up
Slc12a8	2.67359e-06	9.9433e-05	1.95248	up
Fam241a	2.70763e-06	0.000100571	2.25412	up
Pacsin3	2.71206e-06	0.000100608	1.91298	up
A530013C23Rik	2.74769e-06	0.000101671	2.10441	up
Cd164	2.78374e-06	0.000102875	1.09637	up
Abca8a	2.8757e-06	0.00010614	2.26675	up
Lrrn1	2.88435e-06	0.000106325	2.76734	up
Tspan8	2.88904e-06	0.000106363	2.80126	up
Thsd4	2.91796e-06	0.000107293	1.77809	up
Prune2	2.93692e-06	0.000107854	1.21574	up
1700013G24Rik	2.95075e-06	0.000108226	2.64161	up
Slc16a2	2.98206e-06	0.000109238	3.36772	up
Lum	2.99047e-06	0.000109409	3.11717	up
Fam53b	3.00233e-06	0.000109705	1.8813	up
Habp2	3.01591e-06	0.000110019	2.78062	up
Rtl3	3.01845e-06	0.000110019	2.68293	up
Gm10010	3.06386e-06	0.000111535	2.61838	up
Fgf11	3.1476e-06	0.000114441	2.44926	up
Gm35696	3.17986e-06	0.00011547	3.02743	up
A930005H10Rik	3.19353e-06	0.000115823	1.47741	up
Iqsec3	3.21778e-06	0.000116454	3.14331	up
Gys1	3.2189e-06	0.000116454	1.67708	up
Gm44769	3.23461e-06	0.000116878	3.38873	up
Padi4	3.26068e-06	0.000117674	3.34688	up
Gm46545	3.2901e-06	0.000118517	3.38307	up
Atp13a3	3.29215e-06	0.000118517	1.17068	up
Dtna	3.35582e-06	0.000120661	1.50693	up
Bin1	3.41515e-06	0.000122643	1.82136	up
Doc2b	3.42603e-06	0.000122883	1.82989	up
Ptges3l	3.43149e-06	0.000122928	1.76558	up
Plekhh1	3.46427e-06	0.00012395	2.07581	up
Arl6ip5	3.47965e-06	0.000124349	1.39686	up
Gsto2	3.53395e-06	0.000126075	1.78511	up
2610037D02Rik	3.5366e-06	0.000126075	1.15686	up
Gm13889	3.54177e-06	0.000126106	1.79556	up
Gm29460	3.54739e-06	0.000126152	3.15074	up
Mtm1	3.55345e-06	0.000126215	1.67518	up
Akr1b7	3.62078e-06	0.00012845	3.94106	up
Enox1	3.6561e-06	0.000129545	1.84512	up
Brwd1	3.73186e-06	0.00013207	1.06332	up
Slco2b1	3.74026e-06	0.000132207	2.58633	up
Aldh6a1	3.76137e-06	0.000132793	1.32932	up
Car12	3.77144e-06	0.000132827	2.05066	up
Epm2a	3.77144e-06	0.000132827	2.28479	up
Ralgps1	3.80303e-06	0.000133779	1.12002	up
4930429H19Rik	3.82434e-06	0.000134367	3.27642	up
Synpr	3.84906e-06	0.000135073	3.39359	up
Sidt1	3.85592e-06	0.000135152	3.56321	up
Serping1	3.93978e-06	0.000137925	2.38135	up
Mamdc2	3.95518e-06	0.000138299	2.01924	up
Serinc3	3.98002e-06	0.000139001	1.40581	up
Hoxaas2	4.01127e-06	0.000139849	1.70223	up
Pcdhb12	4.01386e-06	0.000139849	2.45747	up
Gm49632	4.0362e-06	0.00014046	3.06083	up
C230096K16Rik	4.04905e-06	0.000140572	1.41439	up
Tgfb3	4.04905e-06	0.000140572	1.69958	up
Prxl2b	4.11314e-06	0.000142459	3.65316	up
Synpo2	4.13679e-06	0.000143108	2.27983	up
G930009F23Rik	4.24327e-06	0.000146618	2.13787	up
Rad9b	4.28229e-06	0.000147792	1.7646	up
Car9	4.28911e-06	0.000147853	2.90874	up
Ncf1	4.33098e-06	0.00014912	3.23129	up
Fbxl22	4.35125e-06	0.000149642	2.73485	up
Zfp438	4.43778e-06	0.000152438	1.25068	up
Dnajc6	4.56717e-06	0.000156699	3.20529	up
Gm48395	4.58614e-06	0.000157165	3.57761	up
Cerox1	4.61622e-06	0.000158011	1.69979	up
Zscan18	4.65578e-06	0.000159179	1.96186	up
Tmem220	4.74891e-06	0.000162173	1.60542	up
Neil1	4.76351e-06	0.000162482	1.553	up
9330159F19Rik	4.77814e-06	0.000162791	1.49603	up
Gm49540	4.79017e-06	0.000162927	3.02167	up
Kctd14	4.79329e-06	0.000162927	2.18193	up
Itga4	4.82227e-06	0.000163552	2.05664	up
Rnase1	4.82286e-06	0.000163552	3.50858	up
Aldh3b2	4.86593e-06	0.000164637	3.79395	up
Plaat3	4.86612e-06	0.000164637	2.16195	up
Gm2260	4.89946e-06	0.000165573	1.46936	up
Slc43a2	4.90984e-06	0.000165733	1.70637	up
Cyp26a1	4.92025e-06	0.000165893	2.73913	up
Gm10602	4.9342e-06	0.000166171	1.17123	up
Gm44667	4.97258e-06	0.000167271	1.88882	up
Cfl2	5.14151e-06	0.000172755	1.29253	up
Grb10	5.19771e-06	0.000174442	2.52784	up
Sgcb	5.29199e-06	0.000177403	1.29646	up
Ccdc134	5.30799e-06	0.000177736	1.58724	up
Tmbim1	5.34032e-06	0.000178614	1.35042	up
Edem3	5.5879e-06	0.000186594	1.11861	up
Cnksr2	5.59807e-06	0.000186594	3.36867	up
Gm8883	5.59807e-06	0.000186594	2.56223	up
Rb1	5.6277e-06	0.000187368	1.81235	up
Clybl	5.75856e-06	0.000191507	1.26611	up
Tgfb2	5.84562e-06	0.000194181	1.32471	up
Ano5	5.86769e-06	0.000194693	2.69268	up
Cstad	5.87835e-06	0.000194825	1.75509	up
Sel1l3	5.94032e-06	0.000196434	3.53836	up
Igf2os	5.94032e-06	0.000196434	3.1426	up
Kank1	5.95418e-06	0.00019667	2.28658	up
A930016O22Rik	5.98511e-06	0.000197468	3.2058	up
Sorbs2os	6.04176e-06	0.000199112	2.63808	up
Fgfr3	6.0508e-06	0.000199186	2.45904	up
Pkia	6.06329e-06	0.000199372	1.7446	up
Gm5884	6.08655e-06	0.000199913	1.23524	up
Abca4	6.15044e-06	0.000201784	1.71136	up
G0s2	6.18938e-06	0.000202834	1.86071	up
Aldh3b1	6.3307e-06	0.000207233	2.2752	up
Tbx15	6.42209e-06	0.00020999	2.21912	up
Zhx2	6.45015e-06	0.000210671	1.46039	up
AI463229	6.47752e-06	0.000211094	2.28549	up
Xirp2	6.47752e-06	0.000211094	3.26617	up
Prkaa2	6.51501e-06	0.000212079	2.83554	up
Acot6	6.55464e-06	0.000212895	2.04034	up
Gm572	6.64082e-06	0.000215319	3.05516	up
Gm43185	6.644e-06	0.000215319	1.59641	up
Myf6	6.71306e-06	0.000217316	2.00586	up
Hes6	6.83293e-06	0.000220952	1.64978	up
Dag1	6.86858e-06	0.000221859	1.55364	up
Gp5	6.90017e-06	0.000222633	1.60856	up
Klk1b22	6.93973e-06	0.000223663	2.3281	up
Brd3os	7.13771e-06	0.000229537	1.21403	up
Phkb	7.13771e-06	0.000229537	1.52712	up
Etfbkmt	7.22518e-06	0.000232095	1.69549	up
Abcc9	7.2471e-06	0.000232544	3.63558	up
Fitm2	7.27826e-06	0.000233287	1.31355	up
Tor3a	7.33168e-06	0.000234742	1.30846	up
Ehbp1l1	7.37141e-06	0.000235756	1.59325	up
Ryr3	7.38544e-06	0.000235947	1.89403	up
Ptgr2	7.40705e-06	0.000236379	1.19253	up
Gpx3	7.48887e-06	0.000238729	2.32192	up
Mid1-ps1	7.51592e-06	0.000239331	1.19317	up
Ctsf	7.72886e-06	0.000245843	1.96772	up
Prss36	7.78304e-06	0.000247298	1.42604	up
Ank1	7.79646e-06	0.000247455	1.95157	up
Tmem156	7.87864e-06	0.000249792	3.22858	up
Gm42929	7.94272e-06	0.000251551	1.27255	up
Gm30075	8.00908e-06	0.000253378	3.63036	up
Mfap5	8.04591e-06	0.000254025	2.41182	up
Sema3d	8.04691e-06	0.000254025	1.68207	up
Gm26801	8.08082e-06	0.000254821	2.15404	up
Tex16	8.11364e-06	0.00025558	2.80531	up
4930431P22Rik	8.26556e-06	0.000260085	2.03382	up
Bmp8a	8.29177e-06	0.000260206	2.67057	up
Coq10a	8.29475e-06	0.000260206	1.40411	up
Hgfac	8.29611e-06	0.000260206	2.34509	up
Gm10125	8.42396e-06	0.000263889	1.66704	up
Amacr	8.4394e-06	0.000263889	1.29258	up
Grtp1	8.44061e-06	0.000263889	1.49709	up
Fam131a	8.45136e-06	0.000263942	2.11099	up
Hacd1	8.56927e-06	0.0002672	1.7048	up
Golga4	8.57396e-06	0.0002672	1.16662	up
Nr4a3	8.67302e-06	0.00027	2.42398	up
Fsd1l	8.71042e-06	0.000270876	1.73256	up
Large1	8.77309e-06	0.000271956	1.02184	up
Dmpk	8.77309e-06	0.000271956	1.25746	up
Plxdc1	8.78505e-06	0.000272039	2.37422	up
Mtss2	8.83362e-06	0.000273253	1.77108	up
Acpp	8.85799e-06	0.000273718	1.89432	up
Timp4	8.92692e-06	0.000275556	2.03962	up
Adamts8	8.95632e-06	0.000276172	2.40327	up
Cpeb4	9.00641e-06	0.000277424	1.45306	up
Cables1	9.04068e-06	0.000278186	1.36811	up
Gdf6	9.11234e-06	0.000280097	3.05189	up
Col1a1	9.34693e-06	0.000286704	1.79664	up
Fbxo32	9.34693e-06	0.000286704	1.51284	up
Nr4a1	9.43837e-06	0.000289206	2.04805	up
Narf	9.62499e-06	0.000294615	1.39234	up
Trit1	9.66603e-06	0.000295334	1.29156	up
Dok7	9.66866e-06	0.000295334	2.51483	up
Cox14	9.79007e-06	0.00029873	1.0451	up
Lrrc74b	9.80085e-06	0.000298747	2.23626	up
Angpt4	9.84618e-06	0.000299816	1.90666	up
Elmod2	9.88752e-06	0.000300762	1.1428	up
Mamstr	1.00472e-05	0.000305301	3.17144	up
Pink1	1.01201e-05	0.000307197	1.73642	up
Gm43668	1.01421e-05	0.000307545	1.202	up
Prorsd1	1.01707e-05	0.000308094	1.05058	up
Acp6	1.02571e-05	0.000310388	1.15038	up
Gm31305	1.03451e-05	0.000312728	2.12958	up
Acad11	1.03732e-05	0.000313254	1.45472	up
Inca1	1.03878e-05	0.000313371	1.1721	up
Myrf	1.04024e-05	0.000313489	1.68102	up
A830052D11Rik	1.04851e-05	0.000315654	2.40047	up
Zfp385c	1.05416e-05	0.000317029	2.88652	up
Smim20	1.07588e-05	0.00032323	1.22622	up
Bmf	1.08277e-05	0.000324964	2.2226	up
Gm26604	1.08854e-05	0.000326035	2.5425	up
Pik3c2b	1.08857e-05	0.000326035	2.44086	up
Gm28876	1.09066e-05	0.000326328	1.44097	up
Zfp568	1.09275e-05	0.000326617	1.42588	up
Dbndd1	1.10332e-05	0.000329441	1.79483	up
Rmnd5a	1.1126e-05	0.000331536	1.00295	up
Ncam1	1.1126e-05	0.000331536	1.60019	up
Gm9821	1.12365e-05	0.000334487	2.10518	up
Mss51	1.12693e-05	0.00033512	2.5091	up
Bex1	1.12992e-05	0.00033567	3.97038	up
Ucn	1.13896e-05	0.000337827	3.08757	up
Kiss1r	1.1395e-05	0.000337827	1.7182	up
Usp28	1.14383e-05	0.000338769	1.52836	up
Mef2d	1.16653e-05	0.000345143	1.00924	up
Snx29	1.17236e-05	0.000346166	1.40088	up
mt-Tc	1.17236e-05	0.000346166	1.36306	up
Calcoco1	1.17458e-05	0.000346471	1.89886	up
Cacna2d1	1.17629e-05	0.000346625	1.29999	up
Nav2	1.17955e-05	0.000347238	1.65968	up
Mrln	1.18283e-05	0.000347635	1.95891	up
Tom1	1.18447e-05	0.000347635	1.3493	up
Tmem189	1.18447e-05	0.000347635	1.2817	up
St3gal5	1.19247e-05	0.00034935	1.31639	up
Amn1	1.19271e-05	0.00034935	1.11346	up
Rasip1	1.20607e-05	0.000352911	2.94866	up
Usp13	1.2106e-05	0.000353882	1.36627	up
Gbp9	1.22028e-05	0.000356356	2.75609	up
Gpr35	1.23271e-05	0.000359526	2.02738	up
Rora	1.23359e-05	0.000359526	1.77797	up
Tubb6	1.23592e-05	0.000359843	1.35924	up
Zfp790	1.25178e-05	0.000363517	1.06685	up
Kdm5b	1.25226e-05	0.000363517	1.23634	up
Tmem117	1.25226e-05	0.000363517	3.28967	up
Igf2r	1.25351e-05	0.000363518	1.41978	up
Thsd7b	1.25551e-05	0.000363737	2.09414	up
Rogdi	1.27263e-05	0.000368332	1.15319	up
Igfbp4	1.2988e-05	0.000375162	2.53115	up
Fam8a1	1.30091e-05	0.000375401	1.23626	up
Zfp667	1.34989e-05	0.000389151	1.46384	up
Enkur	1.35689e-05	0.000390784	1.94648	up
Atp1a4	1.35849e-05	0.000390811	2.81447	up
Ifit1bl1	1.36082e-05	0.000390811	2.88929	up
Gm36371	1.36099e-05	0.000390811	1.69803	up
Cpa4	1.37537e-05	0.000394285	2.58554	up
BB014433	1.37579e-05	0.000394285	3.02352	up
Atp2a2	1.37972e-05	0.000395025	1.40283	up
Gm48076	1.39326e-05	0.000398511	2.78572	up
Cd200	1.40289e-05	0.000400874	1.90458	up
Gpt2	1.41198e-05	0.000403076	1.85926	up
Lif	1.4264e-05	0.000406795	1.95651	up
Olfr215	1.42874e-05	0.000407065	2.90691	up
Bglap2	1.43417e-05	0.000408214	2.38937	up
Stmnd1	1.45857e-05	0.000414755	1.82794	up
Csdc2	1.4623e-05	0.000415412	2.15849	up
Fyn	1.48059e-05	0.000419932	1.34518	up
Il6	1.48108e-05	0.000419932	2.16554	up
Bhlhe40	1.4826e-05	0.000419954	1.43818	up
Nlrp10	1.48865e-05	0.000421261	2.69049	up
A330094K24Rik	1.49502e-05	0.00042255	2.88081	up
Sla	1.49625e-05	0.00042255	1.74809	up
Btg2	1.49871e-05	0.00042255	1.08689	up
Gm11520	1.49899e-05	0.00042255	2.22184	up
Ppp1r3c	1.50066e-05	0.000422613	2.53878	up
Mn1	1.51767e-05	0.000426993	2.75788	up
Zfp174	1.53227e-05	0.000430271	1.44611	up
Slfn5os	1.53948e-05	0.00043188	2.80099	up
Amy1	1.55764e-05	0.000436559	2.2887	up
Fam174a	1.56262e-05	0.000437315	1.3089	up
Nexn	1.56333e-05	0.000437315	1.39902	up
Ube2g2	1.56683e-05	0.000437874	1.15562	up
Dnajc28	1.59785e-05	0.000446116	1.6112	up
Esrrb	1.60514e-05	0.000447725	2.63033	up
Gm4032	1.62654e-05	0.000452894	2.21644	up
Rhoq	1.62678e-05	0.000452894	1.15294	up
D030007L05Rik	1.63007e-05	0.00045338	2.35543	up
Zfp651	1.63473e-05	0.000454245	1.59429	up
Fam214b	1.67794e-05	0.000465367	1.62847	up
Orai1	1.68401e-05	0.000466607	1.44744	up
Chrnb1	1.6931e-05	0.00046868	1.69003	up
Gm45159	1.69771e-05	0.0004695	3.24765	up
Gm12439	1.69927e-05	0.0004695	1.99091	up
Gm37755	1.73154e-05	0.000477513	1.95932	up
Vwa1	1.73154e-05	0.000477513	1.75895	up
Gm11243	1.73638e-05	0.000478396	2.67372	up
Shroom2	1.73915e-05	0.000478709	3.00357	up
Flnc	1.74577e-05	0.000480077	1.49105	up
Gm19705	1.7489e-05	0.000480488	1.93868	up
Stard10	1.76195e-05	0.000483619	1.27364	up
Gm830	1.78134e-05	0.000488481	3.66961	up
Tmem203	1.79989e-05	0.000493105	1.21272	up
Mllt11	1.80624e-05	0.00049414	1.83104	up
Inpp4a	1.80704e-05	0.00049414	1.03884	up
Tsc22d3	1.81423e-05	0.00049564	1.60582	up
2310001H17Rik	1.82414e-05	0.000497883	2.28927	up
Anxa11	1.84537e-05	0.000503208	1.48786	up
Tnfrsf25	1.85136e-05	0.000504369	1.40685	up
Gbp10	1.85894e-05	0.000505965	3.88277	up
Coq9	1.88746e-05	0.000512967	1.07372	up
Polr3gl	1.88818e-05	0.000512967	1.47608	up
Rtn2	1.92731e-05	0.000522626	2.0628	up
Mmel1	1.92731e-05	0.000522626	2.77181	up
Gm47391	1.93035e-05	0.000522965	2.00189	up
Sh2d6	1.95412e-05	0.000528914	2.30919	up
Carmn	1.9568e-05	0.000528914	1.72868	up
Cyp3a41b	1.95773e-05	0.000528914	3.41118	up
Tmie	1.97332e-05	0.000532631	2.62775	up
Prepl	1.9788e-05	0.000533618	1.09972	up
Pebp4	1.99334e-05	0.000537044	2.6694	up
Scel	2.00379e-05	0.0005392	2.92015	up
Kcna7	2.00503e-05	0.0005392	2.75417	up
Akip1	2.00936e-05	0.000539867	1.45795	up
Atf6	2.0343e-05	0.000546066	1.12879	up
9530026P05Rik	2.04042e-05	0.000547207	2.81318	up
Fgfrl1	2.04867e-05	0.000548917	1.5654	up
Chchd10	2.08134e-05	0.000557158	2.62181	up
1110002E22Rik	2.09968e-05	0.000561553	1.83088	up
Medag	2.10336e-05	0.000562024	1.32663	up
Pi16	2.14495e-05	0.000572197	2.45266	up
Tsacc	2.14535e-05	0.000572197	1.328	up
Gm36426	2.15371e-05	0.00057387	2.1279	up
Stim1	2.15555e-05	0.00057387	1.43328	up
mt-Rnr1	2.16211e-05	0.000575093	1.5818	up
Car11	2.18999e-05	0.00058145	2.00593	up
Gm36377	2.18999e-05	0.00058145	2.33568	up
E130307A14Rik	2.20501e-05	0.000584907	1.18063	up
Gm49654	2.22486e-05	0.000589639	2.60371	up
C030037D09Rik	2.24477e-05	0.000594376	1.11683	up
Sema3g	2.2756e-05	0.000601995	2.2886	up
Cyb5r1	2.31529e-05	0.000611387	1.66341	up
Col6a2	2.36967e-05	0.000625181	1.90659	up
Gm13807	2.3753e-05	0.000626103	2.08478	up
Mospd1	2.3939e-05	0.000630438	1.41521	up
Gm31763	2.39697e-05	0.000630678	1.76922	up
Kansl1l	2.46317e-05	0.000646198	1.14305	up
Gm20627	2.46701e-05	0.000646198	2.70146	up
Pcdhb16	2.46701e-05	0.000646198	1.37109	up
Resf1	2.47804e-05	0.000647886	1.11982	up
Cage1	2.47868e-05	0.000647886	1.49922	up
Gm39469	2.48438e-05	0.000647886	1.28166	up
Gm41662	2.4844e-05	0.000647886	1.57617	up
Inha	2.48454e-05	0.000647886	1.73415	up
Palm3	2.52735e-05	0.000657875	2.34765	up
Fam214a	2.55779e-05	0.000664025	1.23773	up
Sync	2.55779e-05	0.000664025	1.37498	up
Ormdl3	2.58413e-05	0.000669676	1.10248	up
E530011L22Rik	2.62746e-05	0.00067999	1.63637	up
Greb1	2.62859e-05	0.00067999	2.51878	up
Gm49893	2.63226e-05	0.000680338	2.31187	up
Il13ra2	2.63474e-05	0.000680378	2.27238	up
Fbxw7	2.65104e-05	0.000683981	1.5821	up
Rhbdl2	2.65425e-05	0.000684207	2.71882	up
Atg9b	2.66913e-05	0.000687436	1.8982	up
Ypel2	2.67367e-05	0.000687607	1.2425	up
Mir22hg	2.6745e-05	0.000687607	1.14364	up
Gm1604a	2.70775e-05	0.000695545	2.9903	up
Prob1	2.71585e-05	0.000697011	2.41232	up
Pclo	2.77967e-05	0.00071214	1.74734	up
Rarres2	2.79707e-05	0.000715854	2.77089	up
Cpq	2.79906e-05	0.000715854	1.76294	up
Gm48045	2.8095e-05	0.000717897	1.22676	up
Tspan3	2.85583e-05	0.000727193	1.16679	up
Dgkd	2.90284e-05	0.000738519	1.01221	up
Gpr157	2.91379e-05	0.000740659	1.60045	up
F11r	2.9211e-05	0.000741874	1.66915	up
Chpt1	2.92409e-05	0.000741989	1.08834	up
Gm17396	2.94684e-05	0.000747112	2.04965	up
Gm12695	2.98027e-05	0.000754932	2.62338	up
Gm15915	3.00627e-05	0.0007602	1.7689	up
Selenop	3.01366e-05	0.000761412	1.53595	up
Ripor2	3.04404e-05	0.000768423	2.46428	up
Gm15635	3.05218e-05	0.000769813	2.77777	up
Olfr810	3.0701e-05	0.000773664	3.70579	up
Sytl1	3.08285e-05	0.000776209	1.30936	up
Tnfrsf23	3.09011e-05	0.000777368	1.21422	up
Atp1a3	3.13244e-05	0.00078734	1.46949	up
Prkn	3.13958e-05	0.000788456	2.44592	up
Scn5a	3.15492e-05	0.000791267	1.92938	up
C1galt1c1	3.15619e-05	0.000791267	1.28596	up
Samd8	3.16298e-05	0.00079229	1.31215	up
Rgs14	3.17549e-05	0.000794743	2.52756	up
Atp2a3	3.21594e-05	0.000804178	2.43227	up
Sema6a	3.22752e-05	0.000806382	1.86823	up
Frat1	3.23734e-05	0.000808146	1.6027	up
Bcan	3.24981e-05	0.000810566	1.87534	up
Ccdc159	3.25571e-05	0.000811347	1.45322	up
Gm8703	3.28503e-05	0.000817956	2.6421	up
Axin2	3.29682e-05	0.000820194	2.26165	up
Riiad1	3.32522e-05	0.000825853	2.14796	up
Gm15867	3.33611e-05	0.000827855	1.56202	up
Prnp	3.387e-05	0.000839769	1.04447	up
Gm15417	3.39062e-05	0.000839955	1.17072	up
Cdh23	3.4243e-05	0.000846862	2.16108	up
4930563E22Rik	3.42902e-05	0.000847312	1.47356	up
Fyco1	3.44169e-05	0.000849726	1.17339	up
P2ry2	3.45018e-05	0.000851102	1.25863	up
Vmn1r42	3.48038e-05	0.0008571	2.63367	up
Kcnn1	3.48329e-05	0.0008571	1.76846	up
Clu	3.49808e-05	0.000859293	2.15627	up
Pdp1	3.50394e-05	0.00086001	1.20905	up
Rhox10	3.50985e-05	0.000860739	3.11477	up
Josd2	3.51545e-05	0.000861389	1.1554	up
Dll1	3.53039e-05	0.000864324	2.54307	up
Adam19	3.54039e-05	0.000866047	1.14288	up
Tmem88b	3.55018e-05	0.000867716	1.57219	up
Ggt5	3.59482e-05	0.000877159	2.7904	up
Prdm1	3.60643e-05	0.000879259	1.44555	up
Gm43672	3.62381e-05	0.00088276	1.5439	up
Psen2	3.66393e-05	0.000890999	1.67235	up
Fap	3.66677e-05	0.000890999	2.55918	up
Klhl24	3.67409e-05	0.000892035	1.27854	up
Atp8b1	3.68189e-05	0.000892742	1.31786	up
Chrna1	3.68311e-05	0.000892742	1.7875	up
Atp6v1e1	3.69992e-05	0.000895685	1.15687	up
Eid2b	3.70444e-05	0.000895685	1.1898	up
Zfp106	3.80792e-05	0.000919183	1.2706	up
Cfh	3.83293e-05	0.000924456	1.79324	up
Des	3.92257e-05	0.00094374	1.43338	up
4930438A08Rik	3.9369e-05	0.00094641	3.09674	up
Ttc25	3.95299e-05	0.000949498	1.45806	up
Exd1	3.96561e-05	0.000951747	1.60886	up
Zcwpw1	3.97793e-05	0.00095392	1.27439	up
Myo15b	3.99466e-05	0.000957148	2.74718	up
Klk1b14-ps	4.03276e-05	0.000965484	2.8013	up
Serpinb6c	4.0407e-05	0.000966593	2.94022	up
Gm17552	4.05787e-05	0.000969907	1.41205	up
Dyrk2	4.0752e-05	0.000972707	1.18561	up
Coro6	4.07624e-05	0.000972707	1.86505	up
Chd5	4.12209e-05	0.000982845	1.56106	up
Rundc3a	4.14703e-05	0.000987986	1.25386	up
2810013P06Rik	4.19731e-05	0.000998337	1.26228	up
Pcbd1	4.20131e-05	0.000998476	2.0725	up
Ms4a4d	4.25432e-05	0.00100808	1.82236	up
Sv2b	4.25551e-05	0.00100808	1.8166	up
Dnajb9	4.2672e-05	0.00101003	1.08672	up
Sh3glb1	4.27374e-05	0.00101076	1.03993	up
Mcu	4.32402e-05	0.00102183	1.09795	up
Gm5113	4.33578e-05	0.00102378	1.27284	up
Mitf	4.3462e-05	0.00102541	1.13948	up
Gm15533	4.36199e-05	0.0010283	2.13447	up
Wfikkn2	4.4657e-05	0.00104937	2.72624	up
Gm14634	4.48526e-05	0.00105312	1.74779	up
4632404H12Rik	4.50667e-05	0.00105643	1.32048	up
Pstpip2	4.51383e-05	0.00105643	1.10518	up
Ctsd	4.52817e-05	0.00105894	1.01064	up
1700023B13Rik	4.57144e-05	0.0010682	1.43248	up
Rgmb	4.62237e-05	0.00107838	1.03258	up
Etfrf1	4.64152e-05	0.00108199	1.33644	up
Pcdhb11	4.68118e-05	0.00108968	1.53976	up
Prr33	4.682e-05	0.00108968	1.88061	up
Ccdc155	4.69117e-05	0.00109095	2.71604	up
Gm16332	4.70209e-05	0.00109262	2.05783	up
Col19a1	4.72226e-05	0.00109643	1.89003	up
Klhl8	4.75561e-05	0.00110243	1.62506	up
Cdyl2	4.75561e-05	0.00110243	1.91859	up
Otud1	4.8845e-05	0.00113003	1.47704	up
Nek10	4.88627e-05	0.00113003	2.47397	up
Rgs11	4.95395e-05	0.00114477	1.515	up
P4ha1	5.0253e-05	0.00116034	1.01596	up
Inpp5d	5.0637e-05	0.00116829	1.69962	up
Fam13a	5.07894e-05	0.00116904	1.75952	up
Frem2	5.11443e-05	0.00117628	3.30573	up
Itga8	5.13404e-05	0.00117986	2.90993	up
Stk32b	5.2117e-05	0.00119677	2.38727	up
A230072C01Rik	5.23678e-05	0.00120158	1.49104	up
Fas	5.28955e-05	0.00121179	1.61054	up
Nol3	5.31109e-05	0.0012144	1.14342	up
9130230L23Rik	5.31425e-05	0.0012144	1.66374	up
E430024P14Rik	5.31732e-05	0.0012144	1.89188	up
Cpne5	5.31755e-05	0.0012144	2.41779	up
Ifitm10	5.34859e-05	0.00122016	1.83853	up
Pknox2	5.35116e-05	0.00122016	1.55886	up
9430062P05Rik	5.37366e-05	0.00122434	1.33903	up
Prkab2	5.40529e-05	0.00123059	1.38805	up
Il21r	5.46767e-05	0.00124376	2.84166	up
Amigo1	5.47532e-05	0.00124376	1.34947	up
Fitm1	5.47593e-05	0.00124376	2.98113	up
Cnot6l	5.52675e-05	0.00125336	1.04126	up
Kcnq1ot1	5.53321e-05	0.00125385	1.1134	up
Sema3c	5.54118e-05	0.00125468	1.3898	up
Kif28	5.54582e-05	0.00125476	3.0494	up
Tmem109	5.55911e-05	0.0012568	1.01937	up
Ctif	5.57861e-05	0.00126023	1.10712	up
Mdfi	5.58428e-05	0.00126054	2.09614	up
Dand5	5.61124e-05	0.00126565	1.52849	up
Parp14	5.67085e-05	0.00127811	1.14023	up
Serinc2	5.6971e-05	0.00128208	1.37974	up
2310014F06Rik	5.69725e-05	0.00128208	1.95505	up
Atp6v1g2	5.7168e-05	0.00128497	1.27557	up
Kcnu1	5.7189e-05	0.00128497	2.22541	up
Gm38387	5.72345e-05	0.00128501	1.46984	up
Gm47572	5.7448e-05	0.00128782	1.48556	up
Patj	5.82881e-05	0.00130092	1.75645	up
Akt2	5.82993e-05	0.00130092	1.17324	up
2310015K22Rik	5.88208e-05	0.00131156	2.83439	up
Spsb2	5.89212e-05	0.00131195	1.15789	up
Stat3	5.89283e-05	0.00131195	1.157	up
Gm47140	5.90187e-05	0.00131296	2.04841	up
Hdac9	5.92637e-05	0.00131741	1.44365	up
Crh	5.94334e-05	0.00132018	2.15386	up
Itm2b	5.99997e-05	0.00133074	1.29303	up
Gm33148	6.03872e-05	0.00133832	2.9366	up
Nkiras1	6.05817e-05	0.00134161	1.32914	up
Slc8a3	6.10293e-05	0.00134964	2.1369	up
Socs7	6.10368e-05	0.00134964	1.14432	up
Gm37829	6.11299e-05	0.00134998	2.14272	up
Kyat1	6.17829e-05	0.00136305	1.31063	up
Tmem64	6.24274e-05	0.00137415	1.07233	up
H2aw	6.2788e-05	0.00138089	1.16412	up
Pcdhb15	6.28277e-05	0.00138089	1.64101	up
Fam49a	6.34211e-05	0.00139288	2.16943	up
Zfp750	6.3681e-05	0.00139754	2.12744	up
Sugct	6.49582e-05	0.00142343	1.90849	up
Arhgap28	6.52536e-05	0.00142883	1.10473	up
4933431K23Rik	6.56491e-05	0.00143642	1.63958	up
Saysd1	6.61466e-05	0.00144622	1.09893	up
Sox11	6.67478e-05	0.00145827	1.34855	up
Aspa	6.72786e-05	0.00146877	1.84222	up
Anxa11os	6.77693e-05	0.00147728	1.84527	up
Wnt11	6.77693e-05	0.00147728	2.31923	up
Zfp112	6.7826e-05	0.00147741	1.48628	up
Tob1	6.84771e-05	0.00149048	1.46065	up
Gm47751	6.8585e-05	0.00149172	2.72346	up
Gm38560	6.9721e-05	0.00151283	1.38888	up
Sox8	6.9721e-05	0.00151283	2.1707	up
9330151L19Rik	6.97624e-05	0.00151283	1.05087	up
C030006K11Rik	6.98418e-05	0.00151343	1.06884	up
Tek	6.99122e-05	0.00151383	1.62971	up
Ksr1	7.18379e-05	0.00155208	1.54826	up
Pbld2	7.30864e-05	0.00157556	2.09263	up
4933428G20Rik	7.45054e-05	0.00160497	1.10136	up
Fbln5	7.54422e-05	0.00162299	1.3634	up
Inppl1	7.5453e-05	0.00162299	1.25362	up
Gbp4	7.63442e-05	0.00163854	2.52921	up
Fndc1	7.66819e-05	0.00164338	2.47775	up
Mir1968	7.66819e-05	0.00164338	2.61187	up
H2bc4	7.68061e-05	0.00164483	1.39923	up
Upk1b	7.77248e-05	0.00166329	2.39383	up
Gm15787	7.79413e-05	0.00166647	1.35868	up
Gm47573	7.80335e-05	0.00166647	2.21274	up
Krt7	7.80445e-05	0.00166647	2.45508	up
Rassf3	7.82925e-05	0.00166933	1.23349	up
Mettl22	7.84687e-05	0.00167186	1.43905	up
4732465J04Rik	7.87329e-05	0.00167627	2.57179	up
Smim1	7.91082e-05	0.00168304	1.82447	up
Trim17	7.94437e-05	0.00168772	1.40875	up
Pcdhb19	7.97501e-05	0.00169177	1.4689	up
Gm11627	8.08073e-05	0.00171295	1.98954	up
Mfsd4b1	8.08739e-05	0.00171312	2.91859	up
Gm7967	8.12311e-05	0.00171847	1.51397	up
H1f4	8.13383e-05	0.00171922	1.50152	up
Abhd1	8.14985e-05	0.00172052	1.27095	up
Gm4221	8.16999e-05	0.00172313	1.44193	up
Irf6	8.31594e-05	0.00175138	1.56126	up
Gm49937	8.34428e-05	0.00175608	1.80596	up
Gcnt1	8.36872e-05	0.00175996	2.62872	up
Fry	8.51917e-05	0.00179031	2.08238	up
Ccdc125	8.56188e-05	0.001798	1.08585	up
Tmem202	8.6288e-05	0.00180811	1.40263	up
Myrip	8.64099e-05	0.00180811	2.63336	up
Gm26981	8.66016e-05	0.00180953	1.50625	up
Clec3b	8.69997e-05	0.00181655	2.72044	up
Btbd1	8.72519e-05	0.00182052	1.27005	up
Prune1	8.73489e-05	0.00182124	1.23747	up
Ablim1	8.78349e-05	0.00182877	1.20646	up
Dcaf6	8.86483e-05	0.00184177	1.21747	up
Msln	8.90556e-05	0.0018476	1.72473	up
Chit1	8.91934e-05	0.00184915	3.00283	up
Tmem205	8.94065e-05	0.00185225	1.28589	up
Pcdhb20	8.96869e-05	0.00185543	1.55645	up
Cers1	9.00354e-05	0.00186133	2.05294	up
Neurl2	9.01019e-05	0.00186138	1.25204	up
Igf1	9.04148e-05	0.00186521	2.35629	up
Ccnd3	9.04868e-05	0.00186538	1.34757	up
Bicd2	9.12759e-05	0.00188032	1.20972	up
Pex11g	9.15071e-05	0.00188376	1.0208	up
4933413J09Rik	9.2507e-05	0.001903	1.53136	up
Asb5	9.2727e-05	0.00190485	1.4246	up
Gm807	9.28648e-05	0.00190634	2.27739	up
Pnmt	9.34925e-05	0.00191653	2.50709	up
Heyl	9.50376e-05	0.00194684	1.92401	up
Rhd	9.51318e-05	0.0019474	2.56943	up
Zfp36l1	9.55853e-05	0.00195395	1.58665	up
Rasgrp2	9.58391e-05	0.00195777	2.49051	up
Lysmd4	9.68985e-05	0.00197665	1.15786	up
A630023A22Rik	9.79716e-05	0.00199575	2.30062	up
Rnf122	9.81821e-05	0.00199865	1.40595	up
Itgad	9.87e-05	0.00200779	2.98358	up
Cyp2c23	9.87951e-05	0.00200833	2.68324	up
Nrbp2	9.90748e-05	0.00201262	1.57564	up
Nars2	9.98078e-05	0.00202329	1.43239	up
4833408A19Rik	0.000100575	0.00203742	1.14137	up
Disc1	0.000100645	0.00203743	1.82382	up
Mettl27	0.000101347	0.00205022	1.07333	up
Tspan7	0.000101655	0.00205361	1.9669	up
Itga10	0.000102197	0.00205966	1.80208	up
Grk5	0.000102236	0.00205966	1.1422	up
Gm37894	0.000102781	0.00206921	2.24081	up
D330023K18Rik	0.000103131	0.0020734	1.37464	up
Gm3854	0.000104714	0.00210233	2.66174	up
Gm6532	0.000104887	0.00210437	1.47769	up
Gm50230	0.000106839	0.00213765	2.06938	up
Tmem40	0.000107334	0.0021461	2.42011	up
Tmem246	0.000107482	0.00214758	2.06958	up
Gm48161	0.000107715	0.0021493	1.10808	up
Fam124b	0.000108219	0.00215789	2.26584	up
Plekhg5	0.000109284	0.00217622	1.03488	up
2610012C04Rik	0.000110223	0.00219037	2.0157	up
Srr	0.000110432	0.00219304	1.2523	up
Lgals4	0.00011115	0.00220579	1.60702	up
Rpl3l	0.000111615	0.00221352	2.46371	up
Phf10	0.000112116	0.00222194	1.30927	up
Gm45495	0.000112237	0.00222205	1.77982	up
Gpr37	0.000112273	0.00222205	2.23845	up
Rnft2	0.000112358	0.00222223	1.37378	up
Gm13986	0.000112501	0.00222355	1.87821	up
Rasl12	0.000114931	0.00226545	1.4675	up
Mef2b	0.000116445	0.00229375	2.43047	up
Dtx4	0.000117556	0.00231123	1.49306	up
Gm11149	0.00011757	0.00231123	1.44468	up
Cdkn1c	0.000117863	0.00231485	3.09129	up
Nme5	0.000118064	0.00231485	1.06215	up
Duxbl3	0.000118064	0.00231485	1.53554	up
Olfml2a	0.000118115	0.00231485	1.68625	up
Duxbl1	0.000118229	0.00231485	1.87537	up
Sec31b	0.000118555	0.00231658	1.44439	up
Gm41307	0.000118555	0.00231658	2.18352	up
Snx32	0.000119724	0.00233786	1.56347	up
Zbtb20	0.000120226	0.0023461	1.04132	up
Oplah	0.000120552	0.00235067	1.32941	up
Slc7a7	0.000121899	0.0023724	1.55875	up
Tspyl5	0.000122181	0.00237631	1.1137	up
Chrdl1	0.000123031	0.00239125	1.36137	up
Zpld1	0.00012367	0.00240047	3.01156	up
Maob	0.00012367	0.00240047	2.33826	up
H1f2	0.000123943	0.002403	1.59464	up
Pdgfb	0.000123964	0.002403	1.34041	up
Ccn3	0.000124172	0.00240543	1.46285	up
Gm47461	0.000124659	0.00241326	2.62588	up
Dnm3	0.000124828	0.00241397	1.12126	up
Egln3	0.000124861	0.00241397	1.51557	up
Gm867	0.000125001	0.00241509	1.76516	up
Epm2aip1	0.000125755	0.00242644	1.25587	up
Dpf3	0.000126016	0.00242988	2.36846	up
Ovgp1	0.000126157	0.002431	1.23117	up
Gm32699	0.000126745	0.00244073	1.27817	up
Pla1a	0.000126831	0.00244077	1.25023	up
Usp53	0.000127097	0.00244427	1.10737	up
Myo18a	0.000128511	0.00246985	1.18239	up
Pcx	0.00012976	0.00248894	1.41794	up
Lrrc24	0.000131133	0.00251034	1.96229	up
AI480526	0.000131381	0.00251179	1.23555	up
Slc22a17	0.000132822	0.00253602	2.11757	up
Dapk2	0.000133182	0.00254124	1.99732	up
Cgref1	0.000133606	0.00254658	1.52894	up
Mme	0.000133636	0.00254658	2.2034	up
Plekha4	0.000134115	0.00255403	1.37878	up
Oip5os1	0.000135231	0.00257238	1.14919	up
AC241534.1	0.000135342	0.00257238	1.44581	up
Mapre3	0.000136083	0.00258478	1.18574	up
Gm37858	0.000136508	0.00259117	2.60926	up
Slc6a9	0.000136911	0.00259615	1.44393	up
Nuak1	0.000136948	0.00259615	1.65103	up
Mvp	0.000137287	0.00260089	1.03142	up
Enho	0.000137765	0.00260826	1.60854	up
Ccndbp1	0.000138202	0.00261484	1.01301	up
2500002B13Rik	0.00013864	0.00261974	1.16276	up
4932442E05Rik	0.000139226	0.00262911	1.17131	up
Slc2a4	0.000140134	0.00264454	2.16022	up
A930033H14Rik	0.000140257	0.00264516	1.07357	up
Acss2	0.000140849	0.00265461	1.00782	up
Entpd2	0.000141354	0.0026607	2.3802	up
Gm49212	0.000142973	0.00268882	2.35102	up
Kcnq1	0.000144671	0.00271362	2.67575	up
Fam20a	0.000144723	0.00271362	1.27056	up
Tm2d1	0.000145666	0.00272955	1.06799	up
Ppp1r14c	0.000146249	0.00273576	2.29825	up
Pcdhb13	0.00014838	0.00276764	1.78529	up
Gm31583	0.000148456	0.00276764	2.41205	up
Klhl13	0.000151097	0.00280971	2.55901	up
Ccpg1os	0.000152687	0.00283566	1.26081	up
Slc6a2	0.000153234	0.00284401	2.55266	up
Gm16299	0.000153822	0.00285313	1.40464	up
Ak1	0.000154931	0.00287024	1.13289	up
Bspry	0.000154941	0.00287024	1.29393	up
Izumo1	0.000155772	0.00288199	2.62816	up
Serpinb9g	0.000156062	0.00288551	2.81596	up
Cd27	0.000157043	0.00290182	2.29176	up
Lmod1	0.000157147	0.00290191	1.69261	up
1520401A03Rik	0.000158559	0.00292429	2.63562	up
D230022J07Rik	0.000160769	0.00295847	1.98099	up
Emc2	0.000160817	0.00295847	1.23867	up
Grhl3	0.000161388	0.00296504	2.26932	up
Mpi	0.000161536	0.00296504	1.38652	up
Otoa	0.00016158	0.00296504	2.65561	up
Acad12	0.000162841	0.00298443	1.24647	up
Tlr6	0.000163277	0.00299006	1.22144	up
Fhad1	0.000163353	0.00299006	2.16043	up
Trim12c	0.000164037	0.00300071	1.20921	up
Gfra4	0.000166	0.00303282	1.67899	up
Gm31024	0.000168823	0.00308055	1.21555	up
Nckap5	0.000169288	0.0030871	2.32885	up
Gadl1	0.000170915	0.00311483	2.9463	up
9130204K15Rik	0.000171202	0.00311812	2.68857	up
Ifi27	0.000172687	0.00314321	1.15542	up
Serpina9	0.00017305	0.00314589	2.35851	up
4833418N02Rik	0.000175229	0.00317958	1.10697	up
F13a1	0.000176232	0.00319579	1.58558	up
Hip1	0.000176394	0.00319674	1.2045	up
Gm38162	0.000177468	0.00321421	1.5146	up
Ngrn	0.000181447	0.00327613	1.02032	up
Pnmal2	0.000182167	0.00328711	1.6976	up
Baiap2l1	0.000184014	0.00331633	1.62303	up
H2bc21	0.000187477	0.00337251	1.30996	up
Pcmtd2	0.000188923	0.00339643	1.06649	up
Duxbl2	0.000190414	0.00342113	1.54197	up
Klhl28	0.000190753	0.00342511	1.07119	up
Gm16638	0.000191415	0.00343104	1.02657	up
Trpv1	0.000191552	0.00343104	2.70524	up
Itih4	0.000192213	0.00344077	1.86197	up
Grina	0.000192899	0.00344882	1.19421	up
Parp3	0.000193179	0.00345172	1.1227	up
Rab3il1	0.000193828	0.00345852	1.21835	up
Gm11734	0.000193828	0.00345852	2.16154	up
Scn3a	0.000193914	0.00345852	3.29355	up
Bnip3	0.000194957	0.00347287	1.31373	up
Sil1	0.000195552	0.00348136	1.04326	up
4833422C13Rik	0.000196235	0.00348927	1.47497	up
Carns1	0.000196657	0.00349464	1.54968	up
Ermap	0.000197896	0.00351452	1.95834	up
Srrm4	0.000198975	0.00352511	2.57363	up
Plvap	0.000199624	0.003531	1.61448	up
Tceal1	0.00019967	0.003531	1.28676	up
2700046G09Rik	0.000200277	0.00353533	1.49246	up
Tex14	0.000200874	0.00354158	2.0384	up
Pex11a	0.00020116	0.0035445	1.10689	up
Kif26b	0.000201341	0.00354554	1.31044	up
Plet1	0.000201829	0.00355199	1.27622	up
Fam189a2	0.000202474	0.0035612	1.80696	up
Irf7	0.000202929	0.00356491	1.38731	up
Gm37621	0.000202929	0.00356491	1.35218	up
Patl2	0.000203269	0.00356874	1.99991	up
Spats2l	0.000204591	0.00358765	1.54116	up
Fam167a	0.000205137	0.00359292	1.92222	up
Mtmr1	0.000206026	0.00360417	1.17063	up
Stab2	0.000208613	0.00364506	1.65342	up
Hapln4	0.000210474	0.0036688	1.25019	up
Map3k9	0.00021155	0.00368316	1.22656	up
Tesmin	0.000212992	0.00370606	1.46509	up
Tmem158	0.000215091	0.00373457	1.55785	up
Gm29675	0.0002159	0.00374108	1.38699	up
Macf1	0.000216266	0.0037452	1.27384	up
Ramp2	0.000217143	0.00375593	1.55181	up
Ubr3	0.000217312	0.00375663	1.09609	up
Fndc7	0.000219667	0.00378933	1.62218	up
Prox1	0.000222193	0.00382154	1.75867	up
Bglap	0.000222244	0.00382154	1.73553	up
Ephb3	0.000222823	0.00382701	1.11666	up
Ect2l	0.000223368	0.00383412	2.21994	up
Platr32	0.000224301	0.00384787	2.59477	up
Gm10814	0.000224828	0.00385255	1.4144	up
4931431B13Rik	0.000225697	0.00386502	3.08779	up
Otos	0.000227471	0.00388534	1.98459	up
Tmc3	0.000228119	0.0038928	1.41324	up
Cd55	0.000228687	0.00389794	1.55166	up
Pyroxd2	0.000230122	0.00391556	1.552	up
Gm31814	0.000231727	0.003936	1.56433	up
Bckdha	0.000233284	0.00395555	1.05608	up
Afap1l2	0.000233988	0.00396288	1.18498	up
Dnajc18	0.000234687	0.00397012	1.1224	up
mt-Tn	0.000237826	0.00402089	1.1811	up
Tfeb	0.00023904	0.00403909	1.0903	up
Fgd4	0.00024026	0.00405501	1.32952	up
3830417A13Rik	0.000241809	0.0040741	2.88871	up
Sema6c	0.00024241	0.00407953	1.4433	up
Hsf4	0.000242744	0.0040828	1.20003	up
Itga9	0.000244879	0.00411165	3.20533	up
Pycr1	0.000245646	0.00411989	1.08714	up
Card9	0.000245654	0.00411989	1.51161	up
Pcdhb5	0.00024644	0.00413069	2.14983	up
Stbd1	0.000247065	0.0041388	1.20951	up
Mettl23	0.000249317	0.00417413	1.039	up
Cd7	0.000250428	0.00418794	2.90548	up
Cebpd	0.00025111	0.00419693	1.7564	up
Pnpla7	0.000252538	0.00421839	1.08944	up
9230112E08Rik	0.000253088	0.00422517	1.11754	up
Zkscan7	0.000253786	0.00423441	1.03236	up
A630095N17Rik	0.000254562	0.00424251	2.21202	up
F730016J06Rik	0.000254992	0.00424483	2.34163	up
Angptl7	0.000255254	0.00424677	2.57908	up
Ccr7	0.000256885	0.00427149	2.31834	up
Gm26513	0.000257299	0.0042735	1.29109	up
Tmc7	0.000258148	0.00428517	1.03523	up
Zfp420	0.00025909	0.00429837	1.138	up
1700086L19Rik	0.000261857	0.00433688	2.64976	up
Klf5	0.000266147	0.00439301	1.49255	up
Dnaic1	0.00026721	0.00440805	1.68751	up
Klk1b27	0.000269052	0.00443344	2.24117	up
Mpv17l	0.000271877	0.00447495	1.03003	up
Deptor	0.000272062	0.00447548	1.17033	up
Mtus1	0.000277343	0.00454859	1.24212	up
Ndrg4	0.000277441	0.00454859	1.42056	up
Ccn5	0.000278261	0.00455949	1.89553	up
Car6	0.000279097	0.00456806	2.14667	up
Lrp2bp	0.000280132	0.00457859	2.03013	up
Brdt	0.000280163	0.00457859	1.40605	up
Col5a3	0.00028021	0.00457859	1.12635	up
Relb	0.000281031	0.00458944	1.06795	up
Camk2n1	0.000281715	0.00459805	1.33762	up
Serpinb9c	0.000282958	0.00461575	2.41858	up
1700084E18Rik	0.000286604	0.00465445	1.6543	up
Susd2	0.000286604	0.00465445	1.70159	up
4833412K13Rik	0.000288995	0.00468027	1.50849	up
Phldb3	0.000288995	0.00468027	1.02905	up
Gadd45b	0.000289343	0.00468332	1.37589	up
Ophn1	0.000291752	0.00470905	1.27969	up
Gm31718	0.000291752	0.00470905	1.19298	up
Fbxl20	0.000291876	0.00470905	1.06001	up
Akt2-ps	0.000291899	0.00470905	1.10722	up
Enpp1	0.00029387	0.00473822	1.12375	up
Bvht	0.000295032	0.00475434	1.24354	up
Atad3aos	0.000295448	0.0047558	2.3662	up
Kif9	0.000297936	0.00478794	1.23315	up
Cacna1b	0.00030197	0.00483416	1.00927	up
Col27a1	0.000306377	0.00488602	1.66626	up
Gm2011	0.000306379	0.00488602	1.19324	up
Pou4f1	0.000308395	0.00491281	1.6808	up
Igip	0.000309148	0.00491944	1.1167	up
Mc4r	0.000310424	0.00493169	2.41746	up
Gm33926	0.000310424	0.00493169	2.38079	up
Mylip	0.000313907	0.00497891	1.01114	up
Dnal1	0.000314679	0.00498574	1.15449	up
Uqcc1	0.000316146	0.00500356	1.4078	up
Wfs1	0.000316614	0.00500555	1.24024	up
Hyal1	0.000319953	0.00504741	1.27736	up
Cd59a	0.000320568	0.00505167	1.15095	up
St8sia2	0.000322967	0.00508241	1.91826	up
Gm50390	0.000323668	0.00508955	1.01537	up
Sema3f	0.000328631	0.00515097	1.57526	up
Gnb3	0.000331073	0.00518368	2.44362	up
5830418P13Rik	0.000332934	0.00520723	2.61125	up
Txnip	0.000333437	0.00521232	1.91365	up
Gm13496	0.000335286	0.00523364	2.22686	up
Itgam	0.000336678	0.00525174	2.65694	up
Stambp-ps1	0.00033688	0.00525209	1.61796	up
Adamts17	0.000337762	0.00526303	2.46695	up
6430548M08Rik	0.000344094	0.00534178	1.08262	up
Rasgrp3	0.000344945	0.00534812	1.46401	up
Platr14	0.000345235	0.00534812	1.09086	up
Gm32219	0.000346073	0.00535542	1.0194	up
Unc13a	0.000346073	0.00535542	1.08966	up
Zkscan14	0.000347753	0.00537574	1.04156	up
Atg4a	0.000348382	0.00537977	1.03547	up
Gm5064	0.000348382	0.00537977	1.0279	up
Gm40841	0.000359874	0.00552222	1.21896	up
Pcdhb9	0.00036203	0.00555239	1.92917	up
Slc13a5	0.000362562	0.00555763	1.71644	up
Otub2	0.000364284	0.00557818	1.24457	up
Hivep2	0.000364284	0.00557818	1.19615	up
Bcl3	0.00036611	0.00560027	1.34439	up
Tmem269	0.000373597	0.00569395	1.63811	up
Gm47908	0.000373963	0.00569507	2.29741	up
5930409G06Rik	0.00037406	0.00569507	1.48446	up
Hsd17b1	0.000375141	0.00570558	1.94218	up
4933403O08Rik	0.000379943	0.00576362	1.75978	up
Zfp712	0.000380827	0.00576805	1.2026	up
Gm16364	0.00038407	0.00581095	1.11311	up
Vma21	0.000384256	0.00581095	1.01634	up
Edil3	0.000390703	0.0058841	1.18164	up
Vsir	0.000393186	0.00591235	1.16731	up
Gm15893	0.000395657	0.00594646	1.70185	up
Plxdc2	0.000400615	0.0060117	1.2965	up
Tmtc2	0.000405399	0.00607349	1.0103	up
Slc24a3	0.000407345	0.00609391	1.18225	up
Lman1l	0.000408074	0.0061017	1.49803	up
Mgam	0.00040912	0.00611119	1.55005	up
2810414N06Rik	0.000409223	0.00611119	1.28333	up
Psca	0.000409336	0.00611119	1.56996	up
Gm37552	0.000411701	0.00613959	2.46916	up
BC106175	0.000411869	0.00613959	2.7655	up
Atp6v0d2	0.000413886	0.00616337	1.62397	up
Col11a2	0.000416318	0.00619329	1.3089	up
D630029K05Rik	0.000417485	0.00620433	2.36649	up
Cmah	0.00042022	0.00623863	1.20404	up
Pcdhb18	0.000421004	0.0062471	1.43463	up
Dtx3l	0.000422533	0.00626661	1.07639	up
Krt33b	0.000423418	0.00627337	2.42834	up
Best3	0.000424549	0.00628376	1.76189	up
2610316D01Rik	0.000426927	0.00630619	1.32831	up
Eno2	0.000429061	0.00633139	1.15126	up
Gm29562	0.00042956	0.00633139	1.22673	up
Pgpep1l	0.000436203	0.00640758	2.46979	up
Gm16251	0.000439613	0.00645411	1.26111	up
Ucp2	0.000444971	0.00652	1.43658	up
Cpeb2	0.000446526	0.0065395	1.54125	up
Ifit1	0.000448635	0.0065671	2.02078	up
Hspb8	0.000449672	0.0065757	1.4574	up
Smtnl2	0.000457034	0.00666284	2.87987	up
Art3	0.000457227	0.00666284	1.77742	up
Igf2	0.000464138	0.00675346	2.62936	up
Cyp2f2	0.000465869	0.00677527	1.77562	up
Phkg1	0.00046841	0.00679869	1.00924	up
B3gnt8	0.000471689	0.0068395	1.4504	up
Ifit3	0.000473461	0.00685838	2.23523	up
Xaf1	0.000476646	0.00690109	1.76451	up
Gng2	0.000481874	0.00696325	1.47886	up
Erich6	0.000482175	0.00696391	1.6456	up
Meioc	0.000485109	0.00699936	1.79325	up
E130102H24Rik	0.000485485	0.00700133	1.32519	up
Gm48752	0.000485938	0.00700441	2.56871	up
Adamts4	0.000489043	0.00703876	1.45874	up
Wnt10a	0.000491217	0.00706656	1.17905	up
D830036C21Rik	0.000492042	0.00707495	2.54591	up
D630003M21Rik	0.000493752	0.00708217	2.37142	up
Dusp3	0.000493972	0.00708217	1.18399	up
Cyp26c1	0.000493998	0.00708217	1.1928	up
Pdk1	0.000494634	0.00708434	1.13687	up
Col6a1	0.000495205	0.00708558	1.39585	up
Abhd18	0.000495784	0.00709039	1.14691	up
1810010H24Rik	0.000497497	0.00710446	1.12423	up
Pla2g2e	0.000497497	0.00710446	1.57075	up
Lyrm7	0.000498058	0.00710553	1.25006	up
H1f11-ps	0.000498993	0.0071154	1.25937	up
Slc30a2	0.00050111	0.00713863	2.7021	up
Slc25a42	0.000503846	0.00717042	1.35956	up
F2rl3	0.000504078	0.00717042	1.83343	up
4930550C14Rik	0.000506056	0.00718457	1.72573	up
Flvcr2	0.000506056	0.00718457	1.69735	up
Sccpdh	0.000508637	0.00721421	1.07469	up
Casp12	0.000509108	0.00721431	1.55553	up
Gpr63	0.000509138	0.00721431	1.04509	up
Fyttd1	0.000513207	0.00725789	1.01946	up
Lrrc29	0.000515644	0.00727827	1.14523	up
Cyb5r2	0.000529159	0.00743315	2.7546	up
Srgap1	0.000530893	0.00745393	1.258	up
Pcdhga1	0.000535128	0.00750174	1.52476	up
Gpr146	0.000535325	0.00750174	1.53266	up
Gm12840	0.000540602	0.00756843	1.29971	up
Acot11	0.000541579	0.00757485	1.56503	up
Cdh6	0.000549643	0.00766197	1.55125	up
Psg18	0.000550448	0.00766954	2.65452	up
A930038B10Rik	0.000551253	0.00767344	1.66179	up
Abca2	0.000552799	0.0076913	1.08956	up
Gpm6b	0.000562302	0.00780494	1.37014	up
Ttll13	0.000566142	0.00785079	1.48865	up
Dnaja4	0.000570217	0.0078998	1.12566	up
Nos2	0.000574568	0.00795254	1.79578	up
Ppp1r9a	0.000575622	0.0079558	1.70656	up
BC037704	0.000576495	0.00795661	1.02443	up
Gm16178	0.000577147	0.00796186	1.55476	up
Gm20652	0.000582418	0.0080232	1.52766	up
Angptl6	0.000584367	0.00804043	1.90938	up
Crybb3	0.000584697	0.00804043	1.48799	up
Zfp14	0.000586985	0.00805953	1.48611	up
Acyp2	0.000588337	0.00806839	1.12226	up
Adgrl3	0.000589408	0.00807762	1.05478	up
Apba1	0.000593764	0.00813351	1.16259	up
Pde1c	0.000594907	0.00814536	2.70951	up
Rnase6	0.000596811	0.00816377	2.1827	up
Acot2	0.000599694	0.00819431	1.36173	up
Gm31356	0.000600585	0.00819431	1.52518	up
Gm19510	0.000604454	0.00822666	1.94348	up
Ghitm	0.000604504	0.00822666	1.03689	up
Cdcp1	0.000606423	0.00824224	1.97207	up
Gm45592	0.000610181	0.00828463	1.50653	up
Lrmda	0.000611443	0.00829588	1.22527	up
Tal2	0.000612655	0.00830664	1.6065	up
Tmem147os	0.000619906	0.00838164	1.17819	up
N4bp2l1	0.000620951	0.00839188	1.00593	up
Ror1	0.000621647	0.0083974	1.50488	up
Gm11451	0.000624272	0.00841731	1.16286	up
Serpinb1b	0.000625266	0.00842682	1.57759	up
Olfr809	0.000633217	0.00850262	2.32809	up
Gm32027	0.000634544	0.00851262	1.58371	up
Rassf7	0.000637923	0.00854655	1.19926	up
mt-Tp	0.00063795	0.00854655	1.45757	up
Tifa	0.000642496	0.00859169	1.18192	up
Pcdhb17	0.000644104	0.00860925	1.2561	up
Klk10	0.000646173	0.00862903	1.20642	up
4633401B06Rik	0.000654513	0.00872445	1.2982	up
Fem1a	0.000658037	0.00876343	1.11827	up
Gm13830	0.000659501	0.00877893	1.46037	up
Gm37397	0.000660123	0.00878094	1.17268	up
Svbp	0.00066672	0.00885085	1.32838	up
Gprin2	0.000671756	0.00890548	1.51454	up
Nat8f1	0.000672054	0.00890548	1.22945	up
Gja5	0.000673548	0.00891719	1.96631	up
Serpina3n	0.000675842	0.00894351	2.71944	up
Gpr141	0.000676548	0.00894844	2.38076	up
Sptbn2	0.000684903	0.00903071	1.7904	up
Kcne4	0.000687855	0.0090533	1.97319	up
Mov10l1	0.000688486	0.00905753	2.41374	up
Col15a1	0.000689754	0.00906605	2.25003	up
Gyg	0.00069745	0.00914207	1.013	up
Gm2830	0.000697727	0.00914207	1.56411	up
Tbxa2r	0.000698568	0.00914898	2.19449	up
Ckb	0.000705092	0.00921379	1.68118	up
Klhdc1	0.000706478	0.00922778	1.09928	up
Gm44758	0.000709464	0.00925851	1.76486	up
Mkrn2os	0.000720441	0.00938081	1.39458	up
Bst2	0.000726761	0.00944628	1.52413	up
Cp	0.00072746	0.00944757	1.56858	up
Kif13b	0.000727558	0.00944757	1.01074	up
Maf	0.000730584	0.00946231	1.09714	up
Trim67	0.000734081	0.00947858	2.36718	up
Strit1	0.00073411	0.00947858	2.25892	up
5430427O19Rik	0.00073411	0.00947858	2.30299	up
Fam163b	0.000737452	0.00950913	2.24446	up
Prag1	0.000750189	0.00963088	1.36358	up
Slc16a8	0.000756765	0.00969402	1.44925	up
Tec	0.000757591	0.00970035	1.08326	up
Gm15232	0.000758837	0.00971205	2.20435	up
Gfpt2	0.000763411	0.00974499	1.34414	up
Zfp3	0.000769392	0.00980421	1.17695	up
Prss23	0.000776815	0.00989019	1.00561	up
Gm7040	8.49178e-23	2.48232e-18	-6.9478	down
Prl2c2	6.36051e-22	9.29652e-18	-6.83811	down
Prl2c3	4.76386e-21	4.64191e-17	-6.52766	down
Car8	9.31115e-19	6.80459e-15	-5.4234	down
Selp	3.95144e-16	2.29424e-12	-4.69191	down
Prl2c5	4.70904e-16	2.29424e-12	-5.17985	down
Gm3776	7.63023e-15	3.18638e-11	-4.33386	down
Itgb7	1.41006e-14	5.15236e-11	-4.78983	down
Nqo1	3.23553e-14	1.0509e-10	-3.33149	down
Plk1	4.08246e-14	1.19339e-10	-3.37082	down
Sh2d1b1	4.72286e-14	1.25508e-10	-4.08852	down
Uchl1	6.68788e-14	1.53859e-10	-2.63207	down
Lrp8	6.8424e-14	1.53859e-10	-2.74096	down
Hhip	8.20042e-14	1.65191e-10	-4.59512	down
Nefm	8.47653e-14	1.65191e-10	-3.67397	down
Krt13	1.00333e-13	1.83308e-10	-3.63163	down
Fanci	1.59841e-13	2.74851e-10	-2.88937	down
Igsf5	4.10246e-13	6.6624e-10	-4.50339	down
Troap	5.42074e-13	8.33996e-10	-3.02679	down
Ap1s3	6.42895e-13	9.19072e-10	-3.1255	down
Tk1	6.60253e-13	9.19072e-10	-3.08865	down
Ccnb1	7.14851e-13	9.49842e-10	-3.1651	down
Cdca3	7.60053e-13	9.65994e-10	-2.91241	down
Aurka	8.14809e-13	9.92437e-10	-3.09198	down
Eme1	8.88168e-13	1.03852e-09	-2.70004	down
Fanca	9.42955e-13	1.06017e-09	-2.65236	down
Fam83d	1.06162e-12	1.14938e-09	-3.15333	down
Birc5	1.13523e-12	1.18518e-09	-3.25321	down
Cenph	1.47714e-12	1.48896e-09	-2.95997	down
Gm12856	1.57577e-12	1.52522e-09	-3.17287	down
Mybl2	1.61747e-12	1.52522e-09	-3.43487	down
Kif22	1.92279e-12	1.75647e-09	-2.86656	down
Ccnb1-ps	2.04736e-12	1.77406e-09	-3.25972	down
Cdk1	2.06342e-12	1.77406e-09	-2.88434	down
Bub1b	2.23034e-12	1.86278e-09	-3.06117	down
Pclaf	2.37489e-12	1.92841e-09	-3.41786	down
Ankle1	2.78446e-12	2.19987e-09	-3.06642	down
Lig1	3.07011e-12	2.34675e-09	-2.801	down
Trip13	3.13092e-12	2.34675e-09	-3.1004	down
Ccnf	3.38167e-12	2.47132e-09	-2.51198	down
Kif23	3.50878e-12	2.47562e-09	-2.94729	down
Gsta1	3.55692e-12	2.47562e-09	-4.0457	down
Ercc6l	3.72102e-12	2.49026e-09	-3.28595	down
Poc1a	3.74833e-12	2.49026e-09	-2.38197	down
Mxd3	3.94459e-12	2.5624e-09	-2.92503	down
Mns1	4.14992e-12	2.63719e-09	-2.32381	down
Espl1	4.3647e-12	2.71466e-09	-3.1162	down
Gins2	4.62222e-12	2.81493e-09	-2.77196	down
Kif20a	4.72222e-12	2.81714e-09	-2.77167	down
Mcm5	5.0444e-12	2.85598e-09	-3.43537	down
Chtf18	5.10553e-12	2.85598e-09	-2.75392	down
2610318N02Rik	5.10619e-12	2.85598e-09	-2.95571	down
Melk	5.17812e-12	2.85598e-09	-3.25534	down
Gm14276	5.40142e-12	2.92397e-09	-2.22358	down
Akap12	5.62475e-12	2.9819e-09	-3.09428	down
Ska3	5.71246e-12	2.9819e-09	-2.85384	down
Cdc20	5.99757e-12	3.04583e-09	-3.22151	down
Gm11223	6.04332e-12	3.04583e-09	-2.72176	down
Chaf1b	6.33728e-12	3.13985e-09	-3.27436	down
Nuf2	6.47121e-12	3.15277e-09	-2.84987	down
Gm3320	6.64365e-12	3.18373e-09	-3.59427	down
Gmnn	6.97781e-12	3.28992e-09	-2.39273	down
Ccna2	7.46862e-12	3.4509e-09	-2.94083	down
Stmn1	7.57039e-12	3.4509e-09	-2.67591	down
Cdca8	7.67339e-12	3.4509e-09	-2.92359	down
Gm19589	7.98989e-12	3.50948e-09	-2.75865	down
Tm4sf1	8.04376e-12	3.50948e-09	-2.20761	down
Dock8	8.26246e-12	3.55188e-09	-2.65554	down
Dlx3	8.65793e-12	3.66795e-09	-2.62582	down
Foxm1	9.19107e-12	3.83819e-09	-2.95504	down
Kif18b	9.37515e-12	3.85992e-09	-3.10442	down
Exo1	9.70691e-12	3.94101e-09	-3.37103	down
Nefl	9.91871e-12	3.97183e-09	-3.9941	down
Aunip	1.0265e-11	4.05497e-09	-3.01726	down
Cdca7	1.07316e-11	4.18273e-09	-2.57455	down
Kif2c	1.1258e-11	4.33017e-09	-3.04575	down
Kifc1	1.28014e-11	4.82692e-09	-2.70089	down
Ftl1	1.28833e-11	4.82692e-09	-2.34754	down
Uhrf1	1.30485e-11	4.82692e-09	-3.29476	down
Recql4	1.321e-11	4.82692e-09	-2.87729	down
Etv4	1.45302e-11	5.2438e-09	-2.36183	down
Hmga2	1.50878e-11	5.37863e-09	-3.01165	down
Sapcd2	1.53737e-11	5.4145e-09	-2.77789	down
Mis18a	1.66689e-11	5.80077e-09	-2.21806	down
Ftl2-ps	1.77302e-11	6.06381e-09	-2.46525	down
Pimreg	1.78396e-11	6.06381e-09	-3.07141	down
Mcm10	1.91074e-11	6.41676e-09	-3.15544	down
Tacc3	1.9317e-11	6.41676e-09	-2.67787	down
Dlx1	2.01568e-11	6.51435e-09	-2.27595	down
Spc24	2.02793e-11	6.51435e-09	-2.39768	down
Ftl1-ps1	2.02793e-11	6.51435e-09	-2.35368	down
Cenpm	2.09022e-11	6.64145e-09	-2.64833	down
Skida1	2.14127e-11	6.73049e-09	-2.49591	down
BC030867	2.22683e-11	6.92495e-09	-3.27732	down
Wdhd1	2.27224e-11	6.98905e-09	-2.89773	down
Cdt1	2.29526e-11	6.98905e-09	-2.42542	down
1700012B09Rik	2.37081e-11	7.14468e-09	-2.9186	down
Spdl1	2.56083e-11	7.63858e-09	-2.81488	down
Serpinb2	2.6571e-11	7.8457e-09	-3.84565	down
Slco4a1	2.68406e-11	7.84606e-09	-2.94083	down
Lce1g	2.90727e-11	8.41439e-09	-3.93051	down
Depdc1b	3.15964e-11	9.05515e-09	-3.10986	down
Ube2c	3.2333e-11	9.1763e-09	-2.5516	down
Cdca2	3.34667e-11	9.40671e-09	-2.64326	down
Gm15590	3.6873e-11	1.01727e-08	-2.47449	down
4930471E19Rik	3.70454e-11	1.01727e-08	-2.97835	down
Gm10639	3.73513e-11	1.01727e-08	-3.71061	down
Fancb	3.77179e-11	1.01727e-08	-2.76856	down
Kif4	3.79318e-11	1.01727e-08	-2.96546	down
Gm6091	4.22576e-11	1.12298e-08	-3.02263	down
Gm20667	4.53722e-11	1.19488e-08	-2.71781	down
Cdc7	4.61322e-11	1.19754e-08	-1.94025	down
Lrr1	4.62926e-11	1.19754e-08	-3.3412	down
Mcm3	4.76604e-11	1.21212e-08	-3.01579	down
Ttk	4.76861e-11	1.21212e-08	-2.86305	down
Ska1	4.80999e-11	1.21212e-08	-3.00127	down
Wwc1	5.03512e-11	1.25801e-08	-3.25379	down
Gtse1	5.34977e-11	1.32529e-08	-2.63749	down
Ngf	5.43774e-11	1.33576e-08	-2.95557	down
Mad2l1	5.7094e-11	1.39034e-08	-2.46139	down
Gsta2	5.78435e-11	1.39034e-08	-3.79974	down
Rmi2	5.8026e-11	1.39034e-08	-3.0226	down
Fancd2	6.02534e-11	1.43197e-08	-2.65687	down
C3ar1	6.39074e-11	1.50657e-08	-2.00828	down
Mcm6	6.53171e-11	1.52748e-08	-2.37529	down
Racgap1	7.45026e-11	1.72846e-08	-2.31258	down
Kifc5b	7.56831e-11	1.74202e-08	-2.39127	down
Tonsl	7.8094e-11	1.78347e-08	-2.14536	down
Traip	7.98179e-11	1.80871e-08	-2.36376	down
Ticrr	8.36618e-11	1.88123e-08	-3.07951	down
Tedc1	8.57417e-11	1.90862e-08	-2.48122	down
Anln	8.61855e-11	1.90862e-08	-2.74814	down
Orc1	8.7696e-11	1.92747e-08	-2.97244	down
Prim1	8.8435e-11	1.9292e-08	-2.21509	down
Shcbp1	9.0272e-11	1.95469e-08	-2.90544	down
Fabp5	9.1496e-11	1.96663e-08	-2.85875	down
G6pdx	9.35685e-11	1.99649e-08	-2.12643	down
Cep55	1.01508e-10	2.15021e-08	-2.72305	down
Prss16	1.0411e-10	2.18482e-08	-2.32007	down
Ckap2l	1.04637e-10	2.18482e-08	-2.75002	down
Hmx2	1.06395e-10	2.20577e-08	-2.4541	down
Gins1	1.11811e-10	2.30174e-08	-2.4453	down
Spc25	1.21602e-10	2.48578e-08	-2.46269	down
Gm6166	1.29534e-10	2.62954e-08	-2.89584	down
Cdc6	1.32715e-10	2.65721e-08	-3.45665	down
Rfc5	1.32715e-10	2.65721e-08	-2.3442	down
Ncapg	1.35553e-10	2.69557e-08	-2.87754	down
Ngfr	1.42547e-10	2.81549e-08	-4.2328	down
Cdca5	1.46131e-10	2.86692e-08	-2.92603	down
Slc25a10	1.54608e-10	3.01301e-08	-1.70514	down
Cenpn	1.60718e-10	3.11133e-08	-2.39119	down
Smad9	1.6999e-10	3.24781e-08	-2.51105	down
Shank2	1.6999e-10	3.24781e-08	-2.73474	down
Sgo1	1.74338e-10	3.30924e-08	-2.92384	down
Tyms	1.79331e-10	3.36111e-08	-2.16404	down
Chaf1a	1.7937e-10	3.36111e-08	-2.74487	down
Mtfr2	1.90797e-10	3.55246e-08	-2.2396	down
Aurkb	1.93518e-10	3.58033e-08	-3.01306	down
Dhfr	1.95351e-10	3.59151e-08	-2.66198	down
Dlgap5	1.972e-10	3.60284e-08	-2.92257	down
Ptprn	1.9988e-10	3.62913e-08	-3.19253	down
Ncaph	2.0284e-10	3.66013e-08	-2.44563	down
Gm8416	2.07592e-10	3.7229e-08	-3.03306	down
Cks1b	2.09181e-10	3.72853e-08	-2.32229	down
Plaur	2.12392e-10	3.76282e-08	-2.51372	down
Gm12606	2.14014e-10	3.76871e-08	-2.72884	down
Gm28710	2.18596e-10	3.82115e-08	-3.28292	down
Lpar2	2.19606e-10	3.82115e-08	-2.82498	down
Rad54l	2.27914e-10	3.94224e-08	-2.54474	down
Pttg1	2.30834e-10	3.96926e-08	-2.78031	down
Gm38037	2.60154e-10	4.44727e-08	-2.49093	down
Cenpi	2.75998e-10	4.69068e-08	-2.69486	down
Cpn1	2.89352e-10	4.88921e-08	-2.46125	down
Nap1l2	2.99671e-10	5.03447e-08	-2.10643	down
Rfc3	3.051e-10	5.09639e-08	-1.86704	down
Clspn	3.10616e-10	5.15906e-08	-2.85323	down
Nek2	3.13408e-10	5.17601e-08	-3.0251	down
Spag5	3.30629e-10	5.42975e-08	-2.58631	down
Pif1	3.40725e-10	5.53879e-08	-2.9853	down
Bub1	3.41059e-10	5.53879e-08	-3.02714	down
Prr11	3.5962e-10	5.80796e-08	-2.77149	down
Pbk	3.73804e-10	5.97618e-08	-2.76812	down
Ect2	3.74125e-10	5.97618e-08	-2.63651	down
Fibcd1	3.92578e-10	6.22654e-08	-2.80444	down
Neil3	3.97722e-10	6.22654e-08	-2.6581	down
Incenp	3.97722e-10	6.22654e-08	-2.50159	down
Gm43965	3.98318e-10	6.22654e-08	-2.77332	down
Parpbp	4.04703e-10	6.2927e-08	-2.39749	down
Iqgap3	4.48923e-10	6.94334e-08	-2.50887	down
Cdca7l	4.51593e-10	6.94787e-08	-2.13937	down
Arhgap19	4.54742e-10	6.9597e-08	-2.08517	down
Cks2	4.72603e-10	7.19538e-08	-2.13484	down
Lmnb1	4.79573e-10	7.26367e-08	-2.70069	down
2810408I11Rik	4.83799e-10	7.28991e-08	-2.20203	down
Gipc2	4.93844e-10	7.40311e-08	-2.3942	down
Rad51	5.00642e-10	7.46672e-08	-2.58967	down
Chek1	5.10992e-10	7.58239e-08	-2.42193	down
S100a3	5.32254e-10	7.858e-08	-2.1855	down
Igsf11	5.46854e-10	8.03298e-08	-2.59791	down
Hmmr	5.59763e-10	8.1815e-08	-2.74462	down
Tpx2	5.78817e-10	8.41127e-08	-2.69748	down
E2f7	5.81239e-10	8.41127e-08	-3.12129	down
BC055324	6.25231e-10	9.00332e-08	-2.51796	down
Gm4617	6.34222e-10	9.08803e-08	-2.13502	down
Fam111a	6.44788e-10	9.19436e-08	-1.98832	down
Pcolce2	6.76824e-10	9.60432e-08	-2.25142	down
Mcm4	7.27346e-10	1.02714e-07	-2.43202	down
Cip2a	7.59369e-10	1.06721e-07	-2.57472	down
Dut	7.76104e-10	1.08551e-07	-1.87303	down
Gm48783	7.86191e-10	1.09438e-07	-2.7635	down
Timeless	8.01537e-10	1.10521e-07	-2.48267	down
Lingo2	8.01537e-10	1.10521e-07	-2.00276	down
Vrk1	8.11912e-10	1.11426e-07	-1.88354	down
Zwilch	8.27694e-10	1.12301e-07	-2.46985	down
Celf4	8.27694e-10	1.12301e-07	-2.52698	down
[truncated: 1,141 more rows]

## Sheet: robust DEGs (array)
Name	Pvalue	adjPvalue	logFC	Trend
Myl2	1.45093e-11	2.41812e-07	7.17807	up
Myh8	2.70651e-09	9.63783e-06	5.25169	up
Unc45b	3.25308e-09	9.63783e-06	5.01836	up
Myoz2	3.40177e-09	9.63783e-06	5.66159	up
Cav3	3.71438e-09	9.63783e-06	5.49435	up
Tcap	4.04805e-09	9.63783e-06	5.88464	up
Hspb3	4.04805e-09	9.63783e-06	4.54061	up
Csrp3	4.78232e-09	9.96277e-06	5.11217	up
Hspb7	1.07513e-08	1.99089e-05	4.36097	up
Cox6a2	1.34881e-08	2.05664e-05	5.69047	up
Actn2	1.39179e-08	2.05664e-05	4.90008	up
Trim63	1.48084e-08	2.05664e-05	4.37902	up
Atp1a2	1.9918e-08	2.50952e-05	4.06621	up
Ankrd2	2.10808e-08	2.50952e-05	4.57071	up
Pygm	2.29196e-08	2.54652e-05	4.41041	up
Myom1	2.9162e-08	3.03759e-05	4.71364	up
Casq1	3.66003e-08	3.47271e-05	5.23841	up
Mb	3.75068e-08	3.47271e-05	4.96219	up
Tmem182	4.8628e-08	4.26545e-05	4.67455	up
Fn3k	5.81485e-08	4.84552e-05	3.65642	up
Prkag3	6.61579e-08	5.22729e-05	4.38146	up
Tnnt3	6.9003e-08	5.22729e-05	5.9385	up
Tnnt1	7.49675e-08	5.43221e-05	4.74805	up
Alpk3	8.13105e-08	5.6417e-05	3.54511	up
Lmod3	8.46289e-08	5.6417e-05	4.66896	up
Myom3	1.28219e-07	8.21887e-05	4.48008	up
Ryr1	1.50206e-07	9.08739e-05	3.90462	up
Mef2c	1.52812e-07	9.08739e-05	4.30528	up
Hrc	1.58127e-07	9.08739e-05	4.55741	up
Chil1	2.05792e-07	0.000110637	3.33132	up
Chrng	2.05792e-07	0.000110637	3.81891	up
Casq2	2.15809e-07	0.000110717	5.07702	up
Dhrs7c	2.19228e-07	0.000110717	4.05674	up
Cox8b	2.51855e-07	0.000121753	4.91913	up
Art1	2.55692e-07	0.000121753	3.75958	up
Srl	2.87995e-07	0.000133326	3.6819	up
Rrad	3.23266e-07	0.000145609	3.51761	up
Sgcg	3.37293e-07	0.000146178	3.35099	up
Abra	3.42069e-07	0.000146178	3.86435	up
Pstpip1	3.66713e-07	0.000152791	3.65183	up
Myl4	3.82125e-07	0.000155329	4.43485	up
Porcn	4.19971e-07	0.000166649	3.45759	up
Klhl41	4.42822e-07	0.000171629	5.03908	up
Atp2a1	4.66592e-07	0.000176732	4.65609	up
Ankrd23	5.30204e-07	0.000196364	4.4172	up
Fgfbp1	6.00109e-07	0.000209134	3.27113	up
Tnni2	6.00109e-07	0.000209134	4.91676	up
Fxyd6	6.05472e-07	0.000209134	4.32709	up
Myh1	6.1488e-07	0.000209134	4.26803	up
Gprc5c	7.09315e-07	0.000236429	3.24869	up
Dysf	8.32788e-07	0.000272142	3.47607	up
Itgb1bp2	1.11565e-06	0.00035524	4.78145	up
Trim54	1.15102e-06	0.00035524	3.78743	up
Klhl40	1.15102e-06	0.00035524	4.16671	up
Unc13d	1.24945e-06	0.000375635	2.53197	up
Nrap	1.26218e-06	0.000375635	3.04991	up
Tnni1	1.50846e-06	0.000434416	4.83724	up
Tmem38a	1.52313e-06	0.000434416	3.87178	up
Fabp3	1.5379e-06	0.000434416	3.33895	up
Ttn	1.61336e-06	0.000448138	2.76411	up
Fst	1.70755e-06	0.000464574	4.30644	up
Pfkm	1.73984e-06	0.000464574	3.12279	up
Tmod1	1.75616e-06	0.000464574	3.31088	up
Myom2	1.78914e-06	0.000465902	3.32422	up
Hsd11b1	1.83947e-06	0.000471641	3.54144	up
Pgam2	2.1261e-06	0.000536874	4.62856	up
Ckm	2.36212e-06	0.000587569	4.10221	up
Slc4a3	2.50857e-06	0.00061482	2.70803	up
C1qtnf3	2.55163e-06	0.000616312	3.06708	up
Rap1gap2	2.66172e-06	0.000633717	3.20143	up
Reep1	2.72946e-06	0.000637086	3.22921	up
Fam171a2	2.75232e-06	0.000637086	3.03749	up
Cacnb1	2.82178e-06	0.000644216	2.39316	up
Myog	2.91642e-06	0.000656825	2.81926	up
Srpk3	3.13806e-06	0.000697319	3.43117	up
Otog	3.26652e-06	0.000716064	3.44973	up
Tspan32	3.34547e-06	0.000716064	2.85314	up
Tmem117	3.42583e-06	0.000716064	2.38411	up
Tnnc1	3.42583e-06	0.000716064	4.53016	up
Mfap5	3.45294e-06	0.000716064	2.75608	up
Fgf21	3.48021e-06	0.000716064	3.24574	up
Txlnb	3.82019e-06	0.000772983	3.74546	up
Synpo2l	3.84961e-06	0.000772983	2.95321	up
Ldb3	4.60792e-06	0.000914234	2.44861	up
Tnnc2	4.88398e-06	0.000957604	4.77816	up
Tcp11x2	4.99063e-06	0.000967137	3.10453	up
Ablim3	5.32109e-06	0.00101932	3.66504	up
Cap2	5.50669e-06	0.00103488	4.09227	up
Myot	5.5265e-06	0.00103488	4.54913	up
Dio2	5.7869e-06	0.0010716	2.51709	up
Pgm5	5.86741e-06	0.00107457	3.70305	up
Myh4	5.94043e-06	0.00107612	3.21423	up
Pde4dip	6.24016e-06	0.00111826	1.98368	up
Mybpc2	6.71284e-06	0.00119017	4.32239	up
Akap6	8.48326e-06	0.00148823	1.83947	up
Yipf7	8.91822e-06	0.00154824	2.86053	up
Plpp7	9.14186e-06	0.0015707	2.93522	up
Neb	1.00422e-05	0.00170779	4.1262	up
Hspb2	1.0448e-05	0.00175168	2.67504	up
Dusp27	1.05105e-05	0.00175168	2.75238	up
Sorbs1	1.08273e-05	0.00178208	1.79393	up
Klk1b26	1.09067e-05	0.00178208	3.36591	up
Ctxn3	1.11303e-05	0.00180096	3.95473	up
Cacna1s	1.15867e-05	0.00185676	4.08233	up
Adssl1	1.20969e-05	0.00191692	2.84732	up
Lmod2	1.22942e-05	0.00191692	4.27923	up
Mypn	1.23071e-05	0.00191692	3.16915	up
Ip6k3	1.28811e-05	0.00198775	2.61045	up
Tmem38b	1.33996e-05	0.00204879	2.30283	up
Vamp5	1.37795e-05	0.00207796	2.03253	up
Gadd45a	1.40112e-05	0.00207796	2.49188	up
Afap1l1	1.40555e-05	0.00207796	3.49928	up
Crym	1.40891e-05	0.00207796	3.00803	up
Mttp	1.4724e-05	0.00215255	2.85062	up
Clic3	1.48591e-05	0.0021534	2.98642	up
Pacsin3	1.50494e-05	0.00216218	2.169	up
Mylpf	1.53801e-05	0.00216569	4.27411	up
Myh7	1.54114e-05	0.00216569	4.06788	up
Acsl6	1.54637e-05	0.00216569	2.77776	up
Myh3	1.62651e-05	0.00225896	3.8256	up
Jph1	1.93893e-05	0.00265415	2.30359	up
Mxd1	1.94886e-05	0.00265415	1.85836	up
Acta1	1.95884e-05	0.00265415	3.82849	up
Cfap52	2.07111e-05	0.00278364	3.34481	up
Usp2	2.14502e-05	0.00285992	2.30959	up
Car11	2.18814e-05	0.00289425	1.80243	up
Actn3	2.24294e-05	0.00294337	2.90627	up
Usp28	2.35563e-05	0.0030671	1.82769	up
F2	2.40187e-05	0.00310307	3.17094	up
Art5	2.46063e-05	0.00313379	2.64041	up
Filip1	2.46325e-05	0.00313379	3.52537	up
Gramd1b	2.61845e-05	0.003306	1.782	up
Cbfa2t3	2.91612e-05	0.00365415	2.15845	up
Bcl6	2.95674e-05	0.00367739	2.16233	up
Dcaf5	2.99778e-05	0.00369049	1.48762	up
Mmp15	3.01156e-05	0.00369049	2.07549	up
Slc44a4	3.09521e-05	0.00376531	3.31853	up
Tbx15	3.13768e-05	0.00378932	2.04126	up
Arpp21	3.18059e-05	0.00380341	2.87875	up
Cdkn1a	3.19499e-05	0.00380341	2.63474	up
Itgb6	3.31196e-05	0.00391468	1.80484	up
Mief2	3.43211e-05	0.00402813	1.69579	up
Tekt5	3.49738e-05	0.004061	2.11634	up
Dlgap4	3.50884e-05	0.004061	1.59097	up
Mustn1	3.6502e-05	0.00418495	3.53823	up
Cyfip2	3.66616e-05	0.00418495	2.04115	up
Dpep1	3.87852e-05	0.00439724	2.03115	up
Susd6	3.91199e-05	0.00440522	1.6668	up
Zfp36l1	4.09998e-05	0.00458592	1.8218	up
Nuak1	4.16998e-05	0.00463313	2.15912	up
Stk11ip	4.40372e-05	0.00486042	1.79706	up
Ankrd10	4.44053e-05	0.00486881	1.8586	up
Fbxw7	4.57119e-05	0.00497931	1.69086	up
Serpinb9g	4.64714e-05	0.00502917	1.82718	up
Trp53inp2	4.78232e-05	0.00509732	1.7441	up
Pvalb	4.78565e-05	0.00509732	2.91368	up
Tbc1d8	4.80187e-05	0.00509732	2.36448	up
Sort1	4.86088e-05	0.00512731	1.8185	up
Coq8a	4.90534e-05	0.00514166	3.1538	up
Dhcr7	4.96593e-05	0.00517263	2.16069	up
Fgfrl1	5.16412e-05	0.00534567	2.54469	up
Trp63	5.31039e-05	0.00546315	3.85938	up
Cilp	5.38964e-05	0.00551066	3.87571	up
Hspb8	5.48133e-05	0.00557024	1.8215	up
Tead4	5.94971e-05	0.00600957	1.88736	up
Atp2a2	5.99583e-05	0.00601967	2.01781	up
Sugp2	6.06552e-05	0.00605317	1.37931	up
Tas1r1	6.14298e-05	0.00609398	2.49343	up
Myl1	6.35035e-05	0.00626242	3.73104	up
Tpm2	6.47194e-05	0.00634478	2.05446	up
Fgf13	6.57046e-05	0.0064037	2.30543	up
Mybpc1	6.72035e-05	0.00647236	2.93741	up
Egln3	6.77088e-05	0.00647236	2.16425	up
Stk17b	6.77088e-05	0.00647236	1.95591	up
Coro6	6.79625e-05	0.00647236	1.74996	up
Mllt11	7.0539e-05	0.00664483	1.69446	up
Ampd1	7.0993e-05	0.00664483	2.40026	up
Atp6v1c2	7.1063e-05	0.00664483	2.96957	up
Cd36	7.17671e-05	0.00664483	2.95796	up
Slc2a6	7.17671e-05	0.00664483	3.32876	up
Atp1b1	7.23857e-05	0.00665289	1.89641	up
Serinc2	7.26524e-05	0.00665289	1.65003	up
Rab40b	7.61875e-05	0.0069317	2.7481	up
Adamtsl2	7.65291e-05	0.0069317	2.20139	up
Rnf11	8.39404e-05	0.00753179	1.66476	up
Padi2	8.40582e-05	0.00753179	3.23258	up
Dusp28	8.63471e-05	0.00769551	1.96585	up
Rtn2	8.69568e-05	0.00770863	1.8328	up
Adprhl1	8.75564e-05	0.00772071	2.72527	up
Ehbp1l1	8.88052e-05	0.00778962	1.67684	up
Obscn	9.29827e-05	0.00811335	3.55919	up
Stim1	9.5836e-05	0.00831806	1.19183	up
Gadd45b	9.64952e-05	0.00831806	1.3154	up
Hes6	9.68261e-05	0.00831806	1.86573	up
Inpp4b	9.76716e-05	0.00834766	3.12561	up
Klf5	0.000102237	0.00869327	1.55675	up
Rbm24	0.000105378	0.00891491	2.53983	up
H2-Ke6	0.000106086	0.00892946	1.68278	up
Atp6v0e2	0.000107513	0.00895936	1.8349	up
Wnt10a	0.000108231	0.00895936	1.57845	up
Fndc5	0.000108533	0.00895936	2.09946	up
Pstpip2	0.000108592	0.00895936	1.27642	up
Gyg	0.000109316	0.00897466	1.6474	up
Akr1b7	0.000111141	0.00907982	3.17226	up
Rilpl1	0.00011299	0.0091858	1.63581	up
Lmcd1	0.000116375	0.00941509	2.67495	up
Igf2	0.000120615	0.00965092	2.93941	up
Mybph	0.000121265	0.00965092	3.91675	up
Tgfb3	0.000121792	0.00965092	1.86621	up
Eda2r	0.000122186	0.00965092	2.531	up
Fam214b	0.000122186	0.00965092	1.44398	up
Lrp4	0.000126178	0.00991927	1.62607	up
Pbk	4.40869e-10	7.31944e-06	-4.07929	down
Kif18b	1.17525e-09	7.31944e-06	-3.8207	down
Birc5	1.31755e-09	7.31944e-06	-4.02115	down
Aqp1	3.45486e-09	1.3493e-05	-4.13752	down
Aurkb	4.04805e-09	1.3493e-05	-3.67465	down
Igfbp2	4.98053e-09	1.38342e-05	-4.35083	down
Plk1	5.83557e-09	1.38937e-05	-4.06565	down
Ccnd1	1.16575e-08	2.42855e-05	-3.83067	down
Kntc1	1.67168e-08	3.01776e-05	-3.6208	down
Uhrf1	1.9355e-08	3.01776e-05	-3.28583	down
Cdca8	1.9918e-08	3.01776e-05	-3.4332	down
Kif22	2.22938e-08	3.09624e-05	-3.4269	down
Spdl1	3.48368e-08	3.9068e-05	-3.25681	down
Bub1b	3.57104e-08	3.9068e-05	-3.72901	down
Cenpm	3.66003e-08	3.9068e-05	-3.22624	down
Cdca5	3.75068e-08	3.9068e-05	-3.18175	down
Kif4	4.33042e-08	4.24534e-05	-3.22905	down
Cdc20	5.81485e-08	5.38391e-05	-3.55093	down
Mcm5	6.47688e-08	5.68125e-05	-3.60536	down
Tk1	7.49675e-08	6.24704e-05	-3.85866	down
Cdkn3	8.80478e-08	6.98764e-05	-3.1857	down
Kif2c	1.0277e-07	7.55109e-05	-3.62799	down
Cenpi	1.06722e-07	7.55109e-05	-2.92906	down
Prc1	1.0874e-07	7.55109e-05	-2.79318	down
Ncaph	1.42586e-07	9.50534e-05	-3.00756	down
Asf1b	1.77826e-07	0.000110724	-3.02697	down
Mcm3	1.89878e-07	0.000110724	-2.79662	down
Fam111a	1.96129e-07	0.000110724	-3.21884	down
Ndc80	1.99311e-07	0.000110724	-2.95242	down
Anln	1.99311e-07	0.000110724	-2.85823	down
Cdk1	2.09092e-07	0.00011241	-3.13803	down
Fignl1	2.3331e-07	0.000121511	-2.84362	down
Nefl	2.55595e-07	0.000125682	-4.46007	down
Fam83d	2.59574e-07	0.000125682	-2.94715	down
Cenpn	2.67469e-07	0.000125682	-3.21104	down
Pole	2.71484e-07	0.000125682	-2.81206	down
Cenpa	3.14328e-07	0.000141584	-3.55178	down
Mcm2	3.66713e-07	0.000160833	-2.71794	down
Lmnb1	4.37024e-07	0.000184302	-2.52408	down
Spc25	4.60562e-07	0.000184302	-2.6901	down
Hmgb2	4.72681e-07	0.000184302	-2.89255	down
Fbxo5	4.84862e-07	0.000184302	-3.22044	down
Ckap2	4.85038e-07	0.000184302	-2.63939	down
Spc24	4.91307e-07	0.000184302	-2.83905	down
Cdt1	4.97636e-07	0.000184302	-2.66438	down
Mad2l1	5.57388e-07	0.000201944	-2.70651	down
Gins2	5.71366e-07	0.000202604	-2.90954	down
Tpx2	5.85605e-07	0.000203327	-2.91669	down
Ccna2	6.05472e-07	0.000205935	-3.19534	down
Plaur	6.53001e-07	0.000217658	-2.88149	down
Chtf18	8.32788e-07	0.000272142	-2.40853	down
Akap12	8.70852e-07	0.000279108	-3.56734	down
Chst1	1.03643e-06	0.000325907	-3.12645	down
Ncapg	1.08348e-06	0.000334395	-3.22599	down
Ccne2	1.10405e-06	0.000334547	-2.45814	down
Kif11	1.17506e-06	0.00034833	-3.11922	down
Ckap2l	1.19948e-06	0.00034833	-2.98016	down
Mis18a	1.22427e-06	0.00034833	-2.40151	down
Ube2c	1.23314e-06	0.00034833	-3.31717	down
Ncapd2	1.30097e-06	0.000359027	-2.29276	down
Top2a	1.31409e-06	0.000359027	-2.95838	down
Melk	1.34019e-06	0.000360251	-3.36524	down
Kif20a	1.45325e-06	0.000379332	-3.0463	down
Rad51ap1	1.46511e-06	0.000379332	-2.83051	down
Dbf4	1.47946e-06	0.000379332	-2.29775	down
Nefm	1.62878e-06	0.000406574	-2.35702	down
Eps8	1.63449e-06	0.000406574	-2.90499	down
Pcolce2	1.75616e-06	0.000421876	-2.8697	down
Cdc6	1.76331e-06	0.000421876	-3.11622	down
Kif23	1.78914e-06	0.000421876	-3.00138	down
Blnk	1.8058e-06	0.000421876	-2.93768	down
Espl1	1.82258e-06	0.000421876	-3.02803	down
Areg	1.87362e-06	0.000427749	-2.41653	down
Clspn	1.94332e-06	0.000437668	-2.99464	down
Cdc25c	1.99687e-06	0.000443731	-3.28122	down
Aunip	2.06997e-06	0.000453923	-3.2533	down
Mki67	2.18996e-06	0.000473999	-3.19257	down
Aurka	2.26715e-06	0.000484414	-3.69309	down
Gap43	2.32148e-06	0.000489745	-3.47429	down
Hmmr	2.59399e-06	0.000540392	-2.946	down
Gas2l3	2.68416e-06	0.000552274	-2.46804	down
E2f7	3.0448e-06	0.000618838	-2.93331	down
Oip5	3.16344e-06	0.000635204	-2.62429	down
Mlkl	3.42583e-06	0.000679702	-1.86375	down
BC055324	3.50764e-06	0.000687745	-1.9958	down
Rab7b	3.56299e-06	0.000687885	-2.06096	down
Glipr2	3.59091e-06	0.000687885	-2.15123	down
Arhgef39	3.70422e-06	0.000701529	-2.0241	down
Prim2	3.76187e-06	0.000704442	-2.08733	down
Knstrn	3.93887e-06	0.000729391	-2.64262	down
Ska3	4.02968e-06	0.000738006	-2.33254	down
Mcm7	4.37612e-06	0.000792744	-1.92808	down
Tcf19	4.57426e-06	0.000819726	-2.79075	down
Arl6ip1	4.84881e-06	0.000859683	-2.36751	down
Kifc1	5.06269e-06	0.000875319	-2.51066	down
Cdc7	5.06269e-06	0.000875319	-1.69004	down
Nuf2	5.09456e-06	0.000875319	-3.00787	down
Diaph3	5.47311e-06	0.000925018	-3.05565	down
Syt13	5.51162e-06	0.000925018	-2.16211	down
Kcnn4	5.55033e-06	0.000925018	-1.8158	down
Depdc1b	6.15583e-06	0.00101577	-3.30235	down
Mcm6	6.45476e-06	0.00105466	-2.11179	down
Shcbp1	6.71284e-06	0.001084	-3.08819	down
Mcm4	6.76445e-06	0.001084	-2.15577	down
Ccnb2	6.87492e-06	0.00109121	-2.89168	down
Cdca3	7.0396e-06	0.00110681	-3.14572	down
Foxm1	7.37677e-06	0.00113269	-2.94763	down
Cenpw	7.41711e-06	0.00113269	-1.93211	down
Nusap1	7.51407e-06	0.00113269	-2.81363	down
Bora	7.51407e-06	0.00113269	-1.82376	down
Mis18bp1	7.5629e-06	0.00113269	-2.72983	down
Stmn1	7.61197e-06	0.00113269	-2.30634	down
Spag5	7.86091e-06	0.00115528	-2.60578	down
Cep55	7.90242e-06	0.00115528	-2.72941	down
Rad51	8.11591e-06	0.00117617	-3.41582	down
Cenph	8.45241e-06	0.00121438	-2.89275	down
Mnd1	8.59048e-06	0.00122367	-2.47103	down
Gpd2	8.86295e-06	0.00124126	-1.88258	down
Dctd	8.86295e-06	0.00124126	-1.97223	down
Chaf1b	9.14186e-06	0.00126965	-2.8749	down
Incenp	9.25524e-06	0.00127478	-2.57698	down
Cdca7	9.62761e-06	0.0013152	-2.8038	down
Alox5ap	9.77859e-06	0.00132496	-2.29848	down
G6pdx	9.95787e-06	0.00133837	-2.30289	down
Rrm2	1.0448e-05	0.00138467	-1.77542	down
Dynap	1.04686e-05	0.00138467	-2.91242	down
Gins1	1.16168e-05	0.00152446	-2.60454	down
Steap1	1.19582e-05	0.001557	-2.37624	down
Wipf1	1.48048e-05	0.00191269	-1.59992	down
Cenpe	1.54114e-05	0.00196731	-2.65156	down
Reep4	1.54637e-05	0.00196731	-2.31298	down
Troap	1.56926e-05	0.0019813	-2.69919	down
Fabp5	1.65566e-05	0.00207468	-2.58741	down
Ercc6l	1.73889e-05	0.00216272	-3.04805	down
Pfas	1.93893e-05	0.00238822	-1.61292	down
Pttg1	1.94886e-05	0.00238822	-2.60392	down
Dusp4	2.04002e-05	0.00247616	-1.45558	down
Cdk4	2.05035e-05	0.00247616	-1.55136	down
Ranbp1	2.09203e-05	0.00250087	-1.49228	down
Twist2	2.10081e-05	0.00250087	-2.66591	down
Adss	2.15574e-05	0.00254806	-1.71978	down
Soga1	2.18814e-05	0.00256813	-1.54142	down
Esco2	2.31006e-05	0.00268123	-2.79669	down
Tyms-ps	2.32139e-05	0.00268123	-2.80722	down
Ska2	2.33276e-05	0.00268123	-1.56004	down
Dlx3	2.41354e-05	0.00275507	-2.18907	down
Blm	2.4488e-05	0.00277087	-1.43859	down
Zwilch	2.46063e-05	0.00277087	-2.90085	down
Parpbp	2.5404e-05	0.00284087	-2.50849	down
Rfc5	2.55688e-05	0.00284087	-2.39509	down
Casp8	2.60605e-05	0.0028574	-1.68878	down
Tipin	2.60605e-05	0.0028574	-1.59034	down
Kif20b	2.78143e-05	0.00302537	-2.47808	down
Prl2c3	2.79555e-05	0.00302537	-3.23184	down
Mns1	2.97038e-05	0.00319383	-2.12116	down
Ttk	3.08128e-05	0.00327974	-2.96308	down
Ralb	3.09521e-05	0.00327974	-1.64132	down
Slc25a10	3.10932e-05	0.00327974	-1.6807	down
Bend6	3.28242e-05	0.00344055	-1.58258	down
Mms22l	3.34169e-05	0.00347464	-2.01967	down
Prr11	3.35664e-05	0.00347464	-2.57962	down
Vrk1	3.52434e-05	0.00362572	-1.5434	down
Rfc4	3.76306e-05	0.0038241	-1.73676	down
Ncapg2	3.76306e-05	0.0038241	-2.13944	down
Epb41l4a	3.79578e-05	0.00383397	-1.62452	down
Sri	3.84527e-05	0.00386055	-1.81876	down
Plin2	3.91199e-05	0.00390403	-1.40674	down
Tagln2	4.0017e-05	0.00396978	-2.6936	down
Hjurp	4.20532e-05	0.0041471	-1.48234	down
1700093K21Rik	4.24089e-05	0.00414949	-1.44423	down
Iqgap3	4.27102e-05	0.00414949	-2.85909	down
Lsm2	4.29465e-05	0.00414949	-1.52037	down
Srsf9	4.33078e-05	0.00414949	-1.66481	down
Msc	4.38204e-05	0.00414949	-2.80185	down
Prkar2b	4.38204e-05	0.00414949	-2.42313	down
Fbln1	4.38204e-05	0.00414949	-1.57558	down
Elovl6	4.45902e-05	0.00419853	-1.84404	down
Haus6	4.66627e-05	0.004369	-1.40114	down
Pcdh19	4.82148e-05	0.00448909	-1.90683	down
Rad51c	4.86088e-05	0.00450063	-1.36682	down
Mtbp	4.9404e-05	0.00454234	-1.68049	down
Rem1	4.96043e-05	0.00454234	-1.50913	down
Adgrg3	5.027e-05	0.00457814	-1.60937	down
Gtse1	5.12289e-05	0.00464004	-2.52446	down
Dlgap5	5.15065e-05	0.00464004	-2.87066	down
Stil	5.33989e-05	0.00478465	-2.32633	down
Hirip3	5.50299e-05	0.00490443	-1.59437	down
Coro1b	5.99583e-05	0.00531524	-1.26232	down
Fen1	6.97585e-05	0.0061513	-1.85799	down
Hhip	7.45403e-05	0.00653836	-3.61827	down
Wdr90	7.56354e-05	0.0065551	-1.62611	down
Arhgap11a	7.57213e-05	0.0065551	-2.21296	down
Acot7	7.59111e-05	0.0065551	-1.8525	down
Cks1b	7.73426e-05	0.00664429	-2.11141	down
Cdc25b	7.95637e-05	0.00677952	-1.84169	down
Cenpk	7.98501e-05	0.00677952	-2.53708	down
Rpa3	8.01372e-05	0.00677952	-1.54393	down
Nqo1	8.23444e-05	0.00693107	-1.88351	down
Lig1	8.30509e-05	0.00695541	-2.01345	down
Dscc1	8.40582e-05	0.00700457	-2.88879	down
1700025G04Rik	8.78774e-05	0.00726532	-1.53641	down
Dazap1	8.81858e-05	0.00726532	-1.28494	down
Tshz1	8.84951e-05	0.00726532	-1.63641	down
Hacd4	8.97404e-05	0.00733144	-1.63619	down
Exosc8	9.0683e-05	0.007352	-1.59829	down
Cd44	9.09988e-05	0.007352	-1.37656	down
Sh3bgrl3	9.13155e-05	0.007352	-1.65613	down
Dnmt1	9.35553e-05	0.00747611	-1.69904	down
Ect2	9.39083e-05	0.00747611	-2.58778	down
Syne3	9.42027e-05	0.00747611	-1.81223	down
Dnph1	9.68261e-05	0.00764789	-1.65222	down
Sfxn1	0.000102237	0.00799539	-1.97706	down
Nde1	0.000102582	0.00799539	-1.25771	down
Nipsnap1	0.000102929	0.00799539	-1.75156	down
Itgb7	0.000103502	0.00799539	-2.49938	down
Ywhah	0.000103624	0.00799539	-1.34301	down
Raet1e	0.000108533	0.00833557	-2.22504	down
Atad5	0.000109679	0.00838491	-1.31235	down
Aspm	0.000111629	0.00843692	-2.78992	down
Ccnb1	0.000111661	0.00843692	-2.40439	down
Abhd14b	0.000111878	0.00843692	-1.55167	down
Exo5	0.00011299	0.00848239	-1.43891	down
Ezh2	0.000114485	0.0085561	-1.65393	down
Mcm10	0.000115238	0.00857394	-2.55241	down
Dpysl3	0.00011752	0.00870486	-1.79197	down
Plscr1	0.000119836	0.0088371	-1.39232	down
Spidr	0.000121006	0.00888411	-1.18381	down
Sdc3	0.000123373	0.00901815	-1.2301	down
Rfwd3	0.00012497	0.009095	-1.29722	down
Psmc3ip	0.000125775	0.00911373	-1.45923	down
Cdca2	0.000126849	0.00915182	-1.97785	down
Hpf1	0.000133189	0.00956781	-1.29102	down
Haus5	0.000134456	0.00961737	-1.25683	down
Cfl1	0.000135732	0.00963467	-1.41559	down
Man2a1	0.000137326	0.00963467	-1.75636	down
Ddx11	0.000137448	0.00963467	-1.35456	down
Cks2	0.000138524	0.00963467	-2.12275	down
Hmgn3	0.000138524	0.00963467	-1.59163	down
Fam171a1	0.000138745	0.00963467	-1.47862	down
Ptgs1	0.000138745	0.00963467	-1.48032	down

## Sheet: GO
Cluster	ID	Description	GeneRatio	BgRatio	pvalue	p.adjust	qvalue	geneID	Count
up	GO:0003012	muscle system process	100/1433	408/23328	7.25893e-34	3.89659e-30	3.21609e-30	Myl4/Tnnt3/Myh8/Cav3/Casq2/Tnni2/Actn2/Myh3/Myh2/Trim63/Myom3/Cacna1s/Trim72/Myoz2/Scn4a/Tnnc1/Myh4/Csrp3/Mybpc2/Lmod3/Lmod2/Myl1/Tnni1/Actc1/Mybpc1/Myl2/Atp2a1/Tcap/Myh1/Casq1/Myh7/Myom1/Grip2/Mymk/Myh6/Dmd/Prkag3/Myog/Myom2/Mef2c/Pgam2/Srl/Atp1a2/Chrng/Adora1/Ryr1/Tnnt1/Tmod1/Tnnt2/Ttn/Myoz1/Scn3b/Myl6b/Fgf13/Tmem38a/Tmem38b/Cmya5/Fxyd1/Stac3/Jsrp1/Chrnd/Htr2b/Actn3/Akap6/Tpm2/Myh14/Scn10a/Tnnc…	100
up	GO:0006936	muscle contraction	82/1433	298/23328	9.33297e-32	2.50497e-28	2.0675e-28	Myl4/Tnnt3/Myh8/Cav3/Casq2/Tnni2/Actn2/Myh3/Myh2/Trim63/Myom3/Cacna1s/Scn4a/Tnnc1/Myh4/Csrp3/Mybpc2/Lmod3/Lmod2/Myl1/Tnni1/Actc1/Mybpc1/Myl2/Atp2a1/Tcap/Myh1/Casq1/Myh7/Myom1/Grip2/Myh6/Dmd/Myom2/Pgam2/Atp1a2/Chrng/Adora1/Ryr1/Tnnt1/Tmod1/Tnnt2/Ttn/Scn3b/Myl6b/Fgf13/Tmem38a/Tmem38b/Fxyd1/Stac3/Jsrp1/Chrnd/Htr2b/Actn3/Akap6/Tpm2/Myh14/Scn10a/Tnnc2/Prkg1/Mylk/Bin1/Ncf1/Ryr3/Dmpk/Ucn/Cacna2d1/Atp2a2…	82
up	GO:0051146	striated muscle cell differentiation	84/1433	317/23328	3.29199e-31	4.62666e-28	3.81865e-28	Tnnt3/Ankrd2/Cav3/Casq2/Actn2/Pgm5/Neb/Cacna1s/Trim72/Myoz2/Mypn/Csrp3/Lmod3/Klhl41/Lmod2/Actc1/Myl2/Tcap/Casq1/Klhl40/Alpk3/Mymk/Mymx/Myh6/Myo18b/Dmd/Acta1/Myog/Mef2c/Ryr1/Tnnt1/Tmod1/Tnnt2/Smyd1/Ttn/Myoz1/Plpp7/Rbm24/Ankrd23/Synpo2l/Nrap/Xirp1/Ldb3/Mylk3/Neu2/Stac3/Dysf/Actn3/Sort1/Akap6/Capn3/Popdc2/Sik1/Myorg/Mef2a/Cacna2d2/Sorbs2/Prkg1/Ins2/Cavin4/Rbm38/Cfl2/Sgcb/Rb1/Myf6/Hacd1/Dmpk/Mamstr/C…	84
up	GO:0042692	muscle cell differentiation	95/1433	399/23328	3.85597e-31	4.62666e-28	3.81865e-28	Tnnt3/Ankrd2/Cav3/Casq2/Actn2/Pgm5/Neb/Cacna1s/Trim72/Myoz2/Mypn/Csrp3/Lmod3/Klhl41/Lmod2/Actc1/Myl2/Tcap/Casq1/Klhl40/Alpk3/Mymk/Mymx/Myh6/Myo18b/Dmd/Acta1/Myog/Mef2c/Ryr1/Tnnt1/Tmod1/Tnnt2/Smyd1/Ttn/Sypl2/Myoz1/Plpp7/Rbm24/Ankrd23/Synpo2l/Nrap/Xirp1/Ldb3/Adm/Mylk3/Neu2/Stac3/Dysf/Actn3/Sort1/Akap6/Capn3/Popdc2/Fbxo40/Sik1/Myorg/Zeb1/Mef2a/Cacna2d2/Sorbs2/Prkg1/Ins2/Syne1/Cavin4/Rbm38/Bin1/Cfl2/…	95
up	GO:0055001	muscle cell development	67/1433	205/23328	4.30948e-31	4.62666e-28	3.81865e-28	Tnnt3/Cav3/Casq2/Actn2/Pgm5/Neb/Cacna1s/Myoz2/Mypn/Csrp3/Lmod3/Klhl41/Lmod2/Actc1/Myl2/Tcap/Casq1/Klhl40/Alpk3/Myh6/Myo18b/Dmd/Acta1/Myog/Mef2c/Ryr1/Tnnt1/Tmod1/Tnnt2/Ttn/Sypl2/Myoz1/Ankrd23/Synpo2l/Nrap/Xirp1/Ldb3/Adm/Mylk3/Stac3/Dysf/Actn3/Akap6/Capn3/Popdc2/Myorg/Mef2a/Cacna2d2/Sorbs2/Prkg1/Cavin4/Bin1/Cfl2/Sgcb/Myf6/Atp2a2/Chrnb1/Flnc/Pi16/Ripor2/Wfikkn2/Hdac9/Neurl2/Igf1/Lmod1/Ramp2/Prox1	67
up	GO:0006941	striated muscle contraction	58/1433	163/23328	2.5878e-29	2.31522e-26	1.91089e-26	Myl4/Tnnt3/Myh8/Cav3/Casq2/Tnni2/Myh3/Cacna1s/Scn4a/Tnnc1/Csrp3/Lmod3/Myl1/Tnni1/Actc1/Myl2/Atp2a1/Tcap/Casq1/Myh7/Myh6/Dmd/Pgam2/Atp1a2/Chrng/Adora1/Tnnt1/Tnnt2/Ttn/Scn3b/Fgf13/Tmem38a/Tmem38b/Fxyd1/Stac3/Jsrp1/Chrnd/Actn3/Akap6/Myh14/Scn10a/Tnnc2/Bin1/Ryr3/Dmpk/Ucn/Cacna2d1/Atp2a2/Chrnb1/Atp1a3/Scn5a/Psen2/Chrna1/Slc8a3/Kcnq1/Gja5/Kcne4/Strit1	58
up	GO:0055002	striated muscle cell development	62/1433	190/23328	8.08964e-29	6.2036e-26	5.12019e-26	Tnnt3/Cav3/Casq2/Actn2/Pgm5/Neb/Cacna1s/Myoz2/Mypn/Csrp3/Lmod3/Klhl41/Lmod2/Actc1/Myl2/Tcap/Casq1/Klhl40/Alpk3/Myh6/Myo18b/Dmd/Acta1/Myog/Mef2c/Ryr1/Tnnt1/Tmod1/Tnnt2/Ttn/Myoz1/Ankrd23/Synpo2l/Nrap/Xirp1/Ldb3/Mylk3/Stac3/Dysf/Actn3/Akap6/Capn3/Popdc2/Myorg/Mef2a/Cacna2d2/Sorbs2/Prkg1/Cavin4/Cfl2/Sgcb/Myf6/Chrnb1/Flnc/Pi16/Ripor2/Wfikkn2/Hdac9/Neurl2/Igf1/Lmod1/Prox1	62
up	GO:0030239	myofibril assembly	37/1433	67/23328	1.5653e-27	1.05031e-24	8.66886e-25	Tnnt3/Cav3/Casq2/Actn2/Pgm5/Neb/Myoz2/Mypn/Csrp3/Lmod3/Klhl41/Lmod2/Actc1/Myl2/Tcap/Casq1/Myh6/Acta1/Mef2c/Tnnt1/Tmod1/Tnnt2/Ttn/Myoz1/Ankrd23/Synpo2l/Nrap/Xirp1/Ldb3/Mylk3/Capn3/Mef2a/Cavin4/Cfl2/Neurl2/Lmod1/Prox1	37
up	GO:0007517	muscle organ development	90/1433	420/23328	5.6625e-26	3.37737e-23	2.78754e-23	Unc45b/Ankrd2/Cav3/Rbfox1/Cacna1s/Trim72/Myoz2/Tnnc1/Csrp3/Lmod3/Mylpf/Klhl41/Tnni1/Actc1/Myl2/Tcap/Myh7/Klhl40/Mymk/Mymx/Myh6/Dmd/Acta1/Srpk3/Myog/Mef2c/Asb2/Ryr1/Erbb3/Tnnt2/Smyd1/Ttn/Myoz1/Usp2/Mir133a-2/Rbm24/Myl6b/Stac3/Chrnd/Dysf/Actn3/Akap6/Capn3/Popdc2/Myorg/Myh14/Ky/Svil/Zbtb18/Vamp5/Jph1/Jph2/Mylk/Smtnl1/Cavin4/Ephb1/Nupr1/Cd164/Mtm1/Cfl2/Sgcb/Rb1/Tgfb2/Xirp2/Myf6/Dag1/Large1/Nr4a1/Ncam…	90
up	GO:0060537	muscle tissue development	94/1433	470/23328	9.6633e-25	5.18726e-22	4.28135e-22	Ankrd2/Cav3/Rbfox1/Actn2/Pgm5/Neb/Cacna1s/Myoz2/Tnnc1/Csrp3/Lmod3/Mylpf/Klhl41/Tnni1/Actc1/Myl2/Tcap/Myh7/Klhl40/Alpk3/Myh6/Myo18b/Dmd/Acta1/Srpk3/Sgcg/Myog/Mef2c/Asb2/Ryr1/Erbb3/Tnnt2/Smyd1/Ttn/Myoz1/Trp63/Usp2/Mir133a-2/Rbm24/Myl6b/Nrap/Xirp1/Mylk3/Stac3/Chrnd/Dysf/Actn3/Akap6/Capn3/Popdc2/Sik1/Myorg/Myh14/Mef2a/Sorbs2/Svil/Prkg1/Zbtb18/Vamp5/Jph2/Mylk/Cavin4/Schip1/Ephb1/Nupr1/Mtm1/Cfl2/Sgcb/R…	94
up	GO:0014706	striated muscle tissue development	90/1433	447/23328	6.03939e-24	2.94722e-21	2.43252e-21	Ankrd2/Cav3/Rbfox1/Actn2/Pgm5/Neb/Cacna1s/Myoz2/Tnnc1/Csrp3/Lmod3/Mylpf/Klhl41/Tnni1/Actc1/Myl2/Tcap/Myh7/Klhl40/Alpk3/Myh6/Myo18b/Dmd/Acta1/Srpk3/Sgcg/Myog/Mef2c/Asb2/Ryr1/Erbb3/Tnnt2/Smyd1/Ttn/Myoz1/Usp2/Mir133a-2/Rbm24/Myl6b/Nrap/Xirp1/Mylk3/Stac3/Chrnd/Dysf/Actn3/Akap6/Capn3/Popdc2/Sik1/Myorg/Myh14/Mef2a/Sorbs2/Svil/Prkg1/Zbtb18/Vamp5/Jph2/Cavin4/Ephb1/Nupr1/Mtm1/Cfl2/Sgcb/Rb1/Tgfb2/Xirp2/Myf…	90
up	GO:0003009	skeletal muscle contraction	26/1433	40/23328	2.54717e-22	1.13943e-19	9.40442e-20	Tnnt3/Myh8/Cav3/Tnni2/Myh3/Scn4a/Tnnc1/Tnni1/Atp2a1/Tcap/Casq1/Myh7/Dmd/Chrng/Tnnt1/Stac3/Jsrp1/Chrnd/Actn3/Myh14/Tnnc2/Dmpk/Chrnb1/Chrna1/Slc8a3/Strit1	26
up	GO:0045214	sarcomere organization	27/1433	47/23328	4.51357e-21	1.86376e-18	1.53827e-18	Tnnt3/Cav3/Casq2/Actn2/Neb/Myoz2/Mypn/Csrp3/Klhl41/Lmod2/Tcap/Casq1/Myh6/Mef2c/Tnnt1/Tnnt2/Ttn/Myoz1/Ankrd23/Synpo2l/Xirp1/Ldb3/Mylk3/Capn3/Cfl2/Neurl2/Prox1	27
up	GO:0060538	skeletal muscle organ development	54/1433	206/23328	2.91224e-20	1.11663e-17	9.21624e-18	Ankrd2/Rbfox1/Cacna1s/Myoz2/Lmod3/Mylpf/Klhl41/Klhl40/Mymx/Dmd/Acta1/Srpk3/Myog/Mef2c/Asb2/Ryr1/Smyd1/Myoz1/Usp2/Rbm24/Myl6b/Stac3/Chrnd/Dysf/Actn3/Capn3/Popdc2/Myorg/Myh14/Svil/Zbtb18/Vamp5/Ephb1/Nupr1/Mtm1/Cfl2/Rb1/Myf6/Dag1/Large1/Nr4a1/Mef2d/Btg2/Tsc22d3/Fgfrl1/Ripor2/Dll1/Chrna1/Col19a1/Hdac9/Sox11/Sox8/Heyl/Klf5	54
up	GO:0010927	cellular component assembly involved in morphogenesis	39/1433	114/23328	1.88877e-19	6.75929e-17	5.57884e-17	Tnnt3/Cav3/Casq2/Actn2/Pgm5/Neb/Myoz2/Mypn/Csrp3/Lmod3/Klhl41/Lmod2/Actc1/Myl2/Tcap/Casq1/Myh6/Acta1/Mef2c/Tnnt1/Tmod1/Tnnt2/Ttn/Myoz1/Ankrd23/Synpo2l/Nrap/Xirp1/Ldb3/Mylk3/Capn3/Mef2a/Cavin4/Cfl2/Dag1/Neurl2/Lmod1/Prox1/Abca2	39
up	GO:0007519	skeletal muscle tissue development	50/1433	196/23328	2.56378e-18	8.60149e-16	7.09932e-16	Ankrd2/Rbfox1/Cacna1s/Myoz2/Lmod3/Mylpf/Klhl41/Klhl40/Dmd/Acta1/Srpk3/Myog/Mef2c/Asb2/Ryr1/Smyd1/Myoz1/Usp2/Rbm24/Myl6b/Stac3/Chrnd/Dysf/Actn3/Capn3/Popdc2/Myorg/Myh14/Svil/Zbtb18/Vamp5/Ephb1/Nupr1/Mtm1/Cfl2/Rb1/Myf6/Nr4a1/Mef2d/Btg2/Tsc22d3/Ripor2/Dll1/Chrna1/Col19a1/Hdac9/Sox11/Sox8/Heyl/Klf5	50
up	GO:0050879	multicellular organismal movement	26/1433	57/23328	4.85012e-17	1.44641e-14	1.19381e-14	Tnnt3/Myh8/Cav3/Tnni2/Myh3/Scn4a/Tnnc1/Tnni1/Atp2a1/Tcap/Casq1/Myh7/Dmd/Chrng/Tnnt1/Stac3/Jsrp1/Chrnd/Actn3/Myh14/Tnnc2/Dmpk/Chrnb1/Chrna1/Slc8a3/Strit1	26
up	GO:0050881	musculoskeletal movement	26/1433	57/23328	4.85012e-17	1.44641e-14	1.19381e-14	Tnnt3/Myh8/Cav3/Tnni2/Myh3/Scn4a/Tnnc1/Tnni1/Atp2a1/Tcap/Casq1/Myh7/Dmd/Chrng/Tnnt1/Stac3/Jsrp1/Chrnd/Actn3/Myh14/Tnnc2/Dmpk/Chrnb1/Chrna1/Slc8a3/Strit1	26
up	GO:0090257	regulation of muscle system process	53/1433	244/23328	4.5187e-16	1.27665e-13	1.0537e-13	Tnnt3/Cav3/Casq2/Tnni2/Trim63/Scn4a/Tnnc1/Tnni1/Atp2a1/Casq1/Myh7/Mymk/Dmd/Prkag3/Myog/Mef2c/Srl/Atp1a2/Adora1/Ryr1/Tnnt1/Tnnt2/Ttn/Fgf13/Tmem38a/Tmem38b/Cmya5/Fxyd1/Actn3/Akap6/Scn10a/Tnnc2/Mef2a/Mlip/Prkg1/Abcc8/Bin1/Ncf1/Nr4a3/Dmpk/Fbxo32/Ucn/Atp2a2/Pi16/Ormdl3/Scn5a/Nol3/Slc8a3/Igf1/Kcnq1/Gja5/Tbxa2r/Strit1	53
up	GO:0060047	heart contraction	50/1433	221/23328	5.3628e-16	1.43938e-13	1.188e-13	Myl4/Cav3/Casq2/Tnni2/Tnnc1/Csrp3/Hrc/Myl1/Tnni1/Actc1/Myl2/Tcap/Myh7/Myh6/Dmd/Trdn/Sgcg/Atp1a2/Adora1/Tnnt2/Ttn/Scn3b/Fgf13/Tmem38a/Tmem38b/Fxyd1/Adm/Slc4a3/Akap6/Popdc2/Scn10a/Mef2a/Cacna2d2/Prkg1/Bin1/Tgfb2/Abcc9/Dmpk/Ucn/Cacna2d1/Atp2a2/Atp1a3/Scn5a/Psen2/Kcnq1/Trpv1/Cacna1b/Gja5/Kcne4/Strit1	50
up	GO:0031032	actomyosin structure organization	48/1433	207/23328	7.36885e-16	1.88362e-13	1.55466e-13	Tnnt3/Cav3/Casq2/Actn2/Pgm5/Neb/Myoz2/Mypn/Csrp3/Lmod3/Klhl41/Lmod2/Actc1/Myl2/Tcap/Casq1/Myh6/Acta1/Limch1/Mef2c/Tnnt1/Tmod1/Tnnt2/Ttn/Myoz1/Ankrd23/Synpo2l/Nrap/Xirp1/Ldb3/Sorbs1/Mylk3/2310002L09Rik/Capn3/Myh14/Mef2a/Cavin4/Tgfb3/Cfl2/Kiss1r/F11r/Arhgap28/Wnt11/Neurl2/Myo18a/Lmod1/Prox1/Ppp1r9a	48
up	GO:0003015	heart process	51/1433	231/23328	7.99251e-16	1.95017e-13	1.60959e-13	Myl4/Cav3/Casq2/Tnni2/Tnnc1/Csrp3/Hrc/Myl1/Tnni1/Actc1/Myl2/Tcap/Myh7/Myh6/Dmd/Trdn/Sgcg/Atp1a2/Adora1/Tnnt2/Ttn/Scn3b/Fgf13/Tmem38a/Tmem38b/Fxyd1/Adm/Slc4a3/Akap6/Popdc2/Scn10a/Mef2a/Cacna2d2/Prkg1/Bin1/Tgfb2/Abcc9/Dmpk/Ucn/Cacna2d1/Atp2a2/Fyn/Atp1a3/Scn5a/Psen2/Kcnq1/Trpv1/Cacna1b/Gja5/Kcne4/Strit1	51
up	GO:0014902	myotube differentiation	36/1433	127/23328	4.00418e-15	8.95601e-13	7.39193e-13	Ankrd2/Cav3/Cacna1s/Trim72/Csrp3/Lmod3/Klhl41/Klhl40/Mymk/Mymx/Dmd/Acta1/Myog/Ryr1/Smyd1/Plpp7/Rbm24/Neu2/Stac3/Dysf/Actn3/Sort1/Sik1/Myorg/Ins2/Rbm38/Myf6/Hacd1/Dmpk/Mamstr/Stim1/Ripor2/Hdac9/Igf1/Ccn3/Klf5	36
up	GO:0060048	cardiac muscle contraction	36/1433	127/23328	4.00418e-15	8.95601e-13	7.39193e-13	Myl4/Cav3/Casq2/Tnni2/Tnnc1/Csrp3/Myl1/Tnni1/Actc1/Myl2/Tcap/Myh7/Myh6/Dmd/Atp1a2/Adora1/Tnnt2/Ttn/Scn3b/Fgf13/Tmem38a/Tmem38b/Fxyd1/Akap6/Scn10a/Bin1/Ucn/Cacna2d1/Atp2a2/Atp1a3/Scn5a/Psen2/Kcnq1/Gja5/Kcne4/Strit1	36
up	GO:0034765	regulation of ion transmembrane transport	78/1433	489/23328	7.37921e-15	1.58446e-12	1.30775e-12	Cav3/Casq2/Actn2/Cacna1s/Scn4a/Dhrs7c/Cacng6/Fxyd6/Casq1/Kcnb1/Dmd/Trdn/Mef2c/Atp1a2/Clcnkb/Clic3/F2/Kcnk13/Scn3b/Cacnb1/Acsl6/Fgf13/Clic5/Tmem38a/Tmem38b/Cemip/Fxyd1/Kcnj11/Kcnq4/Kcnc1/Stac3/Jsrp1/Dysf/Atp1b2/Akap6/Capn3/Rrad/Clcnka/Tspan13/Scn10a/Kcnj12/Cacna2d2/Kcnh7/Cacng1/Prkg1/Jph2/Catsper2/Lrrc26/Abcc8/Fgf11/Bin1/Arl6ip5/Slc43a2/Tgfb2/Pink1/Cacna2d1/Gpr35/Fyn/Kcna7/Stim1/Scn5a/Prnp/Psen2/K…	78
up	GO:0048747	muscle fiber development	27/1433	75/23328	1.58784e-14	3.27827e-12	2.70575e-12	Neb/Cacna1s/Lmod3/Klhl41/Myl2/Tcap/Klhl40/Myh6/Myo18b/Dmd/Acta1/Myog/Ryr1/Ttn/Nrap/Stac3/Dysf/Actn3/Myorg/Cacna2d2/Sgcb/Myf6/Chrnb1/Flnc/Ripor2/Wfikkn2/Hdac9	27
up	GO:0006816	calcium ion transport	67/1433	420/23328	6.02379e-13	1.19762e-10	9.88465e-11	Cav3/Casq2/Cacna1s/Hrc/Dhrs7c/Atp2a1/Cacng6/Camk2a/Casq1/Dmd/Camk2b/Trdn/Srl/Atp1a2/Ryr1/F2/Usp2/Cacnb1/Tmem38a/Tmem38b/Cemip/Best1/Stac3/Jsrp1/Dysf/Htr2b/Akap6/Capn3/Rrad/Tspan13/Slc24a4/Cacna2d2/Cacng1/Jph2/Mylk/Catsper2/Pacsin3/Bin1/Epm2a/Tgfb2/Ryr3/Ucn/Cacna2d1/Mrln/Gpr35/Atp2a2/Fyn/Orai1/Stim1/Atp2a3/Prnp/Cdh23/Psen2/Mcu/Nol3/Crh/Slc8a3/Igf1/Pdgfb/Bspry/Trpv1/Ramp2/Cacna1b/Wfs1/Slc24a3/F2rl3…	67
up	GO:0006937	regulation of muscle contraction	37/1433	156/23328	7.25414e-13	1.39072e-10	1.14785e-10	Tnnt3/Cav3/Casq2/Tnni2/Scn4a/Tnnc1/Tnni1/Atp2a1/Casq1/Myh7/Dmd/Atp1a2/Adora1/Ryr1/Tnnt1/Tnnt2/Fgf13/Tmem38a/Tmem38b/Fxyd1/Actn3/Akap6/Scn10a/Tnnc2/Prkg1/Bin1/Ncf1/Dmpk/Ucn/Atp2a2/Ormdl3/Scn5a/Slc8a3/Kcnq1/Gja5/Tbxa2r/Strit1	37
up	GO:0055074	calcium ion homeostasis	74/1433	493/23328	8.45514e-13	1.56508e-10	1.29175e-10	Cav3/Pkhd1/Casq2/Csrp3/Hrc/Dhrs7c/Atp2a1/Casq1/Inpp4b/Pygm/Dmd/Trdn/Cd36/Atp1a2/Ryr1/F2/Sypl2/Hrh3/Tmem38a/Tmem38b/Il1b/Cemip/Cxcl13/Gpr20/Fxyd1/Adm/Tac4/Jsrp1/Htr2b/Cmklr1/Uts2r/Fzd9/Akap6/Capn3/Esr1/Atp13a5/Slc24a4/Tgm2/Herpud1/Prkg1/Jph2/Atp13a3/Tgfb2/Ryr3/Dmpk/Cacna2d1/Gpr35/Atp2a2/Fyn/Tmem203/Stim1/Gpr157/Scn5a/Atp2a3/Prnp/Cdh23/P2ry2/Psen2/Mcu/Nol3/Slc8a3/Tmem64/Disc1/Fam20a/Trpv1/Grina/Bni…	74
up	GO:0010959	regulation of metal ion transport	67/1433	427/23328	1.3184e-12	2.35906e-10	1.94707e-10	Cav3/Casq2/Actn2/Hrc/Dhrs7c/Cacng6/Camk2a/Fxyd6/Casq1/Dmd/Trdn/Atp1a2/Adora1/F2/Usp2/Scn3b/Cacnb1/Fgf13/Tmem38a/Tmem38b/Cemip/Best1/Fxyd1/Kcnc1/Stac3/Jsrp1/Dysf/Atp1b2/Akap6/Capn3/Rrad/Sik1/Tspan13/Cacng1/Prkg1/Jph2/Mylk/Lrrc26/Abcc8/Pacsin3/Fgf11/Bin1/Tgfb2/Dmpk/Ucn/Cacna2d1/Mrln/Gpr35/Fyn/Orai1/Stim1/Scn5a/Prnp/Psen2/Klhl24/Nol3/Amigo1/Akt2/Crh/Igf1/Pdgfb/Kcnq1/Cacna1b/Wfs1/F2rl3/Kcne4/Strit1	67
up	GO:0006942	regulation of striated muscle contraction	26/1433	84/23328	2.76365e-12	4.78557e-10	3.94981e-10	Tnnt3/Cav3/Casq2/Scn4a/Atp2a1/Casq1/Myh7/Dmd/Atp1a2/Adora1/Fgf13/Tmem38a/Tmem38b/Fxyd1/Actn3/Akap6/Scn10a/Bin1/Dmpk/Ucn/Atp2a2/Scn5a/Slc8a3/Kcnq1/Gja5/Strit1	26
up	GO:0008016	regulation of heart contraction	39/1433	183/23328	6.35664e-12	1.06633e-09	8.80102e-10	Myl4/Cav3/Casq2/Csrp3/Hrc/Myl2/Myh7/Myh6/Dmd/Atp1a2/Adora1/Tnnt2/Scn3b/Fgf13/Tmem38a/Tmem38b/Fxyd1/Adm/Slc4a3/Akap6/Popdc2/Scn10a/Mef2a/Cacna2d2/Prkg1/Bin1/Tgfb2/Abcc9/Dmpk/Ucn/Cacna2d1/Atp2a2/Scn5a/Kcnq1/Trpv1/Cacna1b/Gja5/Kcne4/Strit1	39
up	GO:0006874	cellular calcium ion homeostasis	70/1433	476/23328	9.33073e-12	1.5178e-09	1.25273e-09	Cav3/Pkhd1/Casq2/Csrp3/Hrc/Dhrs7c/Atp2a1/Casq1/Inpp4b/Pygm/Dmd/Trdn/Cd36/Atp1a2/Ryr1/F2/Sypl2/Hrh3/Tmem38a/Tmem38b/Il1b/Cemip/Cxcl13/Gpr20/Fxyd1/Adm/Tac4/Jsrp1/Htr2b/Cmklr1/Uts2r/Fzd9/Akap6/Capn3/Esr1/Atp13a5/Slc24a4/Tgm2/Herpud1/Prkg1/Jph2/Atp13a3/Tgfb2/Ryr3/Dmpk/Cacna2d1/Gpr35/Atp2a2/Fyn/Tmem203/Stim1/Gpr157/Atp2a3/Prnp/Cdh23/P2ry2/Psen2/Mcu/Nol3/Slc8a3/Tmem64/Disc1/Trpv1/Grina/Bnip3/Ccr7/Wfs1/…	70
up	GO:0070296	sarcoplasmic reticulum calcium ion transport	15/1433	29/23328	2.13151e-11	3.36528e-09	2.77757e-09	Casq2/Hrc/Dhrs7c/Atp2a1/Casq1/Dmd/Trdn/Ryr1/Tmem38a/Tmem38b/Cacng1/Mrln/Atp2a2/Nol3/Strit1	15
up	GO:0070838	divalent metal ion transport	68/1433	467/23328	2.90815e-11	4.46027e-09	3.68132e-09	Cav3/Casq2/Cacna1s/Hrc/Dhrs7c/Atp2a1/Cacng6/Camk2a/Casq1/Dmd/Camk2b/Trdn/Srl/Atp1a2/Ryr1/F2/Usp2/Cacnb1/Tmem38a/Tmem38b/Cemip/Best1/Stac3/Jsrp1/Dysf/Htr2b/Akap6/Capn3/Rrad/Tspan13/Slc24a4/Cacna2d2/Cacng1/Jph2/Mylk/Catsper2/Pacsin3/Bin1/Epm2a/Tgfb2/Ryr3/Ucn/Cacna2d1/Mrln/Gpr35/Atp2a2/Fyn/Orai1/Stim1/Atp2a3/Prnp/Cdh23/Psen2/Mcu/Nol3/Crh/Slc8a3/Igf1/Pdgfb/Bspry/Trpv1/Ramp2/Cacna1b/Wfs1/Slc24a3/Slc30…	68
up	GO:0070588	calcium ion transmembrane transport	49/1433	282/23328	3.64695e-11	5.438e-09	4.4883e-09	Cav3/Casq2/Cacna1s/Dhrs7c/Atp2a1/Cacng6/Casq1/Dmd/Trdn/Atp1a2/Ryr1/F2/Cacnb1/Tmem38a/Tmem38b/Cemip/Stac3/Jsrp1/Dysf/Htr2b/Akap6/Capn3/Rrad/Tspan13/Slc24a4/Cacna2d2/Cacng1/Jph2/Catsper2/Bin1/Tgfb2/Ryr3/Cacna2d1/Gpr35/Atp2a2/Fyn/Orai1/Stim1/Atp2a3/Prnp/Psen2/Mcu/Nol3/Slc8a3/Trpv1/Cacna1b/Slc24a3/F2rl3/Strit1	49
up	GO:0072511	divalent inorganic cation transport	68/1433	470/23328	3.88477e-11	5.63607e-09	4.65178e-09	Cav3/Casq2/Cacna1s/Hrc/Dhrs7c/Atp2a1/Cacng6/Camk2a/Casq1/Dmd/Camk2b/Trdn/Srl/Atp1a2/Ryr1/F2/Usp2/Cacnb1/Tmem38a/Tmem38b/Cemip/Best1/Stac3/Jsrp1/Dysf/Htr2b/Akap6/Capn3/Rrad/Tspan13/Slc24a4/Cacna2d2/Cacng1/Jph2/Mylk/Catsper2/Pacsin3/Bin1/Epm2a/Tgfb2/Ryr3/Ucn/Cacna2d1/Mrln/Gpr35/Atp2a2/Fyn/Orai1/Stim1/Atp2a3/Prnp/Cdh23/Psen2/Mcu/Nol3/Crh/Slc8a3/Igf1/Pdgfb/Bspry/Trpv1/Ramp2/Cacna1b/Wfs1/Slc24a3/Slc30…	68
up	GO:0070252	actin-mediated cell contraction	26/1433	94/23328	4.73121e-11	6.68345e-09	5.51625e-09	Myh8/Cav3/Casq2/Myh2/Tnnc1/Actc1/Myh7/Myh6/Limch1/Atp1a2/Adora1/Tnnt2/Scn3b/Myl6b/Fgf13/Ccdc88c/Fxyd1/Akap6/Bin1/Cacna2d1/Atp2a2/Scn5a/Kcnq1/Gja5/Kcne4/Strit1	26
up	GO:1903522	regulation of blood circulation	45/1433	248/23328	5.19571e-11	7.15143e-09	5.9025e-09	Myl4/Cav3/Casq2/Csrp3/Hrc/Myl2/Myh7/Myh6/Dmd/Atp1a2/Adora1/Tnnt2/Dbh/Scn3b/Fgf13/Tmem38a/Tmem38b/Fxyd1/Adm/Slc4a3/Uts2r/Akap6/Popdc2/Scn10a/Mef2a/Cacna2d2/Prkg1/Smtnl1/Bin1/Tgfb2/Abcc9/Dmpk/Ucn/Cacna2d1/Atp2a2/Scn5a/Pdgfb/Kcnq1/Trpv1/Cacna1b/Smtnl2/Gja5/Kcne4/Tbxa2r/Strit1	45
up	GO:0051924	regulation of calcium ion transport	47/1433	275/23328	1.63137e-10	2.18929e-08	1.80695e-08	Cav3/Casq2/Hrc/Dhrs7c/Cacng6/Camk2a/Casq1/Dmd/Trdn/Atp1a2/F2/Usp2/Cacnb1/Tmem38a/Tmem38b/Cemip/Best1/Stac3/Jsrp1/Dysf/Akap6/Capn3/Rrad/Tspan13/Cacng1/Jph2/Mylk/Pacsin3/Bin1/Tgfb2/Ucn/Cacna2d1/Mrln/Gpr35/Fyn/Orai1/Stim1/Prnp/Psen2/Nol3/Crh/Igf1/Pdgfb/Cacna1b/Wfs1/F2rl3/Strit1	47
up	GO:0005978	glycogen biosynthetic process	17/1433	44/23328	3.22596e-10	4.12308e-08	3.40302e-08	Prkag3/Ppp1r3a/Sorbs1/Ins2/Gys1/Epm2a/Grb10/Ppp1r3c/Esrrb/Dyrk2/Akt2/Igf1/Epm2aip1/Enpp1/Igf2/Phkg1/Gyg	17
up	GO:0009250	glucan biosynthetic process	17/1433	44/23328	3.22596e-10	4.12308e-08	3.40302e-08	Prkag3/Ppp1r3a/Sorbs1/Ins2/Gys1/Epm2a/Grb10/Ppp1r3c/Esrrb/Dyrk2/Akt2/Igf1/Epm2aip1/Enpp1/Igf2/Phkg1/Gyg	17
up	GO:1904062	regulation of cation transmembrane transport	55/1433	361/23328	4.21269e-10	5.259e-08	4.34056e-08	Cav3/Casq2/Actn2/Dhrs7c/Cacng6/Fxyd6/Casq1/Dmd/Trdn/Mef2c/Atp1a2/F2/Scn3b/Cacnb1/Fgf13/Tmem38a/Tmem38b/Cemip/Fxyd1/Kcnj11/Kcnc1/Stac3/Jsrp1/Dysf/Atp1b2/Akap6/Capn3/Rrad/Tspan13/Cacng1/Prkg1/Jph2/Lrrc26/Abcc8/Fgf11/Bin1/Slc43a2/Tgfb2/Pink1/Cacna2d1/Gpr35/Fyn/Stim1/Scn5a/Prnp/Psen2/Klhl24/Nol3/Amigo1/Crh/Slc6a9/Kcnq1/F2rl3/Kcne4/Strit1	55
up	GO:0014819	regulation of skeletal muscle contraction	10/1433	14/23328	5.91845e-10	7.22051e-08	5.95951e-08	Cav3/Scn4a/Atp2a1/Casq1/Myh7/Dmd/Actn3/Dmpk/Slc8a3/Strit1	10
up	GO:0042391	regulation of membrane potential	63/1433	450/23328	7.92044e-10	9.44821e-08	7.79816e-08	Cav3/Casq2/Actn2/Scn4a/Grip2/Kcnb1/Dmd/Trdn/Cd36/Mef2c/Chrng/Adora1/Kcnk13/Scn3b/Fgf13/Xirp1/Fxyd1/Kcnj11/Pmaip1/Chrnd/Atp1b2/Dcn/Cnr1/Akap6/Popdc2/Myh14/Scn10a/Stx1b/Kcnh7/Mapt/Syne1/P2rx5/Gabrr2/Unc13b/Bin1/Arl6ip5/Dmpk/Pink1/Cacna2d1/Gpr35/Atp1a4/Atp2a2/Il6/Chrnb1/Mllt11/Chchd10/Atp1a3/Prkn/Scn5a/Chrna1/Akt2/Slc8a3/Rnf122/Usp53/Kcnq1/Trpv1/Scn3a/Bnip3/Pycr1/Ucp2/Ppp1r9a/Gja5/Kcne4	63
up	GO:1903169	regulation of calcium ion transmembrane transport	33/1433	163/23328	1.06903e-09	1.24751e-07	1.02965e-07	Cav3/Casq2/Dhrs7c/Cacng6/Casq1/Dmd/Trdn/Atp1a2/F2/Cacnb1/Tmem38a/Tmem38b/Cemip/Stac3/Jsrp1/Dysf/Akap6/Capn3/Rrad/Tspan13/Cacng1/Jph2/Bin1/Tgfb2/Cacna2d1/Gpr35/Fyn/Stim1/Prnp/Psen2/Nol3/F2rl3/Strit1	33
up	GO:0044262	cellular carbohydrate metabolic process	47/1433	292/23328	1.27313e-09	1.45407e-07	1.20013e-07	Inpp4b/Pygm/Cbfa2t3/Prkag3/Myog/Ppp1r3a/B3galt5/C1qtnf3/Inpp5j/Sorbs1/Hsd11b1/Neu2/Dysf/Actn3/Pfkm/Serpina12/Sik1/B3galt2/Prkg1/Ins2/Nfe2l1/Pdk2/Nupr1/Gys1/Epm2a/Grb10/Phkb/Rora/Igfbp4/Gpt2/Il6/Ppp1r3c/Esrrb/Prkn/Dyrk2/Akt2/Stat3/Igf1/Epm2aip1/Stbd1/Enpp1/Gnb3/Igf2/Phkg1/B3gnt8/Pdk1/Gyg	47
up	GO:0043500	muscle adaptation	28/1433	124/23328	1.47153e-09	1.64566e-07	1.35826e-07	Cav3/Trim63/Cacna1s/Myoz2/Tnnc1/Tnni1/Tcap/Myh7/Mymk/Myh6/Prkag3/Myog/Mef2c/Srl/Tnnt1/Myoz1/Cmya5/Actn3/Akap6/Mef2a/Mlip/Nr4a3/Fbxo32/Atp2a2/Pi16/Scn5a/Nol3/Igf1	28
up	GO:0055013	cardiac muscle cell development	24/1433	95/23328	1.96975e-09	2.15788e-07	1.78102e-07	Cav3/Actn2/Neb/Csrp3/Actc1/Myl2/Tcap/Alpk3/Myh6/Myo18b/Ttn/Nrap/Xirp1/Mylk3/Akap6/Popdc2/Mef2a/Sorbs2/Prkg1/Cavin4/Sgcb/Pi16/Igf1/Prox1	24
up	GO:0055003	cardiac myofibril assembly	11/1433	19/23328	2.16369e-09	2.27744e-07	1.8797e-07	Neb/Csrp3/Actc1/Myl2/Tcap/Ttn/Nrap/Mylk3/Mef2a/Cavin4/Prox1	11
up	GO:0030048	actin filament-based movement	28/1433	126/23328	2.16374e-09	2.27744e-07	1.8797e-07	Myh8/Cav3/Casq2/Myh2/Tnnc1/Actc1/Myh7/Myh6/Limch1/Atp1a2/Adora1/Tnnt2/Scn3b/Myl6b/Fgf13/Ccdc88c/Fxyd1/Akap6/Myh14/Bin1/Cacna2d1/Atp2a2/Scn5a/Myrip/Kcnq1/Gja5/Kcne4/Strit1	28
up	GO:0033692	cellular polysaccharide biosynthetic process	20/1433	68/23328	2.46089e-09	2.5404e-07	2.09674e-07	Prkag3/Ppp1r3a/B3galt5/Sorbs1/B3galt2/Ins2/Gys1/Epm2a/Grb10/Ppp1r3c/Esrrb/Dyrk2/Akt2/Igf1/Epm2aip1/Enpp1/Igf2/Phkg1/B3gnt8/Gyg	20
up	GO:0006109	regulation of carbohydrate metabolic process	36/1433	195/23328	2.6703e-09	2.70456e-07	2.23223e-07	Cbfa2t3/Slc2a6/Myog/Ppp1r3a/C1qtnf3/Sorbs1/Hsd11b1/Actn3/Serpina12/Sik1/Prkg1/Ins2/Nfe2l1/Pdk2/Gpd1/Nupr1/Grb10/Prkaa2/Rora/Igfbp4/Gpt2/Il6/Ppp1r3c/Esrrb/Prkn/Dyrk2/Akt2/Stat3/Igf1/Zbtb20/Pdgfb/Epm2aip1/Enpp1/Gnb3/Igf2/Pdk1	36
up	GO:0000271	polysaccharide biosynthetic process	21/1433	76/23328	3.46853e-09	3.44798e-07	2.84582e-07	Prkag3/Ppp1r3a/B3galt5/Sorbs1/B3galt2/Ins2/Gys1/Epm2a/Grb10/Ppp1r3c/Esrrb/Dyrk2/Akt2/Igf1/Pdgfb/Epm2aip1/Enpp1/Igf2/Phkg1/B3gnt8/Gyg	21
up	GO:0010830	regulation of myotube differentiation	19/1433	63/23328	3.85985e-09	3.76722e-07	3.1093e-07	Ankrd2/Cav3/Trim72/Csrp3/Lmod3/Myog/Smyd1/Plpp7/Rbm24/Neu2/Actn3/Sik1/Rbm38/Myf6/Dmpk/Mamstr/Ripor2/Hdac9/Ccn3	19
up	GO:0005976	polysaccharide metabolic process	26/1433	114/23328	4.49123e-09	4.30517e-07	3.55331e-07	Pygm/Prkag3/Ppp1r3a/B3galt5/Sorbs1/Pfkm/B3galt2/Ins2/Gys1/Epm2a/Grb10/Phkb/Ppp1r3c/Esrrb/Dyrk2/Akt2/Chit1/Igf1/Pdgfb/Epm2aip1/Stbd1/Enpp1/Igf2/Phkg1/B3gnt8/Gyg	26
up	GO:0005977	glycogen metabolic process	21/1433	78/23328	5.79751e-09	5.27476e-07	4.35357e-07	Pygm/Prkag3/Ppp1r3a/Sorbs1/Pfkm/Ins2/Gys1/Epm2a/Grb10/Phkb/Ppp1r3c/Esrrb/Dyrk2/Akt2/Igf1/Epm2aip1/Stbd1/Enpp1/Igf2/Phkg1/Gyg	21
up	GO:0006073	cellular glucan metabolic process	21/1433	78/23328	5.79751e-09	5.27476e-07	4.35357e-07	Pygm/Prkag3/Ppp1r3a/Sorbs1/Pfkm/Ins2/Gys1/Epm2a/Grb10/Phkb/Ppp1r3c/Esrrb/Dyrk2/Akt2/Igf1/Epm2aip1/Stbd1/Enpp1/Igf2/Phkg1/Gyg	21
up	GO:0044042	glucan metabolic process	21/1433	78/23328	5.79751e-09	5.27476e-07	4.35357e-07	Pygm/Prkag3/Ppp1r3a/Sorbs1/Pfkm/Ins2/Gys1/Epm2a/Grb10/Phkb/Ppp1r3c/Esrrb/Dyrk2/Akt2/Igf1/Epm2aip1/Stbd1/Enpp1/Igf2/Phkg1/Gyg	21
up	GO:0051153	regulation of striated muscle cell differentiation	27/1433	124/23328	6.66829e-09	5.9659e-07	4.92401e-07	Ankrd2/Cav3/Trim72/Csrp3/Lmod3/Myog/Mef2c/Smyd1/Plpp7/Rbm24/Ankrd23/Mylk3/Neu2/Actn3/Akap6/Sik1/Rbm38/Myf6/Dmpk/Mamstr/Pi16/Ripor2/Dll1/Hdac9/Igf1/Ccn3/Prox1	27
up	GO:0055006	cardiac cell development	24/1433	101/23328	7.37013e-09	6.48571e-07	5.35304e-07	Cav3/Actn2/Neb/Csrp3/Actc1/Myl2/Tcap/Alpk3/Myh6/Myo18b/Ttn/Nrap/Xirp1/Mylk3/Akap6/Popdc2/Mef2a/Sorbs2/Prkg1/Cavin4/Sgcb/Pi16/Igf1/Prox1	24
up	GO:0044264	cellular polysaccharide metabolic process	24/1433	103/23328	1.11577e-08	9.66044e-07	7.97333e-07	Pygm/Prkag3/Ppp1r3a/B3galt5/Sorbs1/Pfkm/B3galt2/Ins2/Gys1/Epm2a/Grb10/Phkb/Ppp1r3c/Esrrb/Dyrk2/Akt2/Igf1/Epm2aip1/Stbd1/Enpp1/Igf2/Phkg1/B3gnt8/Gyg	24
up	GO:0006112	energy reserve metabolic process	22/1433	88/23328	1.13476e-08	9.66887e-07	7.98029e-07	Pygm/Prkag3/Ppp1r3a/Sorbs1/Pfkm/Ins2/Gys1/Epm2a/Grb10/Phkb/Ppp1r3c/Esrrb/Dyrk2/Akt2/Igf1/Epm2aip1/Stbd1/Enpp1/Mc4r/Igf2/Phkg1/Gyg	22
up	GO:0010675	regulation of cellular carbohydrate metabolic process	31/1433	162/23328	1.38858e-08	1.16467e-06	9.6127e-07	Cbfa2t3/Myog/Ppp1r3a/C1qtnf3/Sorbs1/Hsd11b1/Actn3/Serpina12/Sik1/Prkg1/Ins2/Nfe2l1/Pdk2/Nupr1/Grb10/Rora/Igfbp4/Gpt2/Il6/Ppp1r3c/Esrrb/Prkn/Dyrk2/Akt2/Stat3/Igf1/Epm2aip1/Enpp1/Gnb3/Igf2/Pdk1	31
up	GO:0014888	striated muscle adaptation	16/1433	49/23328	1.83112e-08	1.50889e-06	1.24538e-06	Cacna1s/Myoz2/Tnnc1/Tnni1/Tcap/Myh7/Mymk/Myh6/Myog/Mef2c/Tnnt1/Myoz1/Cmya5/Actn3/Mlip/Atp2a2	16
up	GO:0071805	potassium ion transmembrane transport	35/1433	200/23328	1.85519e-08	1.50889e-06	1.24538e-06	Cav3/Casq2/Actn2/Kcnb1/Atp1a2/Kcnk13/Tmem38a/Tmem38b/Kcnn3/Kcnj11/Kcnq4/Kcnc1/Atp1b2/Akap6/Slc24a4/Kcnj12/Kcnh7/Slc12a2/Prkg1/Lrrc26/Abcc8/Slc12a8/Bin1/Abcc9/Atp1a4/Kcna7/Atp1a3/Prnp/Kcnn1/Klhl24/Amigo1/Kcnu1/Kcnq1/Slc24a3/Kcne4	35
up	GO:0048738	cardiac muscle tissue development	41/1433	258/23328	2.0707e-08	1.65904e-06	1.3693e-06	Cav3/Actn2/Neb/Tnnc1/Csrp3/Tnni1/Actc1/Myl2/Tcap/Myh7/Alpk3/Myh6/Myo18b/Sgcg/Mef2c/Erbb3/Tnnt2/Ttn/Mir133a-2/Nrap/Xirp1/Mylk3/Akap6/Popdc2/Sik1/Mef2a/Sorbs2/Prkg1/Jph2/Cavin4/Sgcb/Tgfb2/Xirp2/Ncam1/Pi16/Dll1/Igf1/Prox1/Bvht/Pou4f1/Gja5	41
up	GO:0055007	cardiac muscle cell differentiation	28/1433	139/23328	2.15951e-08	1.69301e-06	1.39734e-06	Cav3/Actn2/Neb/Csrp3/Actc1/Myl2/Tcap/Alpk3/Myh6/Myo18b/Mef2c/Ttn/Nrap/Xirp1/Mylk3/Akap6/Popdc2/Sik1/Mef2a/Sorbs2/Prkg1/Cavin4/Sgcb/Pi16/Dll1/Igf1/Prox1/Bvht	28
up	GO:0051147	regulation of muscle cell differentiation	31/1433	165/23328	2.17619e-08	1.69301e-06	1.39734e-06	Ankrd2/Cav3/Trim72/Csrp3/Lmod3/Myog/Mef2c/Smyd1/Plpp7/Rbm24/Ankrd23/Mylk3/Neu2/Actn3/Akap6/Sik1/Zeb1/Rbm38/Myf6/Dmpk/Mamstr/Pi16/Ripor2/Dll1/Hdac9/Igf1/Pdgfb/Ccn3/Prox1/Klf5/Igf2	31
up	GO:0043502	regulation of muscle adaptation	23/1433	99/23328	2.38136e-08	1.82616e-06	1.50724e-06	Cav3/Trim63/Tnnc1/Tnni1/Myh7/Mymk/Prkag3/Myog/Mef2c/Srl/Tnnt1/Cmya5/Actn3/Akap6/Mef2a/Mlip/Nr4a3/Fbxo32/Atp2a2/Pi16/Scn5a/Nol3/Igf1	23
up	GO:0006813	potassium ion transport	39/1433	240/23328	2.44248e-08	1.84665e-06	1.52415e-06	Cav3/Casq2/Actn2/Scn4a/Kcnb1/Atp1a2/Adora1/Kcnk13/Tmem38a/Tmem38b/Kcnn3/Fxyd1/Kcnj11/Kcnq4/Kcnc1/Atp1b2/Akap6/Slc24a4/Kcnj12/Kcnh7/Slc12a2/Prkg1/Lrrc26/Abcc8/Slc12a8/Bin1/Abcc9/Atp1a4/Kcna7/Atp1a3/Prnp/Kcnn1/Klhl24/Amigo1/Kcnu1/Kcnq1/Slc24a3/Gja5/Kcne4	39
up	GO:0014904	myotube cell development	15/1433	44/23328	2.62969e-08	1.96058e-06	1.61818e-06	Cacna1s/Lmod3/Klhl41/Klhl40/Dmd/Acta1/Myog/Ryr1/Stac3/Actn3/Myorg/Myf6/Ripor2/Hdac9/Igf1	15
up	GO:0043501	skeletal muscle adaptation	11/1433	23/23328	3.07768e-08	2.26315e-06	1.86791e-06	Cacna1s/Myoz2/Tnnc1/Tnni1/Myh7/Mymk/Tnnt1/Myoz1/Cmya5/Actn3/Atp2a2	11
up	GO:0035051	cardiocyte differentiation	32/1433	177/23328	3.3731e-08	2.44687e-06	2.01954e-06	Cav3/Actn2/Neb/Csrp3/Actc1/Myl2/Tcap/Alpk3/Myh6/Myo18b/Mef2c/Ttn/Nrap/Xirp1/Mylk3/Akap6/Popdc2/Sik1/Mef2a/Sorbs2/Prkg1/Cavin4/Sgcb/Tgfb2/Pi16/Dll1/Sema3c/Igf1/Pdgfb/Prox1/Klf5/Bvht	32
up	GO:0043062	extracellular structure organization	45/1433	303/23328	3.53757e-08	2.53196e-06	2.08977e-06	Col13a1/Colq/Adamtsl2/Col25a1/Mmp15/Tmem38b/Adamtsl1/Dpt/Adamts15/Ntn4/Col23a1/Adamts5/Adamts12/Adamts16/Mfap4/Postn/Col24a1/Adamts2/Thsd4/Lum/Rb1/Tgfb2/Dag1/Adamts8/Col1a1/Il6/Vwa1/Fap/Col19a1/P4ha1/Itga8/Fbln5/Olfml2a/Tex14/Ramp2/Angptl7/Col5a3/Kif9/Col27a1/Adamts17/Bcl3/Col11a2/Adamts4/Gpm6b/Col15a1	45
up	GO:0034637	cellular carbohydrate biosynthetic process	20/1433	80/23328	5.21461e-08	3.68316e-06	3.03993e-06	Prkag3/Ppp1r3a/B3galt5/Sorbs1/B3galt2/Ins2/Gys1/Epm2a/Grb10/Ppp1r3c/Esrrb/Dyrk2/Akt2/Igf1/Epm2aip1/Enpp1/Igf2/Phkg1/B3gnt8/Gyg	20
up	GO:0035914	skeletal muscle cell differentiation	21/1433	88/23328	5.83994e-08	4.07127e-06	3.36026e-06	Ankrd2/Rbfox1/Klhl41/Klhl40/Myog/Mef2c/Asb2/Smyd1/Rbm24/Capn3/Ephb1/Nupr1/Rb1/Myf6/Nr4a1/Mef2d/Btg2/Sox11/Sox8/Heyl/Klf5	21
up	GO:0006090	pyruvate metabolic process	25/1433	120/23328	6.05777e-08	4.16899e-06	3.44091e-06	Cbfa2t3/Prkag3/Slc2a6/Myog/Pgam2/Actn3/Pfkm/Hoga1/Ins2/Me3/Pdk2/Gpd1/Nupr1/Prkaa2/Nr4a3/Esrrb/Stat3/Kyat1/Igf1/Srr/Zbtb20/Pcx/Mpi/Eno2/Pdk1	25
up	GO:0014874	response to stimulus involved in regulation of muscle adaptation	8/1433	12/23328	7.88244e-08	5.30996e-06	4.38262e-06	Trim63/Prkag3/Myog/Srl/Actn3/Fbxo32/Scn5a/Nol3	8
up	GO:0006006	glucose metabolic process	34/1433	202/23328	7.9135e-08	5.30996e-06	4.38262e-06	Pgm5/Pgam2/Ppp1r3a/C1qtnf3/Sorbs1/Kcnj11/Actn3/Pfkm/Serpina12/Sik1/Apod/Ins2/Fbn1/Nfe2l1/Pdk2/Gpd1/Grb10/Rora/Igfbp4/Gpt2/Il6/Ppp1r3c/Esrrb/Prkn/Dyrk2/Akt2/Inppl1/Igf1/Epm2aip1/Pcx/Enpp1/Gnb3/Igf2/Pdk1	34
up	GO:0005979	regulation of glycogen biosynthetic process	12/1433	30/23328	8.45768e-08	5.53669e-06	4.56975e-06	Ppp1r3a/Sorbs1/Ins2/Grb10/Ppp1r3c/Esrrb/Dyrk2/Akt2/Igf1/Epm2aip1/Enpp1/Igf2	12
up	GO:0010962	regulation of glucan biosynthetic process	12/1433	30/23328	8.45768e-08	5.53669e-06	4.56975e-06	Ppp1r3a/Sorbs1/Ins2/Grb10/Ppp1r3c/Esrrb/Dyrk2/Akt2/Igf1/Epm2aip1/Enpp1/Igf2	12
up	GO:0030198	extracellular matrix organization	44/1433	302/23328	8.81733e-08	5.70258e-06	4.70668e-06	Col13a1/Colq/Adamtsl2/Col25a1/Mmp15/Tmem38b/Adamtsl1/Dpt/Adamts15/Ntn4/Col23a1/Adamts5/Adamts12/Adamts16/Mfap4/Postn/Col24a1/Adamts2/Thsd4/Lum/Rb1/Tgfb2/Dag1/Adamts8/Col1a1/Il6/Vwa1/Fap/Col19a1/P4ha1/Itga8/Fbln5/Olfml2a/Ramp2/Angptl7/Col5a3/Kif9/Col27a1/Adamts17/Bcl3/Col11a2/Adamts4/Gpm6b/Col15a1	44
up	GO:0015672	monovalent inorganic cation transport	61/1433	489/23328	1.12211e-07	7.17079e-06	5.91848e-06	Cav3/Casq2/Actn2/Scn4a/Fxyd6/Slc6a19/Kcnb1/Dmd/Atp1a2/Adora1/Kcnk13/Scn3b/Fgf13/Tmem38a/Tmem38b/Kcnn3/Fxyd1/Kcnj11/Slc5a5/Kcnq4/Kcnc1/Atp1b2/Akap6/Sik1/Scn10a/Slc24a4/Kcnj12/Kcnh7/Slc12a2/Prkg1/Lrrc26/Abcc8/Slc12a8/Fgf11/Bin1/Abcc9/Ank1/Dmpk/Atp1a4/Kcna7/Atp1a3/Scn5a/Prnp/Kcnn1/Klhl24/Atp6v1e1/Amigo1/Kcnu1/Akt2/Slc8a3/Mfsd4b1/Rhd/Slc6a9/Kcnq1/Slc6a2/Scn3a/Slc13a5/Slc24a3/Atp6v0d2/Gja5/Kcne4	61
up	GO:0050808	synapse organization	60/1433	479/23328	1.23147e-07	7.77707e-06	6.41887e-06	Filip1/Cacna1s/Grip2/Ppfia4/Camk2b/Mef2c/Colq/Igfn1/Flrt1/Nrxn3/Cacnb1/Ache/Fgf13/Sorbs1/Lrtm1/Fzd9/Neurl1a/Ppfibp2/Ky/Cacna2d2/Sorbs2/Obsl1/Ins2/Cdh1/Malat1/Mapt/Sema4d/Unc13b/Sdk1/Ephb1/Musk/Lrrn1/Iqsec3/Cnksr2/Dag1/Dmpk/Dok7/Fyn/Chrnb1/Chchd10/Pcdhb16/Pclo/Bcan/Prnp/Chrna1/Amigo1/Slc8a3/Disc1/Pdgfb/Dnm3/Lrrc24/Ephb3/Ophn1/St8sia2/Sema3f/Itgam/Unc13a/Ppp1r9a/Adgrl3/Sptbn2	60
up	GO:0055117	regulation of cardiac muscle contraction	18/1433	70/23328	1.51326e-07	9.44557e-06	7.79599e-06	Cav3/Casq2/Dmd/Atp1a2/Adora1/Fgf13/Tmem38a/Tmem38b/Fxyd1/Akap6/Scn10a/Bin1/Ucn/Atp2a2/Scn5a/Kcnq1/Gja5/Strit1	18
up	GO:0043467	regulation of generation of precursor metabolites and energy	26/1433	135/23328	1.74903e-07	1.07917e-05	8.90703e-06	Cbfa2t3/Slc2a6/Myog/Ppp1r3a/Sorbs1/Hsd11b1/Cox7a1/Actn3/Ins2/Gpd1/Nupr1/Grb10/Prkaa2/Etfbkmt/Pink1/Ppp1r3c/Esrrb/Dyrk2/Akt2/Stat3/Igf1/Zbtb20/Epm2aip1/Bnip3/Enpp1/Igf2	26
up	GO:0010906	regulation of glucose metabolic process	25/1433	128/23328	2.26483e-07	1.38155e-05	1.14027e-05	Ppp1r3a/C1qtnf3/Sorbs1/Actn3/Serpina12/Sik1/Ins2/Nfe2l1/Pdk2/Grb10/Rora/Igfbp4/Gpt2/Il6/Ppp1r3c/Esrrb/Prkn/Dyrk2/Akt2/Igf1/Epm2aip1/Enpp1/Gnb3/Igf2/Pdk1	25
up	GO:0032885	regulation of polysaccharide biosynthetic process	13/1433	39/23328	3.02885e-07	1.82684e-05	1.5078e-05	Ppp1r3a/Sorbs1/Ins2/Grb10/Ppp1r3c/Esrrb/Dyrk2/Akt2/Igf1/Pdgfb/Epm2aip1/Enpp1/Igf2	13
up	GO:2001257	regulation of cation channel activity	30/1433	176/23328	3.40882e-07	2.03317e-05	1.6781e-05	Casq2/Actn2/Casq1/Dmd/Trdn/Mef2c/Cacnb1/Fgf13/Kcnj11/Kcnc1/Stac3/Jsrp1/Dysf/Akap6/Rrad/Prkg1/Jph2/Lrrc26/Abcc8/Fgf11/Pink1/Cacna2d1/Gpr35/Stim1/Klhl24/Amigo1/Crh/Slc6a9/Kcnq1/Kcne4	30
up	GO:0048741	skeletal muscle fiber development	13/1433	40/23328	4.23537e-07	2.4984e-05	2.06208e-05	Cacna1s/Lmod3/Klhl41/Klhl40/Acta1/Myog/Ryr1/Stac3/Actn3/Myorg/Myf6/Ripor2/Hdac9	13
up	GO:0032412	regulation of ion transmembrane transporter activity	38/1433	259/23328	5.47736e-07	3.19592e-05	2.63778e-05	Cav3/Casq2/Actn2/Fxyd6/Casq1/Dmd/Trdn/Mef2c/Atp1a2/Scn3b/Cacnb1/Fgf13/Fxyd1/Kcnj11/Kcnc1/Stac3/Jsrp1/Dysf/Atp1b2/Akap6/Rrad/Prkg1/Jph2/Lrrc26/Abcc8/Fgf11/Pink1/Cacna2d1/Gpr35/Stim1/Prnp/Klhl24/Amigo1/Crh/Slc6a9/Kcnq1/Kcne4/Strit1	38
up	GO:0022898	regulation of transmembrane transporter activity	39/1433	270/23328	5.8603e-07	3.38259e-05	2.79185e-05	Cav3/Casq2/Actn2/Fxyd6/Casq1/Dmd/Trdn/Mef2c/Atp1a2/Scn3b/Cacnb1/Fgf13/Fxyd1/Kcnj11/Kcnc1/Stac3/Jsrp1/Dysf/Atp1b2/Akap6/Rrad/Prkg1/Ins2/Jph2/Lrrc26/Abcc8/Fgf11/Pink1/Cacna2d1/Gpr35/Stim1/Prnp/Klhl24/Amigo1/Crh/Slc6a9/Kcnq1/Kcne4/Strit1	39
up	GO:1903115	regulation of actin filament-based movement	14/1433	48/23328	6.83292e-07	3.90203e-05	3.22058e-05	Cav3/Casq2/Tnnc1/Atp1a2/Adora1/Tnnt2/Fgf13/Fxyd1/Akap6/Bin1/Atp2a2/Scn5a/Gja5/Strit1	14
up	GO:0019318	hexose metabolic process	35/1433	231/23328	7.04342e-07	3.9799e-05	3.28485e-05	Pgm5/Pgam2/Ppp1r3a/C1qtnf3/Sorbs1/Kcnj11/Actn3/Pfkm/Serpina12/Sik1/Apod/Ins2/Fbn1/Nfe2l1/Pdk2/Gpd1/Grb10/Rora/Igfbp4/Gpt2/Il6/Ppp1r3c/Esrrb/Prkn/Dyrk2/Akt2/Inppl1/Igf1/Epm2aip1/Pcx/Mpi/Enpp1/Gnb3/Igf2/Pdk1	35
up	GO:0051271	negative regulation of cellular component movement	44/1433	326/23328	7.79226e-07	4.35717e-05	3.59623e-05	Cd300a/Limch1/Padi2/Mef2c/Adora1/Dpep1/Slit1/Chrd/Cxcl13/Atp1b2/Dcn/Gadd45a/Plxnb3/Apod/Prkg1/Cdh1/Sema4d/Abcc8/Bin1/Kank1/Dag1/Sema3d/Angpt4/Kiss1r/Cd200/Sema3g/Ripor2/Sema6a/Mitf/Fas/Sema3c/Stat3/Wnt11/Ccdc125/Pdgfb/Ccn3/Sema6c/Ndrg4/Sema3f/Dusp3/Srgap1/Dnaja4/Svbp/Tbxa2r	44
up	GO:0050848	regulation of calcium-mediated signaling	21/1433	102/23328	8.33124e-07	4.61053e-05	3.80534e-05	Casq2/Myoz2/Dmd/Trdn/Erbb3/Zap70/Myoz1/Cmya5/3425401B19Rik/Jsrp1/Cmklr1/Actn3/Akap6/Cdh13/Mapt/Jph2/Pdk2/Ncam1/Prnp/Dyrk2/Igf1	21
up	GO:0043271	negative regulation of ion transport	29/1433	174/23328	8.60524e-07	4.71356e-05	3.89038e-05	Cav3/Casq2/Actn2/Hrc/Cd300a/Trdn/Atp1a2/Adora1/Usp2/Hrh3/Il1b/Dysf/Cnr1/Rrad/Prkg1/Pacsin3/Bin1/Arl6ip5/Slc43a2/Tgfb2/Mrln/Gpr35/Akt2/Maob/Slc6a9/Kcnq1/Best3/Gpm6b/Kcne4	29
up	GO:0019722	calcium-mediated signaling	33/1433	214/23328	9.69522e-07	5.25697e-05	4.33888e-05	Casq2/Myoz2/Casq1/Dmd/Trdn/Erbb3/Zap70/Myoz1/Tmem38a/Tmem38b/Cmya5/3425401B19Rik/Jsrp1/Htr2b/Cmklr1/Actn3/Akap6/Irgm2/Cdh13/Calml4/Mapt/Jph2/Pdk2/Dmpk/Ncam1/Kiss1r/Atp2a2/Prnp/Dyrk2/Mcu/Igf1/Ccr7/Ppp1r9a	33
up	GO:0010677	negative regulation of cellular carbohydrate metabolic process	14/1433	50/23328	1.18325e-06	6.31444e-05	5.21168e-05	Cbfa2t3/Myog/C1qtnf3/Actn3/Serpina12/Sik1/Prkg1/Ins2/Nupr1/Grb10/Il6/Prkn/Stat3/Enpp1	14
up	GO:0051480	regulation of cytosolic calcium ion concentration	48/1433	375/23328	1.18807e-06	6.31444e-05	5.21168e-05	Cav3/Casq2/Hrc/Dhrs7c/Casq1/Dmd/Trdn/Cd36/Atp1a2/Ryr1/F2/Hrh3/Tmem38a/Tmem38b/Il1b/Cemip/Cxcl13/Gpr20/Fxyd1/Adm/Tac4/Jsrp1/Htr2b/Cmklr1/Uts2r/Fzd9/Akap6/Capn3/Esr1/Tgm2/Prkg1/Jph2/Tgfb2/Ryr3/Cacna2d1/Gpr35/Fyn/Gpr157/Prnp/Cdh23/P2ry2/Nol3/Slc8a3/Tmem64/Trpv1/Ccr7/F2rl3/Tbxa2r	48
up	GO:0070873	regulation of glycogen metabolic process	12/1433	37/23328	1.21145e-06	6.33163e-05	5.22586e-05	Ppp1r3a/Sorbs1/Ins2/Grb10/Ppp1r3c/Esrrb/Dyrk2/Akt2/Igf1/Epm2aip1/Enpp1/Igf2	12
up	GO:1901653	cellular response to peptide	41/1433	299/23328	1.2149e-06	6.33163e-05	5.22586e-05	Actn2/Trim72/Csrp3/Camk2a/Cd36/Cacnb1/Il1b/Foxo6/Sorbs1/Serpina12/Ins2/Pdk2/Itga4/Grb10/Kank1/Nr4a3/Nr4a1/Cacna2d1/Bglap2/Fyn/Rhoq/Rarres2/Atp1a3/Prnp/Zfp106/Akt2/Stat3/Hdac9/Socs7/Inppl1/Igf1/Ccnd3/Zfp36l1/Slc2a4/Tlr6/Baiap2l1/Bglap/Dnaic1/Enpp1/Cpeb2/Igf2	41
up	GO:0016051	carbohydrate biosynthetic process	31/1433	197/23328	1.3162e-06	6.79363e-05	5.60718e-05	Prkag3/Pgam2/Ppp1r3a/B3galt5/C1qtnf3/Sorbs1/Serpina12/Sik1/B3galt2/Prkg1/Ins2/Pdk2/Gpd1/Gys1/Epm2a/Grb10/Gpt2/Il6/Ppp1r3c/Esrrb/Dyrk2/Akt2/Igf1/Pdgfb/Epm2aip1/Pcx/Enpp1/Igf2/Phkg1/B3gnt8/Gyg	31
up	GO:0042246	tissue regeneration	16/1433	65/23328	1.3918e-06	7.11051e-05	5.86872e-05	Mymk/Mymx/Gjd4/Myoz1/Dysf/Mustn1/Fzd9/Cdkn1a/Capn3/P2rx5/Myf6/Large1/Igf1/Ccn3/Klf5/Tec	16
up	GO:0019932	second-messenger-mediated signaling	54/1433	445/23328	1.40409e-06	7.11051e-05	5.86872e-05	Casq2/Myoz2/Casq1/Dmd/Trdn/Cd36/Erbb3/Sctr/Adgrd1/Zap70/Myoz1/Tmem38a/Tmem38b/Cmya5/3425401B19Rik/Adm/Mafa/Jsrp1/Htr2b/Cmklr1/Actn3/Cnr1/Akap6/Irgm2/Cdh13/Calml4/Prkg1/Ins2/Mapt/Jph2/Pdk2/Abca1/Dmpk/Ncam1/Ucn/Kiss1r/Atp2a2/Pclo/Prnp/Dyrk2/Rundc3a/Mcu/Crh/Ksr1/Igf1/Grk5/Pdgfb/Ramp2/Ccr7/Mc4r/Nos2/Ppp1r9a/Adgrl3/Tbxa2r	54
up	GO:0032409	regulation of transporter activity	39/1433	280/23328	1.48204e-06	7.43516e-05	6.13667e-05	Cav3/Casq2/Actn2/Fxyd6/Casq1/Dmd/Trdn/Mef2c/Atp1a2/Scn3b/Cacnb1/Fgf13/Fxyd1/Kcnj11/Kcnc1/Stac3/Jsrp1/Dysf/Atp1b2/Akap6/Rrad/Prkg1/Ins2/Jph2/Lrrc26/Abcc8/Fgf11/Pink1/Cacna2d1/Gpr35/Stim1/Prnp/Klhl24/Amigo1/Crh/Slc6a9/Kcnq1/Kcne4/Strit1	39
up	GO:0014733	regulation of skeletal muscle adaptation	8/1433	16/23328	1.64058e-06	8.15431e-05	6.73023e-05	Tnnc1/Tnni1/Myh7/Mymk/Tnnt1/Cmya5/Actn3/Atp2a2	8
up	GO:0062012	regulation of small molecule metabolic process	46/1433	358/23328	1.77152e-06	8.71158e-05	7.19018e-05	Cbfa2t3/Slc2a6/Myog/Ppp1r3a/Isx/C1qtnf3/Il1b/Sorbs1/Fabp3/Actn3/Serpina12/Cnr1/Sik1/Prkg1/Ins2/Nfe2l1/Pdk2/Gpd1/Atcay/Nupr1/Grb10/Clybl/Prkaa2/Etfbkmt/Nr4a3/Rora/Igfbp4/Gpt2/Il6/Ppp1r3c/Esrrb/Prkn/Dyrk2/Akt2/Stat3/Igf1/Zbtb20/Slc7a7/Pdgfb/Epm2aip1/Prox1/Enpp1/Gnb3/Igf2/Pdk1/Nos2	46
up	GO:0005996	monosaccharide metabolic process	37/1433	261/23328	1.78516e-06	8.71158e-05	7.19018e-05	Pgm5/Pgam2/Otog/Ppp1r3a/C1qtnf3/Sorbs1/Kcnj11/Actn3/Pfkm/Serpina12/Sik1/Apod/Ins2/Fbn1/Nfe2l1/Pdk2/Gpd1/Gsto2/Grb10/Rora/Igfbp4/Gpt2/Il6/Ppp1r3c/Esrrb/Prkn/Dyrk2/Akt2/Inppl1/Igf1/Epm2aip1/Pcx/Mpi/Enpp1/Gnb3/Igf2/Pdk1	37
up	GO:0014808	release of sequestered calcium ion into cytosol by sarcoplasmic reticulum	9/1433	21/23328	1.81823e-06	8.79304e-05	7.25741e-05	Casq2/Dhrs7c/Casq1/Dmd/Trdn/Ryr1/Tmem38a/Tmem38b/Nol3	9
up	GO:0070509	calcium ion import	19/1433	90/23328	1.84464e-06	8.8411e-05	7.29708e-05	Cav3/Cacna1s/Hrc/Atp2a1/Dysf/Ucn/Mrln/Atp2a2/Fyn/Orai1/Prnp/Psen2/Mcu/Crh/Slc8a3/Pdgfb/Trpv1/Cacna1b/Strit1	19
up	GO:0040013	negative regulation of locomotion	43/1433	326/23328	1.91665e-06	9.10494e-05	7.51484e-05	Cd300a/Limch1/Padi2/Mef2c/Adora1/Dpep1/Slit1/Chrd/Cxcl13/Atp1b2/Dcn/Gadd45a/Plxnb3/Apod/Prkg1/Cdh1/Sema4d/Abcc8/Kank1/Dag1/Sema3d/Angpt4/Kiss1r/Cd200/Sema3g/Ripor2/Sema6a/Mitf/Fas/Sema3c/Stat3/Wnt11/Ccdc125/Pdgfb/Ccn3/Sema6c/Ndrg4/Sema3f/Dusp3/Srgap1/Dnaja4/Svbp/Tbxa2r	43
up	GO:0033275	actin-myosin filament sliding	7/1433	12/23328	1.95944e-06	9.22655e-05	7.61521e-05	Myh8/Tnnc1/Actc1/Myh7/Myh6/Tnnt2/Myl6b	7
up	GO:0086003	cardiac muscle cell contraction	16/1433	67/23328	2.14796e-06	0.000100263	8.27529e-05	Cav3/Casq2/Atp1a2/Adora1/Scn3b/Fgf13/Fxyd1/Akap6/Bin1/Cacna2d1/Atp2a2/Scn5a/Kcnq1/Gja5/Kcne4/Strit1	16
up	GO:0034764	positive regulation of transmembrane transport	35/1433	243/23328	2.33035e-06	0.000107839	8.90057e-05	Actn2/Casq1/Dmd/Trdn/Fgf21/Erbb3/F2/Acsl6/Cemip/Fxyd1/Sorbs1/Kcnj11/Kcnc1/Stac3/Atp1b2/Akap6/Capn3/Mef2a/Prkg1/Ins2/Jph2/Lrrc26/Abcc8/Nr4a3/Pink1/Cacna2d1/Rhoq/Stim1/Amigo1/Akt2/Igf1/Kcnq1/Ak1/F2rl3/Strit1	35
up	GO:0031589	cell-substrate adhesion	45/1433	351/23328	2.42841e-06	0.000111416	9.19585e-05	Actn2/Dmd/Limch1/Cd36/Col13a1/Fut1/Itgb6/Lamc3/Unc13d/Sorbs1/Bcl6/Ntn4/Atp1b2/Col26a1/Tmem8b/Vwf/Cdh13/Adamts12/Bcam/Apod/Itga11/Fam107a/Postn/Ephb1/Itga4/Kank1/Dag1/Gp5/Hacd1/Col1a1/Akip1/Bcan/Itga8/Tek/Msln/Disc1/Itga10/Otoa/Plet1/Macf1/Ephb3/Col5a3/Edil3/Dusp3/Gpm6b	45
up	GO:0032881	regulation of polysaccharide metabolic process	13/1433	46/23328	2.53398e-06	0.000115274	9.51428e-05	Ppp1r3a/Sorbs1/Ins2/Grb10/Ppp1r3c/Esrrb/Dyrk2/Akt2/Igf1/Pdgfb/Epm2aip1/Enpp1/Igf2	13
up	GO:0007160	cell-matrix adhesion	32/1433	214/23328	2.77471e-06	0.000125165	0.000103306	Actn2/Dmd/Limch1/Cd36/Col13a1/Fut1/Itgb6/Sorbs1/Bcl6/Tmem8b/Cdh13/Adamts12/Bcam/Apod/Itga11/Fam107a/Postn/Itga4/Dag1/Gp5/Bcan/Itga8/Tek/Msln/Disc1/Itga10/Otoa/Plet1/Macf1/Col5a3/Dusp3/Gpm6b	32
up	GO:1903514	release of sequestered calcium ion into cytosol by endoplasmic reticulum	9/1433	22/23328	2.90907e-06	0.000130052	0.00010734	Casq2/Dhrs7c/Casq1/Dmd/Trdn/Ryr1/Tmem38a/Tmem38b/Nol3	9
up	GO:0045725	positive regulation of glycogen biosynthetic process	8/1433	17/23328	2.93151e-06	0.000130052	0.00010734	Sorbs1/Ins2/Esrrb/Dyrk2/Akt2/Igf1/Epm2aip1/Igf2	8
up	GO:0086004	regulation of cardiac muscle cell contraction	12/1433	40/23328	3.07602e-06	0.000135132	0.000111532	Cav3/Casq2/Atp1a2/Adora1/Fgf13/Fxyd1/Akap6/Bin1/Atp2a2/Scn5a/Gja5/Strit1	12
up	GO:0045445	myoblast differentiation	19/1433	93/23328	3.09635e-06	0.000135132	0.000111532	Ankrd2/Csrp3/Klhl41/Nmrk2/Myog/Mef2c/Asb2/Smyd1/Neu2/Capn3/Rb1/Myf6/Ripor2/Dll1/Eid2b/Nol3/Sox8/Igf1/Zfp36l1	19
up	GO:1901652	response to peptide	49/1433	400/23328	3.26688e-06	0.000141424	0.000116726	Actn2/Trim72/Csrp3/Atp2a1/Camk2a/Cd36/Cacnb1/Il1b/Foxo6/Sorbs1/Serpina12/Sort1/Ins2/Pdk2/Itga4/Grb10/Kank1/Nr4a3/Nr4a1/Cacna2d1/Atp2a2/Bglap2/Fyn/Rhoq/Rarres2/Atp1a3/Prnp/Zfp106/Akt2/Stat3/Hdac9/Socs7/Inppl1/Igf1/Ccnd3/Zfp36l1/Epm2aip1/Slc2a4/Tlr6/Baiap2l1/Bglap/Card9/Dnaic1/Enpp1/Cacna1b/Mc4r/Cpeb2/Igf2/Serpina3n	49
up	GO:0060401	cytosolic calcium ion transport	28/1433	177/23328	3.79197e-06	0.000162842	0.000134403	Casq2/Dhrs7c/Casq1/Dmd/Trdn/Ryr1/F2/Tmem38a/Tmem38b/Cemip/Jsrp1/Htr2b/Akap6/Capn3/Jph2/Tgfb2/Ryr3/Cacna2d1/Atp2a2/Fyn/Atp2a3/Prnp/Psen2/Mcu/Nol3/Slc8a3/Trpv1/F2rl3	28
up	GO:0045912	negative regulation of carbohydrate metabolic process	14/1433	55/23328	4.11258e-06	0.000175209	0.00014461	Cbfa2t3/Myog/C1qtnf3/Actn3/Serpina12/Sik1/Prkg1/Ins2/Nupr1/Grb10/Il6/Prkn/Stat3/Enpp1	14
up	GO:0045661	regulation of myoblast differentiation	15/1433	63/23328	4.62422e-06	0.000195455	0.000161321	Ankrd2/Csrp3/Klhl41/Nmrk2/Myog/Mef2c/Smyd1/Neu2/Capn3/Myf6/Ripor2/Dll1/Eid2b/Sox8/Zfp36l1	15
up	GO:0009132	nucleoside diphosphate metabolic process	22/1433	123/23328	5.4189e-06	0.000227255	0.000187567	Cbfa2t3/Prkag3/Slc2a6/Myog/Pgam2/Entpd3/Actn3/Pfkm/Ins2/Ak8/Gpd1/Nupr1/Prkaa2/Esrrb/Stat3/Igf1/Nme5/Zbtb20/Entpd2/Ak1/Mpi/Eno2	22
up	GO:0019216	regulation of lipid metabolic process	45/1433	363/23328	5.94375e-06	0.000247334	0.000204139	Cd36/Fgf21/Adora1/Sctr/F2/Isx/Hsd17b13/Il1b/Sorbs1/Fabp3/Lgals12/Htr2b/Serpina12/Cnr1/Esr1/Sik1/Acsl3/Apod/Prkg1/Ins2/Nfe2l1/Pdk2/Rb1/Fgfr3/Prkaa2/Etfbkmt/Fitm2/Nr4a3/Rora/Ormdl3/Rarres2/Samd8/Sh3glb1/Akt2/Tek/Igf1/Zbtb20/Pdgfb/Pcx/Mtmr1/Prox1/Gnb3/Igf2/Pdk1/Abca2	45
up	GO:0006165	nucleoside diphosphate phosphorylation	20/1433	106/23328	6.20396e-06	0.000255973	0.00021127	Cbfa2t3/Prkag3/Slc2a6/Myog/Pgam2/Actn3/Pfkm/Ins2/Ak8/Gpd1/Nupr1/Prkaa2/Esrrb/Stat3/Igf1/Nme5/Zbtb20/Ak1/Mpi/Eno2	20
up	GO:0007204	positive regulation of cytosolic calcium ion concentration	42/1433	330/23328	6.24674e-06	0.000255973	0.00021127	Cav3/Casq2/Dhrs7c/Casq1/Dmd/Trdn/Cd36/Ryr1/F2/Hrh3/Tmem38a/Tmem38b/Il1b/Cemip/Cxcl13/Gpr20/Adm/Tac4/Jsrp1/Htr2b/Cmklr1/Uts2r/Akap6/Capn3/Esr1/Tgm2/Prkg1/Jph2/Tgfb2/Ryr3/Cacna2d1/Gpr35/Fyn/Gpr157/Prnp/P2ry2/Nol3/Slc8a3/Trpv1/Ccr7/F2rl3/Tbxa2r	42
up	GO:0032970	regulation of actin filament-based process	49/1433	410/23328	6.49925e-06	0.000264303	0.000218145	Cav3/Casq2/Actn2/Neb/Tnnc1/Csrp3/Lmod3/Lmod2/Limch1/Mef2c/Atp1a2/Adora1/Tmod1/Tnnt2/Smim22/Fgf13/Ankrd23/Synpo2l/Fxyd1/Mylk3/Akap6/Rhoh/Svil/Spta1/Fam107a/Bin1/Tgfb3/Synpo2/Cfl2/Tgfb2/Kank1/Kiss1r/Atp2a2/Shroom2/F11r/Prkn/Scn5a/Arhgap28/Wnt11/Tek/Lmod1/Grhl3/Baiap2l1/Prox1/Gpm6b/Ppp1r9a/Gja5/Bst2/Strit1	49
up	GO:0051155	positive regulation of striated muscle cell differentiation	16/1433	73/23328	7.10502e-06	0.000286765	0.000236684	Cav3/Csrp3/Lmod3/Myog/Mef2c/Smyd1/Rbm24/Mylk3/Neu2/Actn3/Akap6/Myf6/Mamstr/Ripor2/Igf1/Prox1	16
up	GO:0014897	striated muscle hypertrophy	20/1433	107/23328	7.19481e-06	0.000288222	0.000237886	Cav3/Trim63/Csrp3/Tcap/Myh7/Mymk/Myh6/Mef2c/Ttn/Htr2b/Akap6/Mef2a/Mlip/Sorbs2/Prkg1/Nr4a3/Fbxo32/Atp2a2/Pi16/Igf1	20
up	GO:0010880	regulation of release of sequestered calcium ion into cytosol by sarcoplasmic reticulum	8/1433	19/23328	8.15739e-06	0.000319253	0.000263498	Casq2/Dhrs7c/Casq1/Dmd/Trdn/Tmem38a/Tmem38b/Nol3	8
up	GO:0070875	positive regulation of glycogen metabolic process	8/1433	19/23328	8.15739e-06	0.000319253	0.000263498	Sorbs1/Ins2/Esrrb/Dyrk2/Akt2/Igf1/Epm2aip1/Igf2	8
up	GO:1901019	regulation of calcium ion transmembrane transporter activity	17/1433	82/23328	8.21958e-06	0.000319253	0.000263498	Cav3/Casq2/Casq1/Dmd/Trdn/Atp1a2/Cacnb1/Stac3/Jsrp1/Dysf/Akap6/Rrad/Jph2/Cacna2d1/Gpr35/Stim1/Strit1	17
up	GO:0007015	actin filament organization	51/1433	437/23328	8.30859e-06	0.000319253	0.000263498	Cav3/Actn2/Neb/Lmod3/Lmod2/Actc1/Tcap/Acta1/Limch1/Cap2/Tmod1/Tnnt2/Ttn/Pstpip1/Synpo2l/Nrap/Xirp1/Pacsin1/Shroom3/Sorbs1/Aif1l/Pdlim3/Tpm2/Enah/Rhoh/Cobl/Sorbs2/Svil/Spta1/Fam107a/Pof1b/Bin1/Tgfb3/Synpo2/Cfl2/Kank1/Kiss1r/Shroom2/F11r/Prkn/Coro6/Mcu/Pstpip2/Arhgap28/Wnt11/Inppl1/Lmod1/Hip1/Baiap2l1/Prox1/Ppp1r9a	51
up	GO:0043255	regulation of carbohydrate biosynthetic process	20/1433	108/23328	8.32628e-06	0.000319253	0.000263498	Ppp1r3a/C1qtnf3/Sorbs1/Serpina12/Sik1/Prkg1/Ins2/Pdk2/Grb10/Gpt2/Il6/Ppp1r3c/Esrrb/Dyrk2/Akt2/Igf1/Pdgfb/Epm2aip1/Enpp1/Igf2	20
up	GO:0046939	nucleotide phosphorylation	20/1433	108/23328	8.32628e-06	0.000319253	0.000263498	Cbfa2t3/Prkag3/Slc2a6/Myog/Pgam2/Actn3/Pfkm/Ins2/Ak8/Gpd1/Nupr1/Prkaa2/Esrrb/Stat3/Igf1/Nme5/Zbtb20/Ak1/Mpi/Eno2	20
up	GO:0097553	calcium ion transmembrane import into cytosol	23/1433	136/23328	8.83422e-06	0.000336327	0.00027759	Casq2/Dhrs7c/Casq1/Dmd/Trdn/Ryr1/F2/Tmem38a/Tmem38b/Cemip/Jsrp1/Htr2b/Akap6/Capn3/Jph2/Tgfb2/Ryr3/Fyn/Prnp/Nol3/Slc8a3/Trpv1/F2rl3	23
up	GO:0014883	transition between fast and slow fiber	6/1433	10/23328	9.01025e-06	0.000338231	0.000279162	Tnnc1/Tnni1/Myh7/Tnnt1/Actn3/Atp2a2	6
up	GO:0030049	muscle filament sliding	6/1433	10/23328	9.01025e-06	0.000338231	0.000279162	Myh8/Tnnc1/Myh7/Myh6/Tnnt2/Myl6b	6
up	GO:0014896	muscle hypertrophy	20/1433	109/23328	9.61574e-06	0.000356449	0.000294199	Cav3/Trim63/Csrp3/Tcap/Myh7/Mymk/Myh6/Mef2c/Ttn/Htr2b/Akap6/Mef2a/Mlip/Sorbs2/Prkg1/Nr4a3/Fbxo32/Atp2a2/Pi16/Igf1	20
up	GO:0015980	energy derivation by oxidation of organic compounds	34/1433	248/23328	9.62838e-06	0.000356449	0.000294199	Cox6a2/Pygm/Cbfa2t3/Prkag3/Ppp1r3a/Sorbs1/Actn3/Pfkm/Ins2/Gpd1/Gys1/Epm2a/Grb10/Phkb/Coq10a/Nr4a3/Pink1/Ucn/Ppp1r3c/Esrrb/Coq9/Dyrk2/Etfrf1/Akt2/Igf1/Epm2aip1/Bnip3/Stbd1/Enpp1/Mc4r/Igf2/Phkg1/Lyrm7/Gyg	34
up	GO:0007528	neuromuscular junction development	14/1433	59/23328	9.96972e-06	0.000366558	0.000302542	Cacna1s/Colq/Cacnb1/Sorbs1/Fzd9/Ppfibp2/Ky/Cacna2d2/Sorbs2/Unc13b/Musk/Dok7/Chrna1/Unc13a	14
up	GO:0010831	positive regulation of myotube differentiation	11/1433	38/23328	1.16369e-05	0.000424944	0.000350731	Cav3/Csrp3/Lmod3/Myog/Smyd1/Rbm24/Neu2/Actn3/Myf6/Mamstr/Ripor2	11
up	GO:0048641	regulation of skeletal muscle tissue development	15/1433	68/23328	1.25697e-05	0.000455907	0.000376287	Rbfox1/Lmod3/Klhl41/Myog/Mef2c/Usp2/Rbm24/Actn3/Capn3/Ephb1/Mtm1/Myf6/Tsc22d3/Dll1/Hdac9	15
up	GO:0003300	cardiac muscle hypertrophy	19/1433	103/23328	1.47203e-05	0.000530326	0.000437709	Cav3/Trim63/Csrp3/Tcap/Myh7/Myh6/Mef2c/Ttn/Htr2b/Akap6/Mef2a/Mlip/Sorbs2/Prkg1/Nr4a3/Fbxo32/Atp2a2/Pi16/Igf1	19
up	GO:0006091	generation of precursor metabolites and energy	47/1433	400/23328	1.55327e-05	0.000555862	0.000458785	Cox6a2/Pygm/Cbfa2t3/Prkag3/Slc2a6/Myog/Pgam2/Ppp1r3a/Sorbs1/Hsd11b1/Cox7a1/Actn3/Pfkm/Ins2/Gpd1/Nupr1/Gys1/Epm2a/Grb10/Prkaa2/Phkb/Etfbkmt/Coq10a/Nr4a3/Pink1/Ucn/Ppp1r3c/Esrrb/Coq9/Chchd10/Dyrk2/Etfrf1/Akt2/Stat3/Igf1/Zbtb20/Epm2aip1/Mpi/Bnip3/Stbd1/Enpp1/Mc4r/Eno2/Igf2/Phkg1/Lyrm7/Gyg	47
up	GO:0009135	purine nucleoside diphosphate metabolic process	19/1433	104/23328	1.69863e-05	0.000599885	0.00049512	Cbfa2t3/Prkag3/Slc2a6/Myog/Pgam2/Actn3/Pfkm/Ins2/Gpd1/Nupr1/Prkaa2/Esrrb/Stat3/Igf1/Zbtb20/Entpd2/Ak1/Mpi/Eno2	19
up	GO:0009179	purine ribonucleoside diphosphate metabolic process	19/1433	104/23328	1.69863e-05	0.000599885	0.00049512	Cbfa2t3/Prkag3/Slc2a6/Myog/Pgam2/Actn3/Pfkm/Ins2/Gpd1/Nupr1/Prkaa2/Esrrb/Stat3/Igf1/Zbtb20/Entpd2/Ak1/Mpi/Eno2	19
up	GO:0016052	carbohydrate catabolic process	23/1433	142/23328	1.82819e-05	0.00064142	0.000529402	Pygm/Cbfa2t3/Prkag3/Slc2a6/Myog/Pgam2/Hsd11b1/Neu2/Actn3/Pfkm/Ins2/Gpd1/Nupr1/Prkaa2/Amy1/Esrrb/Stat3/Chit1/Igf1/Zbtb20/Mpi/Stbd1/Eno2	23
up	GO:0008286	insulin receptor signaling pathway	21/1433	123/23328	1.84279e-05	0.000642345	0.000530165	Trim72/Csrp3/Il1b/Foxo6/Sorbs1/Serpina12/Ins2/Pdk2/Grb10/Kank1/Rhoq/Rarres2/Zfp106/Akt2/Socs7/Inppl1/Ccnd3/Baiap2l1/Dnaic1/Enpp1/Igf2	21
up	GO:0046716	muscle cell cellular homeostasis	8/1433	21/23328	1.96598e-05	0.000680862	0.000561955	Cav3/Dmd/Pfkm/Mtm1/Cfl2/Large1/Il6/Chrna1	8
up	GO:1903531	negative regulation of secretion by cell	28/1433	193/23328	2.01468e-05	0.000693257	0.000572186	Cd300a/Kcnb1/Adora1/Hrh3/Il1b/Kcnj11/Cnr1/Pde4c/Il12a/Prkg1/Ins2/Abcc8/Bmp8a/Ucn/Cd200/Lif/Il6/Inha/Il13ra2/Prkn/Hdac9/Crh/Maob/Ccn3/Kcnq1/Ucp2/Ppp1r9a/Pde1c	28
up	GO:0051279	regulation of release of sequestered calcium ion into cytosol	16/1433	79/23328	2.05073e-05	0.000697792	0.000575929	Casq2/Dhrs7c/Casq1/Dmd/Trdn/F2/Tmem38a/Tmem38b/Cemip/Jsrp1/Akap6/Capn3/Jph2/Tgfb2/Nol3/F2rl3	16
up	GO:0035725	sodium ion transmembrane transport	23/1433	143/23328	2.05386e-05	0.000697792	0.000575929	Cav3/Scn4a/Fxyd6/Slc6a19/Dmd/Atp1a2/Scn3b/Fgf13/Fxyd1/Atp1b2/Scn10a/Slc24a4/Slc12a2/Fgf11/Atp1a4/Atp1a3/Scn5a/Klhl24/Slc8a3/Slc6a9/Slc6a2/Scn3a/Slc24a3	23
up	GO:1900542	regulation of purine nucleotide metabolic process	16/1433	80/23328	2.41878e-05	0.000809134	0.000667826	Cbfa2t3/Slc2a6/Myog/Actn3/Ins2/Pdk2/Gpd1/Nupr1/Prkaa2/Esrrb/Prkn/Stat3/Igf1/Zbtb20/Pdk1/Nos2	16
up	GO:0006110	regulation of glycolytic process	12/1433	48/23328	2.4268e-05	0.000809134	0.000667826	Cbfa2t3/Slc2a6/Myog/Actn3/Ins2/Gpd1/Nupr1/Prkaa2/Esrrb/Stat3/Igf1/Zbtb20	12
up	GO:1903580	positive regulation of ATP metabolic process	12/1433	48/23328	2.4268e-05	0.000809134	0.000667826	Myog/Actn3/Ins2/Gpd1/Nupr1/Prkaa2/Pink1/Esrrb/Prkn/Stat3/Igf1/Zbtb20	12
up	GO:0006140	regulation of nucleotide metabolic process	16/1433	81/23328	2.84415e-05	0.000942432	0.000777845	Cbfa2t3/Slc2a6/Myog/Actn3/Ins2/Pdk2/Gpd1/Nupr1/Prkaa2/Esrrb/Prkn/Stat3/Igf1/Zbtb20/Pdk1/Nos2	16
up	GO:0009185	ribonucleoside diphosphate metabolic process	19/1433	108/23328	2.95013e-05	0.000971551	0.000801878	Cbfa2t3/Prkag3/Slc2a6/Myog/Pgam2/Actn3/Pfkm/Ins2/Gpd1/Nupr1/Prkaa2/Esrrb/Stat3/Igf1/Zbtb20/Entpd2/Ak1/Mpi/Eno2	19
up	GO:0046888	negative regulation of hormone secretion	17/1433	90/23328	2.97372e-05	0.00097335	0.000803363	Kcnb1/Adora1/Il1b/Kcnj11/Pde4c/Abcc8/Bmp8a/Ucn/Lif/Il6/Inha/Prkn/Crh/Ccn3/Kcnq1/Ucp2/Pde1c	17
up	GO:0046031	ADP metabolic process	18/1433	99/23328	3.00227e-05	0.000976738	0.000806159	Cbfa2t3/Prkag3/Slc2a6/Myog/Pgam2/Actn3/Pfkm/Ins2/Gpd1/Nupr1/Prkaa2/Esrrb/Stat3/Igf1/Zbtb20/Ak1/Mpi/Eno2	18
up	GO:0060402	calcium ion transport into cytosol	24/1433	157/23328	3.24706e-05	0.00105001	0.000866637	Casq2/Dhrs7c/Casq1/Dmd/Trdn/Ryr1/F2/Tmem38a/Tmem38b/Cemip/Jsrp1/Htr2b/Akap6/Capn3/Jph2/Tgfb2/Ryr3/Cacna2d1/Fyn/Prnp/Nol3/Slc8a3/Trpv1/F2rl3	24
up	GO:0051209	release of sequestered calcium ion into cytosol	19/1433	109/23328	3.36993e-05	0.00107883	0.000890419	Casq2/Dhrs7c/Casq1/Dmd/Trdn/Ryr1/F2/Tmem38a/Tmem38b/Cemip/Jsrp1/Htr2b/Akap6/Capn3/Jph2/Tgfb2/Ryr3/Nol3/F2rl3	19
up	GO:0008217	regulation of blood pressure	29/1433	209/23328	3.37636e-05	0.00107883	0.000890419	Klk1b26/Grip2/Myh6/Cd36/Atp1a2/Adora1/Hrh3/Adm/Tac4/Uts2r/Cnr1/Adamts16/Postn/Klk1b22/Ucn/Nav2/Rarres2/F11r/Dll1/Crh/Pdgfb/Trpv1/Ramp2/Klk1b27/Camk2n1/Cacna1b/Nos2/Gja5/Tbxa2r	29
up	GO:0048644	muscle organ morphogenesis	17/1433	91/23328	3.4501e-05	0.00109586	0.000904481	Tnnc1/Tnni1/Actc1/Myl2/Tcap/Myh7/Myh6/Tnnt2/Ttn/Mylk/Smtnl1/Tgfb2/Xirp2/Myf6/Lif/Prox1/Pou4f1	17
up	GO:0001508	action potential	22/1433	138/23328	3.54414e-05	0.00111911	0.000923671	Cav3/Scn4a/Kcnb1/Dmd/Cd36/Scn3b/Fgf13/Cnr1/Myh14/Scn10a/P2rx5/Bin1/Cacna2d1/Gpr35/Atp2a2/Scn5a/Chrna1/Usp53/Kcnq1/Scn3a/Gja5/Kcne4	22
up	GO:0071375	cellular response to peptide hormone stimulus	33/1433	253/23328	3.61947e-05	0.00113622	0.000937788	Actn2/Trim72/Csrp3/Camk2a/Il1b/Foxo6/Sorbs1/Serpina12/Ins2/Pdk2/Grb10/Kank1/Nr4a3/Nr4a1/Bglap2/Rhoq/Rarres2/Zfp106/Akt2/Stat3/Hdac9/Socs7/Inppl1/Igf1/Ccnd3/Zfp36l1/Slc2a4/Baiap2l1/Bglap/Dnaic1/Enpp1/Cpeb2/Igf2	33
up	GO:0051283	negative regulation of sequestering of calcium ion	19/1433	110/23328	3.84215e-05	0.00119911	0.000989695	Casq2/Dhrs7c/Casq1/Dmd/Trdn/Ryr1/F2/Tmem38a/Tmem38b/Cemip/Jsrp1/Htr2b/Akap6/Capn3/Jph2/Tgfb2/Ryr3/Nol3/F2rl3	19
up	GO:0043470	regulation of carbohydrate catabolic process	13/1433	58/23328	3.94141e-05	0.00121095	0.000999465	Cbfa2t3/Slc2a6/Myog/Hsd11b1/Actn3/Ins2/Gpd1/Nupr1/Prkaa2/Esrrb/Stat3/Igf1/Zbtb20	13
up	GO:1904950	negative regulation of establishment of protein localization	25/1433	169/23328	3.94546e-05	0.00121095	0.000999465	Kcnb1/Cd36/Il1b/Kcnj11/Pkig/Pde4c/Il12a/Apod/Ins2/Mapt/Abcc8/Pkia/Bmp8a/Cd200/Il6/Ube2g2/Prkn/Nol3/Hdac9/Gbp4/Ccn3/Kcnq1/Ucp2/4930550C14Rik/Pde1c	25
up	GO:0048643	positive regulation of skeletal muscle tissue development	9/1433	29/23328	3.95825e-05	0.00121095	0.000999465	Lmod3/Myog/Mef2c/Usp2/Rbm24/Actn3/Mtm1/Myf6/Dll1	9
up	GO:0009896	positive regulation of catabolic process	51/1433	463/23328	3.97346e-05	0.00121095	0.000999465	Klhl40/Cbfa2t3/Fgf21/Adora1/Sctr/Ctsc/Rbm24/Il1b/Dcn/Actn3/Cpeb3/Irgm2/Rgma/Trp53inp2/Herpud1/Ins2/Gpd1/Nupr1/Pacsin3/Epm2a/Prkaa2/Pink1/Usp13/Il6/Btg2/Esrrb/Atf6/Ormdl3/Fbxw7/Prkn/Fyco1/Clu/Psen2/Sh3glb1/Cnot6l/Akt2/Tob1/Igf1/Asb5/Zfp36l1/Disc1/Zbtb20/Trim12c/Bnip3/Tfeb/Mylip/Vsir/Dtx3l/Hspb8/Abca2/Trim67	51
up	GO:0006096	glycolytic process	17/1433	92/23328	3.99287e-05	0.00121095	0.000999465	Cbfa2t3/Prkag3/Slc2a6/Myog/Pgam2/Actn3/Pfkm/Ins2/Gpd1/Nupr1/Prkaa2/Esrrb/Stat3/Igf1/Zbtb20/Mpi/Eno2	17
up	GO:0070997	neuron death	47/1433	416/23328	4.21075e-05	0.0012697	0.00104796	Kcnb1/Mef2c/Fgf21/Adora1/Erbb3/Gdf5/Trp63/Ache/Il1b/Pmaip1/Fzd9/Esr1/Aatk/Mapt/Ephb1/Rilpl1/Musk/Tgfb3/Rb1/Tgfb2/Fgfr3/Nr4a3/Cpeb4/Pink1/Ucn/Cd200/Fyn/Il6/Btg2/Fbxw7/Tnfrsf23/Prkn/Prnp/Clu/Fas/Akt2/Stat3/Igf1/Nrbp2/Egln3/Usp53/Tlr6/Bnip3/Pou4f1/Wfs1/St8sia2/Itgam	47
up	GO:0043270	positive regulation of ion transport	40/1433	334/23328	4.2339e-05	0.0012697	0.00104796	Actn2/Camk2a/Casq1/Dmd/Trdn/Adora1/F2/Scn3b/Acsl6/Il1b/Cemip/Fxyd1/Kcnj11/Kcnc1/Stac3/Fabp3/Atp1b2/Akap6/Capn3/Slc12a2/Prkg1/Jph2/Mylk/Lrrc26/Abcc8/Pink1/Ucn/Cacna2d1/Orai1/Stim1/Scn5a/P2ry2/Amigo1/Akt2/Crh/Pdgfb/Kcnq1/Wfs1/F2rl3/Strit1	40
up	GO:0042832	defense response to protozoan	10/1433	36/23328	4.32057e-05	0.00128849	0.00106347	Tspan32/Irgm2/Il12a/Gbp6/Gbp8/Gbp9/Il6/Gbp10/Gbp4/Bcl3	10
up	GO:0007416	synapse assembly	27/1433	191/23328	4.47253e-05	0.00132644	0.00109479	Mef2c/Colq/Igfn1/Flrt1/Nrxn3/Ache/Fgf13/Lrtm1/Obsl1/Cdh1/Mapt/Sema4d/Sdk1/Ephb1/Musk/Lrrn1/Pcdhb16/Pclo/Amigo1/Pdgfb/Dnm3/Lrrc24/Ephb3/St8sia2/Ppp1r9a/Adgrl3/Sptbn2	27
up	GO:0051048	negative regulation of secretion	30/1433	223/23328	4.50448e-05	0.00132857	0.00109655	Cd300a/Kcnb1/Adora1/Erbb3/Hrh3/Il1b/Kcnj11/Uts2r/Cnr1/Pde4c/Il12a/Prkg1/Ins2/Abcc8/Bmp8a/Ucn/Cd200/Lif/Il6/Inha/Il13ra2/Prkn/Hdac9/Crh/Maob/Ccn3/Kcnq1/Ucp2/Ppp1r9a/Pde1c	30
up	GO:0006757	ATP generation from ADP	17/1433	93/23328	4.60988e-05	0.00135223	0.00111608	Cbfa2t3/Prkag3/Slc2a6/Myog/Pgam2/Actn3/Pfkm/Ins2/Gpd1/Nupr1/Prkaa2/Esrrb/Stat3/Igf1/Zbtb20/Mpi/Eno2	17
up	GO:0001505	regulation of neurotransmitter levels	33/1433	257/23328	4.96056e-05	0.0014334	0.00118307	Camk2a/Slc44a4/Mef2c/Colq/Atp1a2/Syt8/Dbh/Nrxn3/Ache/Hrh3/Cplx3/Vamp1/Stx1b/Syn2/Napb/Unc13b/Doc2b/Arl6ip5/Atp2a2/Prepl/Pclo/Prkn/P2ry2/Maob/Slc6a9/Slc6a2/Fbxl20/Cacna1b/Unc13a/Gpm6b/Ppp1r9a/Apba1/Sptbn2	33
up	GO:0007009	plasma membrane organization	19/1433	112/23328	4.96669e-05	0.0014334	0.00118307	Cav3/Myh2/Trim72/Csrp3/Sypl2/Pacsin1/Sh3tc2/Dysf/Spta1/Pacsin3/Bin1/Tgfb2/Mtss2/Myrf/Atp2a2/Clu/Sh3glb1/Akt2/Baiap2l1	19
up	GO:0051282	regulation of sequestering of calcium ion	19/1433	112/23328	4.96669e-05	0.0014334	0.00118307	Casq2/Dhrs7c/Casq1/Dmd/Trdn/Ryr1/F2/Tmem38a/Tmem38b/Cemip/Jsrp1/Htr2b/Akap6/Capn3/Jph2/Tgfb2/Ryr3/Nol3/F2rl3	19
up	GO:0010522	regulation of calcium ion transport into cytosol	18/1433	103/23328	5.19134e-05	0.00149022	0.00122997	Casq2/Dhrs7c/Casq1/Dmd/Trdn/F2/Tmem38a/Tmem38b/Cemip/Jsrp1/Akap6/Capn3/Jph2/Tgfb2/Fyn/Prnp/Nol3/F2rl3	18
up	GO:0043403	skeletal muscle tissue regeneration	11/1433	44/23328	5.2753e-05	0.00150211	0.00123978	Mymk/Mymx/Gjd4/Myoz1/Dysf/Capn3/P2rx5/Myf6/Large1/Igf1/Klf5	11
up	GO:0031331	positive regulation of cellular catabolic process	45/1433	396/23328	5.28871e-05	0.00150211	0.00123978	Klhl40/Cbfa2t3/Fgf21/Ctsc/Rbm24/Il1b/Dcn/Cpeb3/Irgm2/Rgma/Trp53inp2/Herpud1/Ins2/Gpd1/Nupr1/Pacsin3/Epm2a/Prkaa2/Pink1/Usp13/Il6/Btg2/Esrrb/Atf6/Ormdl3/Fbxw7/Prkn/Fyco1/Clu/Psen2/Sh3glb1/Cnot6l/Akt2/Tob1/Igf1/Zfp36l1/Disc1/Zbtb20/Trim12c/Bnip3/Tfeb/Dtx3l/Hspb8/Abca2/Trim67	45
up	GO:0034763	negative regulation of transmembrane transport	21/1433	132/23328	5.45414e-05	0.00154094	0.00127183	Cav3/Casq2/Actn2/Trdn/Atp1a2/Il1b/Dysf/Rrad/Esr1/Bin1/Arl6ip5/Slc43a2/Grb10/Tgfb2/Gpr35/Rhoq/Akt2/Slc6a9/Kcnq1/Enpp1/Kcne4	21
up	GO:0014823	response to activity	10/1433	37/23328	5.59663e-05	0.00157292	0.00129822	Myh2/Myh4/Prkag3/Fndc5/Myog/Srl/Capn3/Smtnl1/Prkaa2/Il6	10
up	GO:0051208	sequestering of calcium ion	19/1433	113/23328	5.63167e-05	0.00157452	0.00129955	Casq2/Dhrs7c/Casq1/Dmd/Trdn/Ryr1/F2/Tmem38a/Tmem38b/Cemip/Jsrp1/Htr2b/Akap6/Capn3/Jph2/Tgfb2/Ryr3/Nol3/F2rl3	19
up	GO:1901016	regulation of potassium ion transmembrane transporter activity	13/1433	60/23328	5.75437e-05	0.00160049	0.00132098	Cav3/Casq2/Actn2/Kcnc1/Atp1b2/Akap6/Prkg1/Lrrc26/Abcc8/Klhl24/Amigo1/Kcnq1/Kcne4	13
up	GO:0051224	negative regulation of protein transport	24/1433	164/23328	6.65362e-05	0.00184106	0.00151954	Kcnb1/Cd36/Il1b/Kcnj11/Pkig/Pde4c/Il12a/Apod/Ins2/Abcc8/Pkia/Bmp8a/Cd200/Il6/Ube2g2/Prkn/Nol3/Hdac9/Gbp4/Ccn3/Kcnq1/Ucp2/4930550C14Rik/Pde1c	24
up	GO:0098657	import into cell	32/1433	251/23328	7.35374e-05	0.00202435	0.00167082	Cd36/Atp1a2/Acsl6/Pacsin1/Kcnj11/Fabp3/Mx2/Atp1b2/Acsl3/Kcnj12/Slc12a2/Syne1/Slc12a8/Slc16a2/Arl6ip5/Itga4/Slc43a2/Abcc9/Atp1a4/Fyn/Atp1a3/Prkn/Scn5a/Prnp/Akt2/Slc8a3/Dnm3/Slc6a9/Slc6a2/Trpv1/Ophn1/Gpm6b	32
up	GO:0051926	negative regulation of calcium ion transport	13/1433	62/23328	8.25128e-05	0.00225984	0.00186518	Cav3/Casq2/Hrc/Trdn/Atp1a2/Usp2/Dysf/Rrad/Pacsin3/Bin1/Tgfb2/Mrln/Gpr35	13
up	GO:0035994	response to muscle stretch	7/1433	19/23328	8.50737e-05	0.00230644	0.00190364	Ankrd2/Cav3/Csrp3/Tcap/Dmd/Ttn/Ankrd23	7
up	GO:0045837	negative regulation of membrane potential	7/1433	19/23328	8.50737e-05	0.00230644	0.00190364	Pmaip1/Mapt/Arl6ip5/Il6/Rnf122/Trpv1/Bnip3	7
up	GO:2001259	positive regulation of cation channel activity	15/1433	80/23328	9.39275e-05	0.00252219	0.00208171	Actn2/Casq1/Trdn/Kcnj11/Kcnc1/Stac3/Akap6/Prkg1/Jph2/Lrrc26/Abcc8/Pink1/Cacna2d1/Stim1/Amigo1	15
up	GO:0051149	positive regulation of muscle cell differentiation	16/1433	89/23328	9.39713e-05	0.00252219	0.00208171	Cav3/Csrp3/Lmod3/Myog/Mef2c/Smyd1/Rbm24/Mylk3/Neu2/Actn3/Akap6/Myf6/Mamstr/Ripor2/Igf1/Prox1	16
up	GO:0030336	negative regulation of cell migration	34/1433	278/23328	0.000102278	0.0027109	0.00223747	Cd300a/Limch1/Padi2/Mef2c/Adora1/Dpep1/Chrd/Cxcl13/Atp1b2/Dcn/Gadd45a/Plxnb3/Apod/Prkg1/Cdh1/Abcc8/Kank1/Dag1/Angpt4/Kiss1r/Cd200/Ripor2/Mitf/Fas/Stat3/Wnt11/Pdgfb/Ccn3/Ndrg4/Dusp3/Srgap1/Dnaja4/Svbp/Tbxa2r	34
up	GO:0050922	negative regulation of chemotaxis	12/1433	55/23328	0.000102517	0.0027109	0.00223747	Padi2/Slit1/Cxcl13/Sema4d/Sema3d/Sema3g/Sema6a/Sema3c/Ccn3/Sema6c/Sema3f/Dusp3	12
up	GO:0086001	cardiac muscle cell action potential	12/1433	55/23328	0.000102517	0.0027109	0.00223747	Cav3/Dmd/Scn3b/Fgf13/Scn10a/Bin1/Cacna2d1/Atp2a2/Scn5a/Kcnq1/Gja5/Kcne4	12
up	GO:0043434	response to peptide hormone	39/1433	336/23328	0.000103463	0.00272249	0.00224703	Actn2/Trim72/Csrp3/Atp2a1/Camk2a/Il1b/Foxo6/Sorbs1/Serpina12/Sort1/Ins2/Pdk2/Grb10/Kank1/Nr4a3/Nr4a1/Atp2a2/Bglap2/Rhoq/Rarres2/Zfp106/Akt2/Stat3/Hdac9/Socs7/Inppl1/Igf1/Ccnd3/Zfp36l1/Epm2aip1/Slc2a4/Baiap2l1/Bglap/Dnaic1/Enpp1/Mc4r/Cpeb2/Igf2/Serpina3n	39
up	GO:0048588	developmental cell growth	33/1433	267/23328	0.000104917	0.00274728	0.00226749	Cav3/Flrt1/Slit1/Fgf13/Dclk1/Gdf9/Akap6/Rgma/Cyfip2/Aatk/Cobl/Sorbs2/Prkg1/Mapt/Sema4d/Postn/Itga4/Sema3d/Golga4/Pi16/Sema3g/Prkn/Sema6a/Bcan/Sh3glb1/Cpne5/Sema3c/Igf1/Disc1/Sema6c/St8sia2/Sema3f/Unc13a	33
up	GO:0032869	cellular response to insulin stimulus	27/1433	201/23328	0.000108587	0.00282958	0.00233542	Trim72/Csrp3/Il1b/Foxo6/Sorbs1/Serpina12/Ins2/Pdk2/Grb10/Kank1/Bglap2/Rhoq/Rarres2/Zfp106/Akt2/Hdac9/Socs7/Inppl1/Ccnd3/Zfp36l1/Slc2a4/Baiap2l1/Bglap/Dnaic1/Enpp1/Cpeb2/Igf2	27
up	GO:1990845	adaptive thermogenesis	23/1433	159/23328	0.000111913	0.00290218	0.00239534	Cd36/Fgf21/Sctr/Dbh/Ache/Clic5/Lama4/Cmklr1/Actn3/Ucp3/Dio2/Esrrg/Adamts5/Il15/Grb10/Rb1/G0s2/Bmp8a/Prkab2/Trpv1/Mc4r/Ucp2/Acot11	23
up	GO:2000146	negative regulation of cell motility	35/1433	291/23328	0.000113966	0.00292696	0.00241579	Cd300a/Limch1/Padi2/Mef2c/Adora1/Dpep1/Chrd/Cxcl13/Atp1b2/Dcn/Gadd45a/Plxnb3/Apod/Prkg1/Cdh1/Abcc8/Kank1/Dag1/Angpt4/Kiss1r/Cd200/Ripor2/Mitf/Fas/Stat3/Wnt11/Ccdc125/Pdgfb/Ccn3/Ndrg4/Dusp3/Srgap1/Dnaja4/Svbp/Tbxa2r	35
up	GO:0001562	response to protozoan	10/1433	40/23328	0.00011505	0.00292696	0.00241579	Tspan32/Irgm2/Il12a/Gbp6/Gbp8/Gbp9/Il6/Gbp10/Gbp4/Bcl3	10
up	GO:0070884	regulation of calcineurin-NFAT signaling cascade	10/1433	40/23328	0.00011505	0.00292696	0.00241579	Myoz2/Erbb3/Myoz1/Cmya5/3425401B19Rik/Actn3/Akap6/Prnp/Dyrk2/Igf1	10
up	GO:1904645	response to amyloid-beta	10/1433	40/23328	0.00011505	0.00292696	0.00241579	Cd36/Cacnb1/Itga4/Cacna2d1/Fyn/Atp1a3/Prnp/Igf1/Tlr6/Cacna1b	10
up	GO:1904064	positive regulation of cation transmembrane transport	24/1433	170/23328	0.000118195	0.0029928	0.00247013	Actn2/Casq1/Dmd/Trdn/F2/Cemip/Fxyd1/Kcnj11/Kcnc1/Stac3/Atp1b2/Akap6/Capn3/Prkg1/Jph2/Lrrc26/Abcc8/Pink1/Cacna2d1/Stim1/Amigo1/Kcnq1/F2rl3/Strit1	24
up	GO:0032868	response to insulin	30/1433	235/23328	0.000118791	0.00299377	0.00247093	Trim72/Csrp3/Il1b/Foxo6/Sorbs1/Serpina12/Sort1/Ins2/Pdk2/Grb10/Kank1/Bglap2/Rhoq/Rarres2/Zfp106/Akt2/Hdac9/Socs7/Inppl1/Ccnd3/Zfp36l1/Epm2aip1/Slc2a4/Baiap2l1/Bglap/Dnaic1/Enpp1/Mc4r/Cpeb2/Igf2	30
up	GO:0090279	regulation of calcium ion import	11/1433	48/23328	0.000123913	0.00310824	0.00256541	Cav3/Hrc/Dysf/Ucn/Mrln/Fyn/Prnp/Psen2/Crh/Pdgfb/Strit1	11
up	GO:0090287	regulation of cellular response to growth factor stimulus	34/1433	281/23328	0.000126175	0.00315027	0.0026001	Cav3/Hjv/Dmd/Shisa2/Fst/Adamtsl2/Gdf5/Spry1/Chrd/Cxcl13/Fgfbp1/Dcn/Rgma/Il12a/Cyfip2/Zeb1/Adamts12/Fbn1/Tgfb3/Grb10/Fgfrl1/Sema6a/Dll1/Sh3glb1/Wfikkn2/Itga8/Dand5/Sox11/Tob1/Tek/Chrdl1/Pdgfb/Cd59a/Vsir	34
up	GO:0031099	regeneration	22/1433	150/23328	0.000127264	0.00316274	0.00261039	Mymk/Mymx/Gjd4/Myoz1/Adm/Dysf/Mustn1/Fzd9/Cdkn1a/Capn3/Rgma/P2rx5/Myf6/Large1/Bex1/Lif/Il6/Fas/Igf1/Ccn3/Klf5/Tec	22
up	GO:0006953	acute-phase response	10/1433	41/23328	0.000143851	0.00353182	0.00291502	F2/Il1b/Cnr1/Lbp/Ins2/Il6/Stat3/Trpv1/Itih4/Serpina3n	10
up	GO:0106056	regulation of calcineurin-mediated signaling	10/1433	41/23328	0.000143851	0.00353182	0.00291502	Myoz2/Erbb3/Myoz1/Cmya5/3425401B19Rik/Actn3/Akap6/Prnp/Dyrk2/Igf1	10
up	GO:1901184	regulation of ERBB signaling pathway	14/1433	74/23328	0.000144089	0.00353182	0.00291502	Adora1/Sh3tc2/Cblc/Esr1/Neurl1a/Cdh13/Ncf1/Fbxw7/Dgkd/Psen2/Mvp/Hip1/Afap1l2/Dusp3	14
up	GO:0060415	muscle tissue morphogenesis	15/1433	83/23328	0.000144838	0.00353404	0.00291685	Tnnc1/Tnni1/Actc1/Myl2/Tcap/Myh7/Myh6/Tnnt2/Ttn/Mylk/Tgfb2/Xirp2/Myf6/Prox1/Pou4f1	15
up	GO:0097193	intrinsic apoptotic signaling pathway	35/1433	295/23328	0.000149285	0.00362607	0.00299281	Ankrd2/Atp2a1/Trp63/Eda2r/Pmaip1/Lgals12/Cdkn1a/Herpud1/Ins2/Mapt/Pdk2/Nupr1/Arl6ip5/Serinc3/Pink1/Usp28/Tmem117/Mllt11/Fbxw7/Prkn/Atp2a3/Clu/Dyrk2/Sh3glb1/Nol3/Tmem109/Nme5/Dapk2/Grina/Bnip3/Pou4f1/Wfs1/Bcl3/Pdk1/Casp12	35
up	GO:0048843	negative regulation of axon extension involved in axon guidance	8/1433	27/23328	0.000154018	0.00370748	0.00306001	Slit1/Sema4d/Sema3d/Sema3g/Sema6a/Sema3c/Sema6c/Sema3f	8
up	GO:1901018	positive regulation of potassium ion transmembrane transporter activity	8/1433	27/23328	0.000154018	0.00370748	0.00306001	Actn2/Kcnc1/Atp1b2/Akap6/Prkg1/Lrrc26/Abcc8/Amigo1	8
up	GO:1904646	cellular response to amyloid-beta	9/1433	34/23328	0.000156872	0.00375933	0.00310279	Cd36/Cacnb1/Itga4/Cacna2d1/Fyn/Atp1a3/Prnp/Igf1/Tlr6	9
up	GO:1905475	regulation of protein localization to membrane	26/1433	195/23328	0.000163016	0.0038892	0.00320999	Csrp3/Camk2a/Grip2/Kcnb1/Camk2b/Cemip/Sorbs1/Kcnj11/Pmaip1/Stac3/Fzd9/Acsl3/Sorbs2/Ins2/Tnik/Musk/Epm2a/Tmbim1/Dag1/Fyn/Rhoq/Prkn/Prnp/Sh3glb1/Akt2/Itgam	26
up	GO:0010917	negative regulation of mitochondrial membrane potential	6/1433	15/23328	0.00016435	0.00390368	0.00322193	Pmaip1/Mapt/Arl6ip5/Rnf122/Trpv1/Bnip3	6
up	GO:0060297	regulation of sarcomere organization	5/1433	10/23328	0.000168667	0.00398856	0.003292	Cav3/Mef2c/Ankrd23/Mylk3/Prox1	5
up	GO:0010038	response to metal ion	33/1433	274/23328	0.000171795	0.00404472	0.00333834	Tnnc1/Camk2b/Myog/Mef2c/Pgam2/Syt8/Dlg2/Tnnt2/Ttn/Capn3/Mef2a/Slc12a2/Fibin/Cdh1/Mapt/Nfe2l1/Mylk/Tfr2/Abcc8/Ncf1/Prkaa2/Ncam1/Anxa11/Stim1/Scn5a/Prnp/Fas/Cpne5/Rasgrp2/Bnip3/Slc30a2/Pde1c/Cp	33
up	GO:0060560	developmental growth involved in morphogenesis	33/1433	275/23328	0.000183966	0.00430512	0.00355327	Flrt1/Spry1/Slit1/Fgf13/Dclk1/Esr1/Rgma/Cyfip2/Aatk/Cobl/Slc12a2/Mapt/Sema4d/Postn/Itga4/Sema3d/Golga4/Zfp568/Kdm5b/Sema3g/Prkn/Sema6a/Bcan/Sh3glb1/Cpne5/Sema3c/Wnt11/Disc1/Kif26b/Sema6c/St8sia2/Sema3f/Unc13a	33
up	GO:0009611	response to wounding	51/1433	492/23328	0.000184459	0.00430512	0.00355327	Cav3/Myh2/Trim72/Cd36/2210409D07Rik/F2/Myoz1/Wfdc1/Ecrg4/Adm/Tspan32/Dysf/Mustn1/Cdkn1a/Rgma/Vwf/Slc12a2/1700123M08Rik/Prkg1/Arhgap24/Ins2/Mylk/Abcc8/Tspan8/Serping1/Tgfb2/Kank1/Fgfr3/Gp5/Hgfac/Col1a1/Bex1/Mrln/Il6/Mir22hg/F11r/C1galt1c1/Cfh/Prr33/Nol3/Igf1/Zfp36l1/Pdgfb/Entpd2/Grhl3/F13a1/Plet1/Macf1/F2rl3/Tbxa2r/Tec	51
up	GO:0046034	ATP metabolic process	31/1433	253/23328	0.000195782	0.00454959	0.00375505	Myh8/Myh3/Cox6a2/Myh7/Myh6/Cbfa2t3/Prkag3/Slc2a6/Myog/Pgam2/Atp1a2/Cox7a1/Actn3/Pfkm/Ins2/Gpd1/Nupr1/Prkaa2/Pink1/Esrrb/Coq9/Chchd10/Prkn/Cfh/Stat3/Igf1/Zbtb20/Ak1/Mpi/Enpp1/Eno2	31
up	GO:0032469	endoplasmic reticulum calcium ion homeostasis	8/1433	28/23328	0.000204079	0.00470169	0.00388058	Atp2a1/Tgm2/Herpud1/Atp2a2/Atp2a3/Psen2/Grina/Wfs1	8
up	GO:1902668	negative regulation of axon guidance	8/1433	28/23328	0.000204079	0.00470169	0.00388058	Slit1/Sema4d/Sema3d/Sema3g/Sema6a/Sema3c/Sema6c/Sema3f	8
up	GO:0034767	positive regulation of ion transmembrane transport	25/1433	187/23328	0.000206905	0.00474645	0.00391752	Actn2/Casq1/Dmd/Trdn/F2/Acsl6/Cemip/Fxyd1/Kcnj11/Kcnc1/Stac3/Atp1b2/Akap6/Capn3/Prkg1/Jph2/Lrrc26/Abcc8/Pink1/Cacna2d1/Stim1/Amigo1/Kcnq1/F2rl3/Strit1	25
up	GO:0009914	hormone transport	41/1433	372/23328	0.000215405	0.00492039	0.00406109	Kcnb1/Adora1/C1qtnf3/Exoc3l/Il1b/Ecrg4/Adm/Kcnj11/Mafa/Gdf9/Cplx3/Pfkm/Cnr1/Dio2/Crym/Pde4c/Tfr2/Abcc8/Slc16a2/Doc2b/Bmp8a/Ucn/Kiss1r/Kdm5b/Lif/Bglap2/Il6/Inha/Pclo/Prkn/Mcu/Crh/Sox11/Myrip/Ccn3/Kcnq1/Camk2n1/Mc4r/Ucp2/Nos2/Pde1c	41
up	GO:1901379	regulation of potassium ion transmembrane transport	15/1433	86/23328	0.000218168	0.00496239	0.00409575	Cav3/Casq2/Actn2/Kcnc1/Atp1b2/Akap6/Prkg1/Lrrc26/Abcc8/Bin1/Prnp/Klhl24/Amigo1/Kcnq1/Kcne4	15
up	GO:0048638	regulation of developmental growth	44/1433	409/23328	0.000221849	0.00502482	0.00414728	Cav3/Myh6/Gjd4/Mef2c/Colq/Arx/Gdf5/Myoz1/Mir133a-2/Slit1/Fgf13/Actn3/H19/Cdkn1a/Akap6/Capn3/Rgma/Aatk/Cacna2d2/Mapt/Sema4d/P2rx5/Musk/Mtm1/Fgfr3/Sema3d/Golga4/Ncam1/Pi16/Sema3g/Prkn/Sema6a/Dll1/Sh3glb1/Cpne5/Sema3c/Stat3/Igf1/Disc1/Prox1/Sema6c/Sema3f/Unc13a/Igf2	44
up	GO:0060314	regulation of ryanodine-sensitive calcium-release channel activity	6/1433	16/23328	0.000249313	0.00557631	0.00460246	Casq2/Dmd/Trdn/Jsrp1/Akap6/Jph2	6
up	GO:0070885	negative regulation of calcineurin-NFAT signaling cascade	6/1433	16/23328	0.000249313	0.00557631	0.00460246	Myoz2/Myoz1/Cmya5/Actn3/Prnp/Dyrk2	6
up	GO:0106057	negative regulation of calcineurin-mediated signaling	6/1433	16/23328	0.000249313	0.00557631	0.00460246	Myoz2/Myoz1/Cmya5/Actn3/Prnp/Dyrk2	6
up	GO:0006814	sodium ion transport	29/1433	234/23328	0.000255304	0.00568253	0.00469013	Cav3/Scn4a/Fxyd6/Slc6a19/Dmd/Atp1a2/Scn3b/Fgf13/Fxyd1/Slc5a5/Atp1b2/Sik1/Scn10a/Slc24a4/Slc12a2/Fgf11/Dmpk/Atp1a4/Atp1a3/Scn5a/Klhl24/Akt2/Slc8a3/Mfsd4b1/Slc6a9/Slc6a2/Scn3a/Slc13a5/Slc24a3	29
up	GO:0072332	intrinsic apoptotic signaling pathway by p53 class mediator	14/1433	78/23328	0.000257126	0.00568253	0.00469013	Ankrd2/Trp63/Eda2r/Pmaip1/Cdkn1a/Pdk2/Nupr1/Usp28/Prkn/Dyrk2/Sh3glb1/Tmem109/Pou4f1/Bcl3	14
up	GO:0042058	regulation of epidermal growth factor receptor signaling pathway	13/1433	69/23328	0.000257238	0.00568253	0.00469013	Adora1/Cblc/Esr1/Neurl1a/Cdh13/Ncf1/Fbxw7/Dgkd/Psen2/Mvp/Hip1/Afap1l2/Dusp3	13
up	GO:0002027	regulation of heart rate	16/1433	97/23328	0.000265829	0.00584441	0.00482374	Cav3/Casq2/Myh7/Myh6/Dmd/Scn3b/Adm/Popdc2/Scn10a/Bin1/Cacna2d1/Scn5a/Kcnq1/Trpv1/Gja5/Kcne4	16
up	GO:0090140	regulation of mitochondrial fission	8/1433	29/23328	0.000266744	0.00584441	0.00482374	Dcn/Mapt/Mief2/Pink1/Prkn/Mcu/Bnip3/4930550C14Rik	8
up	GO:0046879	hormone secretion	40/1433	364/23328	0.000271617	0.005927	0.0048919	Kcnb1/Adora1/C1qtnf3/Exoc3l/Il1b/Ecrg4/Adm/Kcnj11/Mafa/Gdf9/Cplx3/Pfkm/Cnr1/Dio2/Pde4c/Tfr2/Abcc8/Slc16a2/Doc2b/Bmp8a/Ucn/Kiss1r/Kdm5b/Lif/Bglap2/Il6/Inha/Pclo/Prkn/Mcu/Crh/Sox11/Myrip/Ccn3/Kcnq1/Camk2n1/Mc4r/Ucp2/Nos2/Pde1c	40
up	GO:0032414	positive regulation of ion transmembrane transporter activity	18/1433	117/23328	0.000278128	0.00602013	0.00496876	Actn2/Casq1/Dmd/Trdn/Kcnj11/Kcnc1/Stac3/Atp1b2/Akap6/Prkg1/Jph2/Lrrc26/Abcc8/Pink1/Cacna2d1/Stim1/Amigo1/Strit1	18
up	GO:0071901	negative regulation of protein serine/threonine kinase activity	18/1433	117/23328	0.000278128	0.00602013	0.00496876	Cav3/Cd300a/Spry1/Il1b/Cblc/Gadd45a/Cdkn1a/Pkig/Rb1/Pkia/Inca1/Rasip1/Rgs14/Slc8a3/Inppl1/Cdkn1c/Dusp3/Fem1a	18
up	GO:0010827	regulation of glucose transmembrane transport	15/1433	88/23328	0.000283222	0.00610576	0.00503944	Fgf21/Erbb3/Il1b/Sorbs1/Esr1/Mef2a/Ins2/Grb10/Nr4a3/Rhoq/Rtn2/Akt2/Igf1/Ak1/Enpp1	15
up	GO:0034329	cell junction assembly	45/1433	426/23328	0.000284412	0.0061069	0.00504038	Actn2/Cldn2/Limch1/Mef2c/Colq/Igfn1/Flrt1/Nrxn3/Ache/Fgf13/Il1b/Sorbs1/Lrtm1/Obsl1/Apod/Cdh1/Mapt/Sema4d/Fam107a/Pof1b/Sdk1/Ephb1/Musk/Lrrn1/Pcdhb16/Pclo/F11r/Amigo1/Wnt11/Tek/Pdgfb/Dnm3/Lrrc24/Macf1/Ramp2/Ephb3/Ophn1/St8sia2/Dusp3/Cdh6/Gpm6b/Ppp1r9a/Adgrl3/Gja5/Sptbn2	45
up	GO:0007219	Notch signaling pathway	24/1433	180/23328	0.000285757	0.00611132	0.00504403	Grip2/Pgam2/Ripply1/Trp63/Xirp1/Bcl6/Neurl1a/Sorbs2/Postn/Susd5/Tgfb2/Timp4/Angpt4/Fbxw7/Dll1/Psen2/Stat3/Heyl/Dtx4/Ccn3/Enho/Dtx3l/Cdh6/Prag1	24
up	GO:0014062	regulation of serotonin secretion	5/1433	11/23328	0.000293566	0.00620419	0.00512068	Cd300a/Hrh3/Cnr1/Crh/Maob	5
up	GO:0048630	skeletal muscle tissue growth	5/1433	11/23328	0.000293566	0.00620419	0.00512068	Chrnd/Actn3/Mtm1/Dll1/Chrna1	5
up	GO:0061669	spontaneous neurotransmitter secretion	5/1433	11/23328	0.000293566	0.00620419	0.00512068	Stx1b/Unc13b/Doc2b/Prkn/Ppp1r9a	5
up	GO:0055008	cardiac muscle tissue morphogenesis	13/1433	70/23328	0.000298379	0.00628118	0.00518423	Tnnc1/Tnni1/Actc1/Myl2/Tcap/Myh7/Myh6/Tnnt2/Ttn/Tgfb2/Xirp2/Prox1/Pou4f1	13
up	GO:0048634	regulation of muscle organ development	24/1433	181/23328	0.000310639	0.00651372	0.00537615	Cav3/Rbfox1/Lmod3/Klhl41/Myog/Mef2c/Erbb3/Usp2/Mir133a-2/Rbm24/Actn3/Akap6/Capn3/Jph2/Ephb1/Mtm1/Myf6/Ncam1/Il6/Tsc22d3/Pi16/Dll1/Hdac9/Igf1	24
up	GO:0071692	protein localization to extracellular region	49/1433	478/23328	0.000316491	0.00661059	0.00545611	Myom1/Kcnb1/Cd36/Ttn/C1qtnf3/Il1b/Kcnj11/Mafa/Porcn/Dysf/Htr2b/Cplx3/Pfkm/Cnr1/Pde4c/Il12a/Slc12a2/Mttp/Ins2/Fbn1/Unc13b/Abcc8/Doc2b/Tgfb3/Tgfb2/Bmp8a/Cd200/Bglap2/Il6/Pclo/Prkn/Mcu/Dand5/Hdac9/Crh/Myrip/Igf1/Ccn3/Myo18a/Kcnq1/Cd27/Tlr6/Camk2n1/Mc4r/Ucp2/Nos2/Pde1c/Svbp/Gja5	49
up	GO:0051348	negative regulation of transferase activity	31/1433	260/23328	0.000318013	0.00661663	0.0054611	Cav3/Cd300a/Spry1/Il1b/Cblc/Gadd45a/Cdkn1a/Pkig/Mapt/Rb1/Pkia/Inca1/Dbndd1/Rasip1/Il6/Ormdl3/Prkn/Rgs14/Psen2/Slc8a3/Inppl1/Cers1/Cdkn1c/Mvp/Parp3/Deptor/Camk2n1/Gadd45b/Dtx3l/Dusp3/Fem1a	31
up	GO:0010907	positive regulation of glucose metabolic process	10/1433	45/23328	0.000327086	0.00677915	0.00559523	Sorbs1/Actn3/Ins2/Gpt2/Esrrb/Dyrk2/Akt2/Igf1/Epm2aip1/Igf2	10
up	GO:0032387	negative regulation of intracellular transport	12/1433	62/23328	0.000339046	0.007	0.00577751	Hrc/Cd36/Pkig/Apod/Mapt/Pkia/Mrln/Ube2g2/Nol3/Gbp4/4930550C14Rik/Abca2	12
up	GO:0002791	regulation of peptide secretion	43/1433	406/23328	0.000363084	0.00745665	0.00615442	Myom1/Kcnb1/Cd36/Adora1/Ttn/C1qtnf3/Il1b/Ecrg4/Kcnj11/Htr2b/Pfkm/Cnr1/Pde4c/Il12a/Slc12a2/Ins2/Tfr2/Unc13b/Abcc8/Doc2b/Tgfb3/Tgfb2/Bmp8a/Ucn/Cd200/Lif/Bglap2/Il6/Prkn/Mcu/Hdac9/Crh/Myrip/Igf1/Ccn3/Myo18a/Kcnq1/Tlr6/Camk2n1/Ucp2/Nos2/Pde1c/Gja5	43
up	GO:1900076	regulation of cellular response to insulin stimulus	15/1433	90/23328	0.000364328	0.00745665	0.00615442	Trim72/Il1b/Sorbs1/Serpina12/Ins2/Grb10/Kank1/Bglap2/Rarres2/Inppl1/Ccnd3/Baiap2l1/Bglap/Enpp1/Igf2	15
up	GO:0098814	spontaneous synaptic transmission	6/1433	17/23328	0.000365332	0.00745665	0.00615442	Stx1b/Slc12a2/Unc13b/Doc2b/Prkn/Ppp1r9a	6
up	GO:0007156	homophilic cell adhesion via plasma membrane adhesion molecules	17/1433	110/23328	0.000384706	0.00782235	0.00645625	Mypn/Myot/Dsg3/Igfn1/Ccdc141/Plxnb3/Celsr3/Cdh13/Obsl1/Cdh1/Pcdhb14/Sdk1/Nexn/Cdh23/Amigo1/Pcdhb18/Cdh6	17
up	GO:0042326	negative regulation of phosphorylation	48/1433	471/23328	0.000413587	0.00837788	0.00691475	Cav3/Cd300a/Dmd/Cbfa2t3/Myog/Klhl31/Spry1/Inpp5j/Il1b/Gfra2/Cblc/Actn3/Gadd45a/Cdkn1a/Pkig/Mapt/Sema4d/Nupr1/Epm2a/Grb10/Rb1/Pkia/Dag1/Inca1/Dbndd1/Rasip1/Lif/Il6/Prkn/Rgs14/Sema6a/Prnp/Psen2/Parp14/Stat3/Slc8a3/Inppl1/Gbp4/Igf1/Cdkn1c/Mvp/Deptor/Camk2n1/Gadd45b/Enpp1/Psca/Dusp3/Fem1a	48
up	GO:1904659	glucose transmembrane transport	17/1433	111/23328	0.000428738	0.00865212	0.0071411	Fgf21/Erbb3/Il1b/Sorbs1/Sort1/Esr1/Mef2a/Ins2/Grb10/Nr4a3/Rhoq/Rtn2/Akt2/Igf1/Slc2a4/Ak1/Enpp1	17
up	GO:0002026	regulation of the force of heart contraction	8/1433	31/23328	0.000439263	0.00876567	0.00723482	Myl4/Csrp3/Myl2/Myh7/Myh6/Atp1a2/Adm/Atp2a2	8
up	GO:0045742	positive regulation of epidermal growth factor receptor signaling pathway	8/1433	31/23328	0.000439263	0.00876567	0.00723482	Adora1/Esr1/Neurl1a/Ncf1/Fbxw7/Dgkd/Hip1/Afap1l2	8
up	GO:0086010	membrane depolarization during action potential	8/1433	31/23328	0.000439263	0.00876567	0.00723482	Cav3/Scn4a/Scn3b/Scn10a/Cacna2d1/Scn5a/Scn3a/Gja5	8
up	GO:0042060	wound healing	38/1433	349/23328	0.000456372	0.00907335	0.00748877	Cav3/Myh2/Trim72/Cd36/F2/Myoz1/Wfdc1/Tspan32/Dysf/Mustn1/Cdkn1a/Vwf/Slc12a2/Prkg1/Arhgap24/Ins2/Mylk/Abcc8/Tspan8/Serping1/Tgfb2/Kank1/Gp5/Hgfac/Col1a1/F11r/C1galt1c1/Cfh/Igf1/Pdgfb/Entpd2/Grhl3/F13a1/Plet1/Macf1/F2rl3/Tbxa2r/Tec	38
up	GO:0008645	hexose transmembrane transport	17/1433	112/23328	0.000477047	0.00942985	0.00778301	Fgf21/Erbb3/Il1b/Sorbs1/Sort1/Esr1/Mef2a/Ins2/Grb10/Nr4a3/Rhoq/Rtn2/Akt2/Igf1/Slc2a4/Ak1/Enpp1	17
up	GO:1902514	regulation of calcium ion transmembrane transport via high voltage-gated calcium channel	5/1433	12/23328	0.000477816	0.00942985	0.00778301	Cacng6/Cacnb1/Cacng1/Bin1/Cacna2d1	5
up	GO:0046323	glucose import	14/1433	83/23328	0.000498822	0.00980834	0.0080954	Fgf21/Erbb3/Sorbs1/Sort1/Esr1/Mef2a/Ins2/Grb10/Rhoq/Rtn2/Akt2/Igf1/Slc2a4/Enpp1	14
up	GO:0030308	negative regulation of cell growth	25/1433	199/23328	0.00053757	0.0105317	0.0086924	Cav3/Myl2/Slit1/Fgf13/Bcl6/Gdf9/Cdkn1a/Rrad/Rgma/Aatk/Sema4d/Rb1/Tgfb2/Sema3d/Pi16/Sema3g/Sema6a/Sema3c/Wnt11/Ccn3/Cgref1/Sema6c/Enpp1/Hyal1/Sema3f	25
up	GO:0016202	regulation of striated muscle tissue development	23/1433	177/23328	0.000547809	0.0106907	0.00882363	Cav3/Rbfox1/Lmod3/Klhl41/Myog/Mef2c/Erbb3/Usp2/Mir133a-2/Rbm24/Actn3/Akap6/Capn3/Jph2/Ephb1/Mtm1/Myf6/Ncam1/Tsc22d3/Pi16/Dll1/Hdac9/Igf1	23
up	GO:0006836	neurotransmitter transport	29/1433	245/23328	0.000549669	0.0106907	0.00882363	Camk2a/Mef2c/Atp1a2/Syt8/Nrxn3/Ddc/Cplx3/Vamp1/Stx1b/Syn2/Napb/Unc13b/Doc2b/Arl6ip5/Atp2a2/Prepl/Pclo/Prkn/P2ry2/Sv2b/Slc6a9/Slc6a2/Fbxl20/Cacna1b/Unc13a/Gpm6b/Ppp1r9a/Apba1/Sptbn2	29
up	GO:0060306	regulation of membrane repolarization	8/1433	32/23328	0.000554427	0.0107056	0.00883598	Cav3/Casq2/Akap6/Cacna2d1/Scn5a/Kcnq1/Gja5/Kcne4	8
up	GO:0090075	relaxation of muscle	8/1433	32/23328	0.000554427	0.0107056	0.00883598	Atp2a1/Adora1/Ttn/Actn3/Akap6/Prkg1/Abcc8/Atp2a2	8
up	GO:0000266	mitochondrial fission	10/1433	48/23328	0.000566979	0.0109088	0.00900364	Mx2/Dcn/Mapt/Mief2/Pink1/Prkn/Mcu/Dnm3/Bnip3/4930550C14Rik	10
up	GO:0032411	positive regulation of transporter activity	18/1433	124/23328	0.000572304	0.0109719	0.00905574	Actn2/Casq1/Dmd/Trdn/Kcnj11/Kcnc1/Stac3/Atp1b2/Akap6/Prkg1/Jph2/Lrrc26/Abcc8/Pink1/Cacna2d1/Stim1/Amigo1/Strit1	18
up	GO:0032386	regulation of intracellular transport	36/1433	329/23328	0.000579681	0.0110738	0.00913983	Actn2/Tnnc1/Hrc/Inpp4b/Kcnb1/Cd36/Tnnt2/Cemip/Reep1/Fez1/Sh3tc2/Pmaip1/Pkig/Apod/Cdh1/Mapt/Epm2a/Pkia/Pink1/Mrln/Fyn/Il6/Ube2g2/Fbxw7/Prnp/Sh3glb1/Nol3/Akt2/Tek/Gbp4/Ifi27/Ndrg4/Itgam/4930550C14Rik/Abca2/Strit1	36
up	GO:0045981	positive regulation of nucleotide metabolic process	9/1433	40/23328	0.000586069	0.0111115	0.00917094	Ins2/Gpd1/Prkaa2/Esrrb/Prkn/Stat3/Igf1/Zbtb20/Nos2	9
up	GO:1900544	positive regulation of purine nucleotide metabolic process	9/1433	40/23328	0.000586069	0.0111115	0.00917094	Ins2/Gpd1/Prkaa2/Esrrb/Prkn/Stat3/Igf1/Zbtb20/Nos2	9
up	GO:0015749	monosaccharide transmembrane transport	17/1433	114/23328	0.000587864	0.0111115	0.00917094	Fgf21/Erbb3/Il1b/Sorbs1/Sort1/Esr1/Mef2a/Ins2/Grb10/Nr4a3/Rhoq/Rtn2/Akt2/Igf1/Slc2a4/Ak1/Enpp1	17
up	GO:0045834	positive regulation of lipid metabolic process	22/1433	167/23328	0.000592859	0.0111485	0.00920154	Cd36/Fgf21/Adora1/Sctr/F2/Hsd17b13/Il1b/Sorbs1/Fabp3/Htr2b/Acsl3/Ins2/Fgfr3/Nr4a3/Sh3glb1/Akt2/Tek/Igf1/Zbtb20/Pdgfb/Pcx/Igf2	22
up	GO:0034766	negative regulation of ion transmembrane transport	16/1433	104/23328	0.000593979	0.0111485	0.00920154	Cav3/Casq2/Actn2/Trdn/Atp1a2/Dysf/Rrad/Bin1/Arl6ip5/Slc43a2/Tgfb2/Gpr35/Akt2/Slc6a9/Kcnq1/Kcne4	16
up	GO:0046626	regulation of insulin receptor signaling pathway	13/1433	75/23328	0.000598467	0.0111936	0.00923876	Trim72/Il1b/Sorbs1/Serpina12/Ins2/Grb10/Kank1/Rarres2/Inppl1/Ccnd3/Baiap2l1/Enpp1/Igf2	13
up	GO:0034219	carbohydrate transmembrane transport	17/1433	115/23328	0.000651101	0.0121358	0.0100164	Fgf21/Erbb3/Il1b/Sorbs1/Sort1/Esr1/Mef2a/Ins2/Grb10/Nr4a3/Rhoq/Rtn2/Akt2/Igf1/Slc2a4/Ak1/Enpp1	17
up	GO:0051928	positive regulation of calcium ion transport	19/1433	136/23328	0.000662299	0.0123018	0.0101534	Camk2a/Casq1/Trdn/F2/Cemip/Stac3/Akap6/Capn3/Jph2/Mylk/Ucn/Cacna2d1/Orai1/Stim1/Crh/Pdgfb/Wfs1/F2rl3/Strit1	19
up	GO:0033173	calcineurin-NFAT signaling cascade	10/1433	49/23328	0.000673641	0.0124693	0.0102917	Myoz2/Erbb3/Myoz1/Cmya5/3425401B19Rik/Actn3/Akap6/Prnp/Dyrk2/Igf1	10
up	GO:0003231	cardiac ventricle development	20/1433	147/23328	0.000683052	0.0126001	0.0103996	Tnnc1/Tnni1/Myl2/Myh7/Myh6/Mef2c/Tnnt2/Tgfb2/Xirp2/Fgfrl1/Scn5a/Prdm1/Sema3c/Dand5/Sox11/Wnt11/Heyl/Prox1/Pou4f1/Gja5	20
up	GO:0048841	regulation of axon extension involved in axon guidance	8/1433	33/23328	0.000692819	0.012676	0.0104623	Slit1/Sema4d/Sema3d/Sema3g/Sema6a/Sema3c/Sema6c/Sema3f	8
up	GO:1901186	positive regulation of ERBB signaling pathway	8/1433	33/23328	0.000692819	0.012676	0.0104623	Adora1/Esr1/Neurl1a/Ncf1/Fbxw7/Dgkd/Hip1/Afap1l2	8
up	GO:1901861	regulation of muscle tissue development	23/1433	180/23328	0.000694254	0.012676	0.0104623	Cav3/Rbfox1/Lmod3/Klhl41/Myog/Mef2c/Erbb3/Usp2/Mir133a-2/Rbm24/Actn3/Akap6/Capn3/Jph2/Ephb1/Mtm1/Myf6/Ncam1/Tsc22d3/Pi16/Dll1/Hdac9/Igf1	23
up	GO:0048016	inositol phosphate-mediated signaling	11/1433	58/23328	0.000710253	0.0128705	0.0106228	Myoz2/Erbb3/Myoz1/Cmya5/3425401B19Rik/Actn3/Akap6/Prnp/Dyrk2/Igf1/Pdgfb	11
up	GO:0086009	membrane repolarization	9/1433	41/23328	0.000710443	0.0128705	0.0106228	Cav3/Casq2/Atp1b2/Akap6/Cacna2d1/Scn5a/Kcnq1/Gja5/Kcne4	9
up	GO:0009306	protein secretion	47/1433	470/23328	0.000712096	0.0128705	0.0106228	Myom1/Kcnb1/Cd36/Ttn/C1qtnf3/Il1b/Kcnj11/Mafa/Porcn/Dysf/Htr2b/Cplx3/Pfkm/Cnr1/Pde4c/Il12a/Slc12a2/Mttp/Ins2/Unc13b/Abcc8/Doc2b/Tgfb3/Tgfb2/Bmp8a/Cd200/Bglap2/Il6/Pclo/Prkn/Mcu/Hdac9/Crh/Myrip/Igf1/Ccn3/Myo18a/Kcnq1/Cd27/Tlr6/Camk2n1/Mc4r/Ucp2/Nos2/Pde1c/Svbp/Gja5	47
up	GO:0002792	negative regulation of peptide secretion	17/1433	116/23328	0.000720077	0.0129298	0.0106717	Kcnb1/Il1b/Kcnj11/Pde4c/Il12a/Ins2/Abcc8/Bmp8a/Cd200/Il6/Prkn/Hdac9/Crh/Ccn3/Kcnq1/Ucp2/Pde1c	17
up	GO:0071071	regulation of phospholipid biosynthetic process	6/1433	19/23328	0.000720194	0.0129298	0.0106717	Fabp3/Htr2b/Acsl3/Pdgfb/Pcx/Abca2	6
up	GO:0006022	aminoglycan metabolic process	16/1433	106/23328	0.000735528	0.0130188	0.0107451	Chil1/Chst13/B3galt5/Il1b/Cemip/Dcn/B3galt2/Il15/Mamdc2/Chit1/Ccnd3/Pdgfb/Ovgp1/Itih4/Hyal1/B3gnt8	16
up	GO:0030072	peptide hormone secretion	32/1433	285/23328	0.000737214	0.0130188	0.0107451	Kcnb1/Exoc3l/Il1b/Ecrg4/Kcnj11/Mafa/Cplx3/Pfkm/Cnr1/Dio2/Pde4c/Tfr2/Abcc8/Slc16a2/Doc2b/Bmp8a/Ucn/Lif/Bglap2/Il6/Pclo/Prkn/Mcu/Crh/Myrip/Ccn3/Kcnq1/Camk2n1/Mc4r/Ucp2/Nos2/Pde1c	32
up	GO:0048742	regulation of skeletal muscle fiber development	5/1433	13/23328	0.000737265	0.0130188	0.0107451	Lmod3/Myog/Actn3/Myf6/Hdac9	5
up	GO:0061577	calcium ion transmembrane transport via high voltage-gated calcium channel	5/1433	13/23328	0.000737265	0.0130188	0.0107451	Cacng6/Cacnb1/Cacng1/Bin1/Cacna2d1	5
up	GO:1903578	regulation of ATP metabolic process	15/1433	96/23328	0.000737277	0.0130188	0.0107451	Cbfa2t3/Slc2a6/Myog/Cox7a1/Actn3/Ins2/Gpd1/Nupr1/Prkaa2/Pink1/Esrrb/Prkn/Stat3/Igf1/Zbtb20	15
up	GO:0035592	establishment of protein localization to extracellular region	47/1433	471/23328	0.000745185	0.0131153	0.0108248	Myom1/Kcnb1/Cd36/Ttn/C1qtnf3/Il1b/Kcnj11/Mafa/Porcn/Dysf/Htr2b/Cplx3/Pfkm/Cnr1/Pde4c/Il12a/Slc12a2/Mttp/Ins2/Unc13b/Abcc8/Doc2b/Tgfb3/Tgfb2/Bmp8a/Cd200/Bglap2/Il6/Pclo/Prkn/Mcu/Hdac9/Crh/Myrip/Igf1/Ccn3/Myo18a/Kcnq1/Cd27/Tlr6/Camk2n1/Mc4r/Ucp2/Nos2/Pde1c/Svbp/Gja5	47
up	GO:1903747	regulation of establishment of protein localization to mitochondrion	7/1433	26/23328	0.00075994	0.0133312	0.0110031	Pmaip1/Mapt/Pink1/Fbxw7/Sh3glb1/Nol3/4930550C14Rik	7
up	GO:0010822	positive regulation of mitochondrion organization	13/1433	77/23328	0.000775159	0.0135539	0.0111869	Pmaip1/Dcn/Mief2/Pink1/Bmf/Mllt11/Chchd10/Fbxw7/Prkn/Sh3glb1/Mcu/Fas/Bnip3	13
up	GO:0033673	negative regulation of kinase activity	27/1433	227/23328	0.000777929	0.0135582	0.0111904	Cav3/Cd300a/Spry1/Il1b/Cblc/Gadd45a/Cdkn1a/Pkig/Mapt/Rb1/Pkia/Inca1/Dbndd1/Rasip1/Il6/Prkn/Rgs14/Psen2/Slc8a3/Inppl1/Cdkn1c/Mvp/Deptor/Camk2n1/Gadd45b/Dusp3/Fem1a	27
up	GO:0051402	neuron apoptotic process	33/1433	298/23328	0.000782072	0.0135863	0.0112136	Kcnb1/Mef2c/Erbb3/Gdf5/Trp63/Il1b/Pmaip1/Fzd9/Esr1/Aatk/Musk/Tgfb3/Rb1/Tgfb2/Fgfr3/Nr4a3/Cpeb4/Pink1/Fyn/Btg2/Fbxw7/Tnfrsf23/Prkn/Prnp/Fas/Akt2/Nrbp2/Egln3/Usp53/Bnip3/Pou4f1/Wfs1/Itgam	33
up	GO:0035023	regulation of Rho protein signal transduction	19/1433	138/23328	0.000793933	0.0137478	0.0113469	Obscn/Abra/Synpo2l/Gpr20/Arhgef37/Bcl6/Cavin4/Abca1/Kank1/Rasip1/Gpr35/F11r/Ripor2/Ccdc125/Plekhg5/Fgd4/Ophn1/F2rl3/Prag1	19
up	GO:0046324	regulation of glucose import	12/1433	68/23328	0.000813524	0.0140418	0.0115895	Fgf21/Erbb3/Sorbs1/Esr1/Mef2a/Ins2/Grb10/Rhoq/Rtn2/Akt2/Igf1/Enpp1	12
up	GO:0050709	negative regulation of protein secretion	16/1433	107/23328	0.000816466	0.0140474	0.0115941	Kcnb1/Il1b/Kcnj11/Pde4c/Il12a/Ins2/Abcc8/Bmp8a/Cd200/Il6/Prkn/Hdac9/Ccn3/Kcnq1/Ucp2/Pde1c	16
up	GO:0003208	cardiac ventricle morphogenesis	13/1433	78/23328	0.000878766	0.015071	0.012439	Tnnc1/Tnni1/Myl2/Myh7/Myh6/Mef2c/Tnnt2/Tgfb2/Sema3c/Sox11/Heyl/Prox1/Pou4f1	13
up	GO:0043266	regulation of potassium ion transport	16/1433	108/23328	0.000904856	0.015469	0.0127675	Cav3/Casq2/Actn2/Adora1/Kcnc1/Atp1b2/Akap6/Prkg1/Lrrc26/Abcc8/Bin1/Prnp/Klhl24/Amigo1/Kcnq1/Kcne4	16
up	GO:0045913	positive regulation of carbohydrate metabolic process	14/1433	88/23328	0.000911497	0.0154839	0.0127798	Sorbs1/Actn3/Ins2/Gpd1/Prkaa2/Gpt2/Esrrb/Dyrk2/Akt2/Igf1/Zbtb20/Pdgfb/Epm2aip1/Igf2	14
up	GO:1904063	negative regulation of cation transmembrane transport	14/1433	88/23328	0.000911497	0.0154839	0.0127798	Cav3/Casq2/Actn2/Trdn/Atp1a2/Dysf/Rrad/Bin1/Slc43a2/Tgfb2/Gpr35/Slc6a9/Kcnq1/Kcne4	14
up	GO:0050731	positive regulation of peptidyl-tyrosine phosphorylation	24/1433	195/23328	0.000920412	0.015586	0.0128641	Ighm/Cd36/Adora1/Erbb3/Neurl1a/Il12a/Il15/Ins2/Sema4d/Musk/Ncf1/Fgfr3/Dok7/Angpt4/Lif/Fyn/Il6/Fbxw7/Prnp/Parp14/Igf1/Pdgfb/Igf2/Tec	24
up	GO:0001558	regulation of cell growth	44/1433	438/23328	0.000944156	0.0159378	0.0131544	Cav3/Myl2/Slc44a4/F2/Slit1/Fgf13/Wfdc1/Bcl6/Gdf9/Uts2r/Cdkn1a/Akap6/Rrad/Rgma/Kif26a/Aatk/Mapt/Sema4d/Fam107a/Epm2a/Rb1/Tgfb2/Sema3d/Golga4/Ucn/Igfbp4/Pi16/Sema3g/Prkn/Sema6a/Sh3glb1/Cpne5/Sema3c/Wnt11/Igf1/Disc1/Ccn3/Cgref1/Sema6c/Ccn5/Enpp1/Hyal1/Sema3f/Unc13a	44
up	GO:0042063	gliogenesis	36/1433	338/23328	0.000948377	0.0159589	0.0131718	Dmd/Erbb3/F2/Lamc3/Il1b/Sh3tc2/Atp1b2/Hdac11/Nfe2l1/Daam2/Abcc8/Bin1/Epm2a/Tgfb2/Fgfr3/Dag1/Myrf/Lif/Il6/Gpr157/Clu/Dll1/Fas/Akt2/Stat3/Slc8a3/Socs7/Sox11/Aspa/Sox8/Igf1/Disc1/Pdgfb/Itgam/Abca2/Ror1	36
up	GO:0098900	regulation of action potential	11/1433	60/23328	0.000955302	0.0160252	0.0132265	Cav3/Kcnb1/Cd36/Fgf13/Cnr1/Bin1/Cacna2d1/Gpr35/Atp2a2/Scn5a/Gja5	11
up	GO:0006469	negative regulation of protein kinase activity	25/1433	207/23328	0.000959191	0.0160403	0.013239	Cav3/Cd300a/Spry1/Il1b/Cblc/Gadd45a/Cdkn1a/Pkig/Rb1/Pkia/Inca1/Dbndd1/Rasip1/Il6/Rgs14/Psen2/Slc8a3/Inppl1/Cdkn1c/Mvp/Deptor/Camk2n1/Gadd45b/Dusp3/Fem1a	25
up	GO:0030212	hyaluronan metabolic process	7/1433	27/23328	0.000972013	0.0161042	0.0132918	Il1b/Cemip/Il15/Ccnd3/Pdgfb/Itih4/Hyal1	7
up	GO:0050849	negative regulation of calcium-mediated signaling	7/1433	27/23328	0.000972013	0.0161042	0.0132918	Casq2/Myoz2/Myoz1/Cmya5/Actn3/Prnp/Dyrk2	7
up	GO:0090023	positive regulation of neutrophil chemotaxis	7/1433	27/23328	0.000972013	0.0161042	0.0132918	Il1b/Dysf/Lbp/Ripor2/Mcu/Dapk2/Ccr7	7
up	GO:0060307	regulation of ventricular cardiac muscle cell membrane repolarization	6/1433	20/23328	0.000975724	0.016116	0.0133014	Cav3/Cacna2d1/Scn5a/Kcnq1/Gja5/Kcne4	6
up	GO:0062014	negative regulation of small molecule metabolic process	15/1433	99/23328	0.00102182	0.0168061	0.0138711	Cbfa2t3/Myog/C1qtnf3/Actn3/Serpina12/Cnr1/Sik1/Prkg1/Ins2/Atcay/Nupr1/Etfbkmt/Il6/Stat3/Prox1	15
up	GO:1901381	positive regulation of potassium ion transmembrane transport	9/1433	43/23328	0.00102377	0.0168061	0.0138711	Actn2/Kcnc1/Atp1b2/Akap6/Prkg1/Lrrc26/Abcc8/Amigo1/Kcnq1	9
up	GO:0045860	positive regulation of protein kinase activity	44/1433	440/23328	0.00103491	0.0169372	0.0139793	Chil1/Cd300a/Ighm/Adora1/Sbk2/Erbb3/Il1b/Cemip/Htr2b/Gadd45a/Cdkn1a/Akap6/Irgm2/Neurl1a/Vldlr/Ins2/Fbn1/Tnik/Tgfb3/Ncf1/Tgfb2/Dag1/Dok7/Ucn/Kiss1r/Tsacc/Fbxw7/Axin2/Prnp/Clu/Nek10/Mdfi/Ksr1/Igf1/Ccnd3/Pdgfb/Mapre3/Tlr6/Map3k9/Prox1/Fgd4/Ccr7/Gadd45b/Ppp1r9a	44
up	GO:1901214	regulation of neuron death	39/1433	377/23328	0.00103974	0.0169646	0.0140019	Kcnb1/Mef2c/Fgf21/Adora1/Erbb3/Gdf5/Il1b/Pmaip1/Fzd9/Esr1/Mapt/Ephb1/Rilpl1/Musk/Tgfb3/Tgfb2/Fgfr3/Nr4a3/Cpeb4/Pink1/Ucn/Cd200/Fyn/Il6/Btg2/Fbxw7/Prkn/Prnp/Clu/Fas/Stat3/Igf1/Nrbp2/Egln3/Tlr6/Pou4f1/Wfs1/St8sia2/Itgam	39
up	GO:0050708	regulation of protein secretion	38/1433	365/23328	0.00106488	0.0173221	0.014297	Myom1/Kcnb1/Cd36/Ttn/C1qtnf3/Il1b/Kcnj11/Htr2b/Pfkm/Cnr1/Pde4c/Il12a/Slc12a2/Ins2/Unc13b/Abcc8/Doc2b/Tgfb3/Tgfb2/Bmp8a/Cd200/Bglap2/Il6/Prkn/Mcu/Hdac9/Crh/Myrip/Igf1/Ccn3/Myo18a/Kcnq1/Tlr6/Camk2n1/Ucp2/Nos2/Pde1c/Gja5	38
up	GO:0010882	regulation of cardiac muscle contraction by calcium ion signaling	5/1433	14/23328	0.00108907	0.0174723	0.0144209	Casq2/Dmd/Tmem38a/Tmem38b/Atp2a2	5
up	GO:0036376	sodium ion export across plasma membrane	5/1433	14/23328	0.00108907	0.0174723	0.0144209	Atp1a2/Fxyd1/Atp1b2/Atp1a4/Atp1a3	5
up	GO:0071340	skeletal muscle acetylcholine-gated channel clustering	5/1433	14/23328	0.00108907	0.0174723	0.0144209	Colq/Sorbs1/Fzd9/Sorbs2/Musk	5
up	GO:1904396	regulation of neuromuscular junction development	5/1433	14/23328	0.00108907	0.0174723	0.0144209	Colq/Sorbs1/Fzd9/Sorbs2/Musk	5
up	GO:0001974	blood vessel remodeling	10/1433	52/23328	0.0010969	0.0174723	0.0144209	Mef2c/Dbh/Tgm2/Itga4/Tmbim1/Tgfb2/Lif/Nol3/Sema3c/Igf1	10
up	GO:0010828	positive regulation of glucose transmembrane transport	10/1433	52/23328	0.0010969	0.0174723	0.0144209	Fgf21/Erbb3/Sorbs1/Mef2a/Ins2/Nr4a3/Rhoq/Akt2/Igf1/Ak1	10
up	GO:0043268	positive regulation of potassium ion transport	10/1433	52/23328	0.0010969	0.0174723	0.0144209	Actn2/Adora1/Kcnc1/Atp1b2/Akap6/Prkg1/Lrrc26/Abcc8/Amigo1/Kcnq1	10
up	GO:0098742	cell-cell adhesion via plasma-membrane adhesion molecules	25/1433	209/23328	0.00110127	0.01749	0.0144355	Mypn/Myot/Cldn2/Dsg3/Igfn1/Ccdc141/Plxnb3/Colec10/Celsr3/Cdh13/Obsl1/Cdh1/Pcdhb14/Sdk1/Cd164/Itga4/Tgfb2/Nexn/Fgfrl1/Pcdhb16/Cdh23/Amigo1/Pcdhb18/Cdh6/Adgrl3	25
up	GO:0071900	regulation of protein serine/threonine kinase activity	44/1433	442/23328	0.00113327	0.0178988	0.0147729	Cav3/Cd300a/Prkag3/Ighm/Adora1/Sbk2/Spry1/Il1b/Cemip/Cblc/Htr2b/Gadd45a/Cdkn1a/Akap6/Irgm2/Pkig/Ins2/Tnik/Tgfb3/Synpo2/Rb1/Pkia/Inca1/Kiss1r/Rasip1/Rgs14/Nek10/Mdfi/Slc8a3/Ksr1/Inppl1/Igf1/Ccnd3/Cdkn1c/Pdgfb/Mapre3/Tlr6/Map3k9/Prox1/Fgd4/Ccr7/Gadd45b/Dusp3/Fem1a	44
up	GO:0055088	lipid homeostasis	20/1433	153/23328	0.00113368	0.0178988	0.0147729	Cav3/Adora1/C1qtnf3/Acox2/Fabp3/Nr1h5/Gramd1b/Mttp/Ins2/Nfe2l1/Npc1l1/Abca1/Prkaa2/Fitm2/Rora/Ormdl3/Hdac9/Zbtb20/Mylip/Abca2	20
up	GO:0050919	negative chemotaxis	9/1433	44/23328	0.00121784	0.0191068	0.01577	Slit1/Lrtm1/Sema4d/Sema3d/Sema3g/Sema6a/Sema3c/Sema6c/Sema3f	9
up	GO:0045663	positive regulation of myoblast differentiation	7/1433	28/23328	0.00122799	0.0191068	0.01577	Csrp3/Myog/Mef2c/Smyd1/Neu2/Myf6/Ripor2	7
up	GO:0051560	mitochondrial calcium ion homeostasis	7/1433	28/23328	0.00122799	0.0191068	0.01577	Atp2a1/Tgm2/Mcu/Nol3/Slc8a3/Disc1/Bnip3	7
up	GO:0060445	branching involved in salivary gland morphogenesis	7/1433	28/23328	0.00122799	0.0191068	0.01577	Ntn4/Tgm2/Cdh1/Dag1/Il6/Sema3c/Pdgfb	7
up	GO:0086005	ventricular cardiac muscle cell action potential	7/1433	28/23328	0.00122799	0.0191068	0.01577	Cav3/Scn3b/Bin1/Scn5a/Kcnq1/Gja5/Kcne4	7
up	GO:0021675	nerve development	13/1433	81/23328	0.0012616	0.0194536	0.0160562	Dmd/Erbb3/Col25a1/Unc13b/Ephb1/Itga4/Fgfr3/Dag1/Nav2/Atp8b1/Pou4f1/Sema3f/Unc13a	13
up	GO:0051881	regulation of mitochondrial membrane potential	13/1433	81/23328	0.0012616	0.0194536	0.0160562	Pmaip1/Dcn/Mapt/Arl6ip5/Pink1/Mllt11/Prkn/Akt2/Rnf122/Trpv1/Bnip3/Pycr1/Ucp2	13
up	GO:0061337	cardiac conduction	11/1433	62/23328	0.00126632	0.0194536	0.0160562	Scn3b/Slc4a3/Scn10a/Mef2a/Bin1/Abcc9/Cacna2d1/Scn5a/Kcnq1/Gja5/Kcne4	11
up	GO:0014033	neural crest cell differentiation	14/1433	91/23328	0.00127557	0.0194536	0.0160562	Mef2c/Htr2b/Sema4d/Cyp26a1/Sema3d/Sema3g/Sema6a/Sema3c/Sox11/Sox8/Sema6c/Sema3f/Wnt10a/Cyp26c1	14
up	GO:1903524	positive regulation of blood circulation	14/1433	91/23328	0.00127557	0.0194536	0.0160562	Dbh/Scn3b/Adm/Uts2r/Smtnl1/Tgfb2/Ucn/Scn5a/Pdgfb/Kcnq1/Smtnl2/Gja5/Tbxa2r/Strit1	14
up	GO:0046676	negative regulation of insulin secretion	10/1433	53/23328	0.00127871	0.0194536	0.0160562	Kcnb1/Kcnj11/Pde4c/Abcc8/Bmp8a/Prkn/Ccn3/Kcnq1/Ucp2/Pde1c	10
up	GO:0097720	calcineurin-mediated signaling	10/1433	53/23328	0.00127871	0.0194536	0.0160562	Myoz2/Erbb3/Myoz1/Cmya5/3425401B19Rik/Actn3/Akap6/Prnp/Dyrk2/Igf1	10
up	GO:1903828	negative regulation of cellular protein localization	17/1433	122/23328	0.00127927	0.0194536	0.0160562	Actn2/Cd36/Dclk1/Fzd9/Pkig/Trp53inp2/Apod/Mapt/Tmbim1/Pkia/Ube2g2/Rhoq/Ripor2/Nol3/Gbp4/4930550C14Rik/Gpm6b	17
up	GO:0045821	positive regulation of glycolytic process	6/1433	21/23328	0.00129557	0.0195905	0.0161692	Ins2/Gpd1/Prkaa2/Esrrb/Igf1/Zbtb20	6
up	GO:0051956	negative regulation of amino acid transport	6/1433	21/23328	0.00129557	0.0195905	0.0161692	Adora1/Hrh3/Il1b/Prkg1/Arl6ip5/Slc43a2	6
up	GO:0072659	protein localization to plasma membrane	32/1433	295/23328	0.00131126	0.0197721	0.016319	Cav3/Actn2/Csrp3/Camk2a/Grip2/Kcnb1/Camk2b/Scn3b/Fgf13/Pacsin1/Rab40b/Sorbs1/Kcnj11/Stac3/Tspan32/Tspan33/Acsl3/Vamp5/Ins2/Cdh1/Tnik/Rilpl1/Epm2a/Tmbim1/Ank1/Golga4/Rhoq/Prepl/F11r/Prnp/Akt2/Ramp2	32
up	GO:0007269	neurotransmitter secretion	23/1433	189/23328	0.00135501	0.0203176	0.0167693	Camk2a/Mef2c/Syt8/Nrxn3/Cplx3/Vamp1/Stx1b/Syn2/Napb/Unc13b/Doc2b/Atp2a2/Prepl/Pclo/Prkn/P2ry2/Slc6a9/Fbxl20/Cacna1b/Unc13a/Ppp1r9a/Apba1/Sptbn2	23
up	GO:0099643	signal release from synapse	23/1433	189/23328	0.00135501	0.0203176	0.0167693	Camk2a/Mef2c/Syt8/Nrxn3/Cplx3/Vamp1/Stx1b/Syn2/Napb/Unc13b/Doc2b/Atp2a2/Prepl/Pclo/Prkn/P2ry2/Slc6a9/Fbxl20/Cacna1b/Unc13a/Ppp1r9a/Apba1/Sptbn2	23
up	GO:1902903	regulation of supramolecular fiber organization	38/1433	370/23328	0.00136471	0.0204061	0.0168423	Cav3/Actn2/Lmod3/Lmod2/Limch1/Mef2c/Tmod1/Fgf13/Ankrd23/Synpo2l/Inpp5j/Mylk3/Dysf/Trim54/Svil/Spta1/Mapt/Pde4dip/Mid1/Bin1/Tgfb3/Synpo2/Cfl2/Rb1/Kank1/Kiss1r/Shroom2/F11r/Prkn/Clu/Arhgap28/Wnt11/Prune1/Mapre3/Lmod1/Baiap2l1/Prox1/Ppp1r9a	38
up	GO:0050920	regulation of chemotaxis	26/1433	224/23328	0.00137645	0.0205244	0.01694	Padi2/Slit1/Il1b/Cxcl13/Dysf/Cmklr1/Lbp/Cdh13/Il12a/Sema4d/Sema3d/Sema3g/Rarres2/Ripor2/Sema6a/Mcu/Sema3c/Akt2/Pdgfb/Ccn3/Dapk2/Sema6c/Ccr7/Mtus1/Sema3f/Dusp3	26
up	GO:0051261	protein depolymerization	17/1433	123/23328	0.00140129	0.0208369	0.0171979	Actn2/Lmod3/Lmod2/Tmod1/Fgf13/Dysf/Trim54/Kif19a/Svil/Spta1/Mid1/Dnajc6/Cfl2/Stmnd1/Shroom2/Lmod1/Nckap5	17
up	GO:0071526	semaphorin-plexin signaling pathway	9/1433	45/23328	0.00144053	0.0213612	0.0176306	Plxnb3/Sema4d/Sema3d/Ncam1/Sema3g/Sema6a/Sema3c/Sema6c/Sema3f	9
up	GO:0042593	glucose homeostasis	30/1433	273/23328	0.00149065	0.0220338	0.0181858	Cav3/Csrp3/Kcnb1/Cd36/Dbh/C1qtnf3/Foxo6/Pfkm/Cnr1/Pde4c/Ins2/Fbn1/Pdk2/Unc13b/Abcc8/Prkaa2/Bglap2/Il6/Prkn/Mcu/Stat3/Crh/Igf1/Zbtb20/Slc2a4/Camk2n1/Wfs1/Ucp2/Pdk1/Pde1c	30
up	GO:0010001	glial cell differentiation	28/1433	249/23328	0.0014941	0.0220338	0.0181858	Dmd/Erbb3/F2/Lamc3/Il1b/Sh3tc2/Hdac11/Nfe2l1/Daam2/Bin1/Fgfr3/Dag1/Myrf/Lif/Gpr157/Clu/Dll1/Akt2/Stat3/Slc8a3/Sox11/Aspa/Sox8/Igf1/Pdgfb/Itgam/Abca2/Ror1	28
up	GO:0071624	positive regulation of granulocyte chemotaxis	7/1433	29/23328	0.00153384	0.0224477	0.0185274	Il1b/Dysf/Lbp/Ripor2/Mcu/Dapk2/Ccr7	7
up	GO:0048846	axon extension involved in axon guidance	8/1433	37/23328	0.00154811	0.0224477	0.0185274	Slit1/Sema4d/Sema3d/Sema3g/Sema6a/Sema3c/Sema6c/Sema3f	8
up	GO:1902284	neuron projection extension involved in neuron projection guidance	8/1433	37/23328	0.00154811	0.0224477	0.0185274	Slit1/Sema4d/Sema3d/Sema3g/Sema6a/Sema3c/Sema6c/Sema3f	8
up	GO:0014068	positive regulation of phosphatidylinositol 3-kinase signaling	12/1433	73/23328	0.00154848	0.0224477	0.0185274	F2/Dcn/Serpina12/Ins2/Sema4d/Ncf1/Tgfb2/Fyn/Tek/Igf1/Pdgfb/Ror1	12
up	GO:0030007	cellular potassium ion homeostasis	5/1433	15/23328	0.00155143	0.0224477	0.0185274	Atp1a2/Atp1b2/Slc12a2/Atp1a4/Atp1a3	5
up	GO:0030449	regulation of complement activation	5/1433	15/23328	0.00155143	0.0224477	0.0185274	Il1b/Serping1/Cfh/Cd55/Cd59a	5
up	GO:1903818	positive regulation of voltage-gated potassium channel activity	5/1433	15/23328	0.00155143	0.0224477	0.0185274	Kcnc1/Akap6/Lrrc26/Abcc8/Amigo1	5
up	GO:0062013	positive regulation of small molecule metabolic process	20/1433	157/23328	0.00155868	0.0224919	0.0185639	Il1b/Sorbs1/Actn3/Ins2/Gpd1/Clybl/Prkaa2/Nr4a3/Gpt2/Esrrb/Prkn/Dyrk2/Akt2/Stat3/Igf1/Zbtb20/Pdgfb/Epm2aip1/Igf2/Nos2	20
up	GO:0035637	multicellular organismal signaling	19/1433	146/23328	0.00156907	0.0225811	0.0186376	Scn4a/Scn3b/Slc4a3/Myh14/Scn10a/Mef2a/P2rx5/Bin1/Abcc9/Cacna2d1/Gpr35/Il6/Scn5a/Chrna1/Kcnq1/Otoa/Scn3a/Gja5/Kcne4	19
up	GO:0033500	carbohydrate homeostasis	30/1433	274/23328	0.0015781	0.0225969	0.0186505	Cav3/Csrp3/Kcnb1/Cd36/Dbh/C1qtnf3/Foxo6/Pfkm/Cnr1/Pde4c/Ins2/Fbn1/Pdk2/Unc13b/Abcc8/Prkaa2/Bglap2/Il6/Prkn/Mcu/Stat3/Crh/Igf1/Zbtb20/Slc2a4/Camk2n1/Wfs1/Ucp2/Pdk1/Pde1c	30
up	GO:0002028	regulation of sodium ion transport	14/1433	93/23328	0.00158029	0.0225969	0.0186505	Cav3/Fxyd6/Dmd/Atp1a2/Scn3b/Fgf13/Fxyd1/Atp1b2/Sik1/Fgf11/Dmpk/Scn5a/Klhl24/Akt2	14
up	GO:0045844	positive regulation of striated muscle tissue development	13/1433	83/23328	0.001587	0.0225969	0.0186505	Lmod3/Myog/Mef2c/Erbb3/Usp2/Rbm24/Actn3/Akap6/Mtm1/Myf6/Ncam1/Dll1/Igf1	13
up	GO:0048636	positive regulation of muscle organ development	13/1433	83/23328	0.001587	0.0225969	0.0186505	Lmod3/Myog/Mef2c/Erbb3/Usp2/Rbm24/Actn3/Akap6/Mtm1/Myf6/Ncam1/Dll1/Igf1	13
up	GO:0050890	cognition	35/1433	336/23328	0.00162446	0.023069	0.0190402	Mef2c/Atp1a2/Adora1/Jakmip1/Dbh/Hrh3/Fgf13/Il1b/Foxo6/Fzd9/Cnr1/Cpeb3/Gpr155/Mapt/Fam107a/Abcc8/Musk/Epm2a/Ncam1/Ucn/Btg2/Atp1a3/Prkn/Rgs14/Prnp/Psen2/Itga8/Crh/Slc8a3/Igf1/Mme/Slc2a4/Mettl23/Ndrg4/Igf2	35
up	GO:0070059	intrinsic apoptotic signaling pathway in response to endoplasmic reticulum stress	11/1433	64/23328	0.00165602	0.023332	0.0192573	Atp2a1/Pmaip1/Herpud1/Ins2/Serinc3/Tmem117/Prkn/Atp2a3/Grina/Wfs1/Casp12	11
up	GO:0090278	negative regulation of peptide hormone secretion	11/1433	64/23328	0.00165602	0.023332	0.0192573	Kcnb1/Kcnj11/Pde4c/Abcc8/Bmp8a/Prkn/Crh/Ccn3/Kcnq1/Ucp2/Pde1c	11
up	GO:1902305	regulation of sodium ion transmembrane transport	11/1433	64/23328	0.00165602	0.023332	0.0192573	Cav3/Fxyd6/Dmd/Atp1a2/Scn3b/Fgf13/Fxyd1/Atp1b2/Fgf11/Scn5a/Klhl24	11
up	GO:1903409	reactive oxygen species biosynthetic process	17/1433	125/23328	0.00167499	0.0235376	0.0194269	Cd36/Il1b/Esr1/Ins2/Ncf1/Rora/Fyn/Il6/Prkn/Clu/Akt2/Stat3/Igf1/Tlr6/Trpv1/Mpv17l/Nos2	17
up	GO:0010721	negative regulation of cell development	39/1433	387/23328	0.00168277	0.0235588	0.0194445	Cav3/Casz1/F2/Slit1/Fgf13/Inpp5j/Il1b/Rap1gap2/Atp1b2/Rgma/Aatk/Fbn1/Sema4d/Daam2/Postn/Abcc8/Kank1/Fgfr3/Zhx2/Sema3d/Bex1/Pi16/Sema3g/Fbxw7/Sema6a/Dll1/Fas/Sema3c/Stat3/Sox11/Sox8/Inppl1/Igf1/Dnm3/Trpv1/Sema6c/Mylip/Sema3f/Prag1	39
up	GO:0014850	response to muscle activity	6/1433	22/23328	0.00168967	0.0235588	0.0194445	Prkag3/Fndc5/Myog/Srl/Capn3/Prkaa2	6
up	GO:0099625	ventricular cardiac muscle cell membrane repolarization	6/1433	22/23328	0.00168967	0.0235588	0.0194445	Cav3/Cacna2d1/Scn5a/Kcnq1/Gja5/Kcne4	6
up	GO:0014074	response to purine-containing compound	15/1433	104/23328	0.00170031	0.0236458	0.0195163	Casq2/Pygm/Ryr1/Tmem38a/Tmem38b/Il1b/Kcnj11/Akap6/Gpd1/Prkaa2/Abcc9/Slc8a3/Zfp36l1/Kcnq1/Trpv1	15
up	GO:0010712	regulation of collagen metabolic process	10/1433	55/23328	0.00171595	0.0238016	0.0196449	F2/Serpinb7/Mfap4/Tgfb3/Fgfr3/Ucn/Il6/Fap/Pdgfb/Vsir	10
up	GO:0001659	temperature homeostasis	22/1433	181/23328	0.0017294	0.0238649	0.0196971	Cd36/Fgf21/Adora1/Dbh/Ache/Il1b/Lama4/Cmklr1/Actn3/Cnr1/Dio2/Esrrg/Adamts5/Il15/Grb10/Rb1/G0s2/Prkab2/Stat3/Trpv1/Ucp2/Acot11	22
up	GO:0007266	Rho protein signal transduction	22/1433	181/23328	0.0017294	0.0238649	0.0196971	Obscn/Abra/Synpo2l/Gpr20/Arhgef37/Bcl6/Cdh13/Cnksr1/Cavin4/Abca1/Kank1/Rasip1/Gpr35/F11r/Ripor2/Ccdc125/Plekhg5/Fgd4/Ophn1/F2rl3/Srgap1/Prag1	22
up	GO:1901863	positive regulation of muscle tissue development	13/1433	84/23328	0.00177407	0.0244185	0.020154	Lmod3/Myog/Mef2c/Erbb3/Usp2/Rbm24/Actn3/Akap6/Mtm1/Myf6/Ncam1/Dll1/Igf1	13
up	GO:0045444	fat cell differentiation	28/1433	252/23328	0.00178593	0.0245188	0.0202368	Mb/Fndc5/Lama4/Aamdc/Lgals12/Dysf/Cmklr1/Sort1/Aldh6a1/Nr4a3/Gdf6/Nr4a1/Rora/Medag/Rarres2/Socs7/Tmem64/Sox8/Igf1/Zfp36l1/Grk5/Slc2a4/Bnip3/Pex11a/Cebpd/Klf5/Enpp1/Gnb3	28
up	GO:0051953	negative regulation of amine transport	8/1433	38/23328	0.00185684	0.0253626	0.0209333	Adora1/Hrh3/Il1b/Cnr1/Prkg1/Arl6ip5/Slc43a2/Crh	8
up	GO:1903170	negative regulation of calcium ion transmembrane transport	8/1433	38/23328	0.00185684	0.0253626	0.0209333	Casq2/Trdn/Atp1a2/Dysf/Rrad/Bin1/Tgfb2/Gpr35	8
up	GO:1903725	regulation of phospholipid metabolic process	12/1433	75/23328	0.00196555	0.0267794	0.0221026	Fabp3/Htr2b/Acsl3/Ins2/Fgfr3/Sh3glb1/Tek/Pdgfb/Pcx/Mtmr1/Gnb3/Abca2	12
up	GO:1903533	regulation of protein targeting	10/1433	56/23328	0.00197598	0.0268533	0.0221636	Kcnb1/Cemip/Pink1/Fyn/Fbxw7/Prnp/Nol3/Akt2/Itgam/4930550C14Rik	10
up	GO:0030517	negative regulation of axon extension	9/1433	47/23328	0.00198378	0.0268912	0.0221949	Slit1/Aatk/Sema4d/Sema3d/Sema3g/Sema6a/Sema3c/Sema6c/Sema3f	9
up	GO:0046883	regulation of hormone secretion	32/1433	303/23328	0.00201888	0.0272981	0.0225307	Kcnb1/Adora1/C1qtnf3/Il1b/Ecrg4/Kcnj11/Gdf9/Pfkm/Cnr1/Pde4c/Tfr2/Abcc8/Doc2b/Bmp8a/Ucn/Kiss1r/Kdm5b/Lif/Bglap2/Il6/Inha/Prkn/Mcu/Crh/Sox11/Myrip/Ccn3/Kcnq1/Camk2n1/Ucp2/Nos2/Pde1c	32
up	GO:0099504	synaptic vesicle cycle	26/1433	231/23328	0.00213096	0.028338	0.0233891	Camk2a/Syt8/Nrxn3/Pacsin1/Ddc/Mx2/Cplx3/Vamp1/Stx1b/Syn2/Napb/Unc13b/Bin1/Doc2b/Dnajc6/Atp2a2/Prepl/Pclo/P2ry2/Dnm3/Slc2a4/Ophn1/Fbxl20/Unc13a/Apba1/Sptbn2	26
up	GO:0051346	negative regulation of hydrolase activity	40/1433	405/23328	0.00213786	0.028338	0.0233891	Camk2a/R3hdml/Spink4/Dpep1/Dlg2/Tnnt2/Spry1/Wfdc1/Cmya5/Serpinb7/Serpina12/Sort1/Plxnb3/Wnt9a/Sh2d4a/Herpud1/Sema4d/Bin1/Epm2a/Serping1/Neil1/Tgfb2/Timp4/Nr4a1/Il6/Pi16/F11r/Serpinb6c/Wfikkn2/Nol3/Akt2/Hdac9/Igf1/Serpinb9g/Serpina9/Itih4/Serpinb9c/Cpeb2/Serpinb1b/Serpina3n	40
up	GO:0090559	regulation of membrane permeability	11/1433	66/23328	0.00213849	0.028338	0.0233891	Camk2a/Pmaip1/Lbp/Rasip1/Chchd10/F11r/Sh3glb1/Nol3/Stat3/Bnip3/Mpv17l	11
up	GO:0010224	response to UV-B	5/1433	16/23328	0.0021433	0.028338	0.0233891	Cdkn1a/Il12a/Mfap4/Mme/Hyal1	5
up	GO:0031000	response to caffeine	5/1433	16/23328	0.0021433	0.028338	0.0233891	Casq2/Ryr1/Tmem38a/Tmem38b/Prkaa2	5
up	GO:0042308	negative regulation of protein import into nucleus	5/1433	16/23328	0.0021433	0.028338	0.0233891	Cd36/Pkig/Apod/Pkia/Gbp4	5
up	GO:0045820	negative regulation of glycolytic process	5/1433	16/23328	0.0021433	0.028338	0.0233891	Cbfa2t3/Myog/Actn3/Nupr1/Stat3	5
up	GO:0090141	positive regulation of mitochondrial fission	5/1433	16/23328	0.0021433	0.028338	0.0233891	Dcn/Mief2/Pink1/Mcu/Bnip3	5
up	GO:1904590	negative regulation of protein import	5/1433	16/23328	0.0021433	0.028338	0.0233891	Cd36/Pkig/Apod/Pkia/Gbp4	5
up	GO:0043416	regulation of skeletal muscle tissue regeneration	4/1433	10/23328	0.00220674	0.0289627	0.0239047	Gjd4/Myoz1/Capn3/P2rx5	4
up	GO:0045759	negative regulation of action potential	4/1433	10/23328	0.00220674	0.0289627	0.0239047	Cav3/Cnr1/Bin1/Gpr35	4
up	GO:0048739	cardiac muscle fiber development	4/1433	10/23328	0.00220674	0.0289627	0.0239047	Tcap/Myh6/Myo18b/Ttn	4
up	GO:0001666	response to hypoxia	24/1433	208/23328	0.00222862	0.0291786	0.0240828	Mb/Pygm/Cbfa2t3/Adora1/Ryr1/Ucp3/Vldlr/Tgfb3/Tgfb2/Pink1/Rora/Nol3/Slc8a3/Tek/Fndc1/Zfp36l1/Egln3/Slc2a4/Bnip3/Ucp2/Cpeb2/Pdk1/Nos2/Acot2	24
up	GO:0140115	export across plasma membrane	10/1433	57/23328	0.00226685	0.029607	0.0244364	Kcnb1/Atp1a2/Fxyd1/Atp1b2/Abca1/Atp1a4/Atp1a3/Slc8a3/Kcnq1/Kcne4	10
up	GO:0050850	positive regulation of calcium-mediated signaling	9/1433	48/23328	0.00231073	0.029915	0.0246906	Trdn/Erbb3/Zap70/3425401B19Rik/Akap6/Cdh13/Jph2/Ncam1/Igf1	9
up	GO:1903727	positive regulation of phospholipid metabolic process	9/1433	48/23328	0.00231073	0.029915	0.0246906	Fabp3/Htr2b/Acsl3/Ins2/Fgfr3/Sh3glb1/Tek/Pdgfb/Pcx	9
up	GO:1990573	potassium ion import across plasma membrane	9/1433	48/23328	0.00231073	0.029915	0.0246906	Atp1a2/Kcnj11/Atp1b2/Kcnj12/Slc12a2/Slc12a8/Abcc9/Atp1a4/Atp1a3	9
up	GO:0045932	negative regulation of muscle contraction	7/1433	31/23328	0.00232072	0.029915	0.0246906	Atp2a1/Atp1a2/Adora1/Tnnt1/Prkg1/Bin1/Ncf1	7
up	GO:0008643	carbohydrate transport	19/1433	151/23328	0.00232387	0.029915	0.0246906	Slc2a6/Fgf21/Erbb3/Il1b/Sorbs1/Sort1/Esr1/Mef2a/Ins2/Grb10/Nr4a3/Rhoq/Rtn2/Akt2/Mfsd4b1/Igf1/Slc2a4/Ak1/Enpp1	19
up	GO:0051588	regulation of neurotransmitter transport	19/1433	151/23328	0.00232387	0.029915	0.0246906	Camk2a/Mef2c/Nrxn3/Cplx3/Vamp1/Stx1b/Napb/Unc13b/Arl6ip5/Atp2a2/Prepl/Prkn/P2ry2/Fbxl20/Cacna1b/Unc13a/Gpm6b/Ppp1r9a/Apba1	19
up	GO:0021782	glial cell development	16/1433	118/23328	0.00233104	0.0299355	0.0247075	Dmd/Lamc3/Il1b/Sh3tc2/Hdac11/Fgfr3/Dag1/Myrf/Clu/Dll1/Akt2/Sox11/Pdgfb/Itgam/Abca2/Ror1	16
up	GO:0014065	phosphatidylinositol 3-kinase signaling	17/1433	129/23328	0.00235859	0.030217	0.0249399	Obscn/Erbb3/F2/Htr2b/Dcn/Serpina12/Ins2/Sema4d/Ncf1/Tgfb2/Pik3c2b/Fyn/Tek/Igf1/Zfp36l1/Pdgfb/Ror1	17
up	GO:0052547	regulation of peptidase activity	41/1433	421/23328	0.00245163	0.0313342	0.025862	R3hdml/Spink4/Dpep1/Trp63/Wfdc1/Serpinb7/Pmaip1/Serpina12/Wnt9a/Cyfip2/Herpud1/Cdh1/Bin1/Arl6ip5/Serping1/Timp4/Nr4a1/Fyn/Il6/Pi16/Tnfrsf23/Atp2a3/Serpinb6c/Wfikkn2/Ctsd/Fas/Nol3/Akt2/Stat3/Igf1/Serpinb9g/Serpina9/Hip1/Itih4/Card9/Serpinb9c/Vsir/Casp12/Serpinb1b/Svbp/Serpina3n	41
up	GO:1990138	neuron projection extension	23/1433	198/23328	0.00249554	0.0318196	0.0262626	Flrt1/Slit1/Dclk1/Cyfip2/Aatk/Mapt/Sema4d/Postn/Itga4/Sema3d/Golga4/Sema3g/Prkn/Sema6a/Bcan/Sh3glb1/Cpne5/Sema3c/Disc1/Sema6c/St8sia2/Sema3f/Unc13a	23
up	GO:0001952	regulation of cell-matrix adhesion	16/1433	119/23328	0.00254314	0.0323236	0.0266786	Dmd/Limch1/Cd36/Fut1/Bcl6/Cdh13/Apod/Fam107a/Postn/Dag1/Tek/Disc1/Plet1/Macf1/Dusp3/Gpm6b	16
up	GO:0051235	maintenance of location	33/1433	320/23328	0.00254711	0.0323236	0.0266786	Casq2/Dhrs7c/Atp2a1/Casq1/Dmd/Trdn/Cd36/Ryr1/F2/Smim22/Tmem38a/Tmem38b/Il1b/Cemip/Jsrp1/Dysf/Htr2b/Akap6/Capn3/Fbn1/Jph2/Syne1/Tgfb2/Fitm2/Ryr3/Pink1/Chchd10/Nol3/Fitm1/Dand5/Enpp1/Slc30a2/F2rl3	33
up	GO:0036473	cell death in response to oxidative stress	14/1433	98/23328	0.00261527	0.033075	0.0272987	Mapt/Arl6ip5/Nr4a3/Pink1/Fyn/Fbxw7/Prkn/Nol3/Gpr37/Nme5/Tlr6/Pycr1/Itgam/Pdk1	14
up	GO:1901021	positive regulation of calcium ion transmembrane transporter activity	8/1433	40/23328	0.00261864	0.033075	0.0272987	Casq1/Trdn/Stac3/Akap6/Jph2/Cacna2d1/Stim1/Strit1	8
up	GO:1905477	positive regulation of protein localization to membrane	15/1433	109/23328	0.0027196	0.0342695	0.0282847	Grip2/Kcnb1/Cemip/Sorbs1/Kcnj11/Pmaip1/Stac3/Acsl3/Musk/Fyn/Prkn/Prnp/Sh3glb1/Akt2/Itgam	15
up	GO:0050771	negative regulation of axonogenesis	11/1433	68/23328	0.00272917	0.0343095	0.0283177	Slit1/Fgf13/Rgma/Aatk/Sema4d/Sema3d/Sema3g/Sema6a/Sema3c/Sema6c/Sema3f	11
up	GO:0099623	regulation of cardiac muscle cell membrane repolarization	6/1433	24/23328	0.00274277	0.0343999	0.0283923	Cav3/Cacna2d1/Scn5a/Kcnq1/Gja5/Kcne4	6
up	GO:0010821	regulation of mitochondrion organization	18/1433	142/23328	0.00275365	0.034456	0.0284385	Pmaip1/Dcn/Mapt/Mief2/Pink1/Bmf/Mllt11/Chchd10/Fbxw7/Prkn/Sh3glb1/Mcu/Fas/Nol3/Igf1/Bnip3/Mpv17l/4930550C14Rik	18
up	GO:0048640	negative regulation of developmental growth	17/1433	131/23328	0.00277941	0.0346973	0.0286378	Cav3/Myoz1/Slit1/Fgf13/H19/Cdkn1a/Rgma/Aatk/Sema4d/Fgfr3/Sema3d/Pi16/Sema3g/Sema6a/Sema3c/Sema6c/Sema3f	17
up	GO:0018108	peptidyl-tyrosine phosphorylation	33/1433	322/23328	0.00281091	0.0349715	0.028864	Cd300a/Ighm/Cd36/Adora1/Erbb3/Zap70/Cblc/Neurl1a/Il12a/Aatk/Il15/Ins2/Sema4d/Musk/Ncf1/Fgfr3/Dok7/Angpt4/Lif/Fyn/Il6/Sla/Fbxw7/Prnp/Psen2/Dyrk2/Parp14/Tek/Igf1/Pdgfb/Mvp/Igf2/Tec	33
up	GO:0099003	vesicle-mediated transport in synapse	28/1433	260/23328	0.00281439	0.0349715	0.028864	Camk2a/Grip2/Syt8/Nrxn3/Pacsin1/Ddc/Mx2/Cplx3/Vamp1/Stx1b/Syn2/Napb/Syne1/Unc13b/Bin1/Doc2b/Dnajc6/Atp2a2/Prepl/Pclo/P2ry2/Dnm3/Slc2a4/Ophn1/Fbxl20/Unc13a/Apba1/Sptbn2	28
up	GO:0002024	diet induced thermogenesis	5/1433	17/23328	0.00288412	0.0355907	0.0293751	Sctr/Clic5/Bmp8a/Trpv1/Mc4r	5
up	GO:0045989	positive regulation of striated muscle contraction	5/1433	17/23328	0.00288412	0.0355907	0.0293751	Atp2a1/Actn3/Ucn/Kcnq1/Strit1	5
up	GO:0086012	membrane depolarization during cardiac muscle cell action potential	5/1433	17/23328	0.00288412	0.0355907	0.0293751	Cav3/Scn3b/Cacna2d1/Scn5a/Gja5	5
up	GO:0001933	negative regulation of protein phosphorylation	41/1433	425/23328	0.00290536	0.0357706	0.0295236	Cav3/Cd300a/Dmd/Klhl31/Spry1/Inpp5j/Il1b/Gfra2/Cblc/Gadd45a/Cdkn1a/Pkig/Sema4d/Epm2a/Rb1/Pkia/Dag1/Inca1/Dbndd1/Rasip1/Lif/Il6/Prkn/Rgs14/Sema6a/Prnp/Psen2/Parp14/Slc8a3/Inppl1/Gbp4/Igf1/Cdkn1c/Mvp/Deptor/Camk2n1/Gadd45b/Enpp1/Psca/Dusp3/Fem1a	41
up	GO:0032956	regulation of actin cytoskeleton organization	36/1433	361/23328	0.00294993	0.0362362	0.0299079	Cav3/Actn2/Neb/Lmod3/Lmod2/Limch1/Mef2c/Tmod1/Smim22/Ankrd23/Synpo2l/Mylk3/Rhoh/Svil/Spta1/Fam107a/Bin1/Tgfb3/Synpo2/Cfl2/Tgfb2/Kank1/Kiss1r/Shroom2/F11r/Prkn/Arhgap28/Wnt11/Tek/Lmod1/Grhl3/Baiap2l1/Prox1/Gpm6b/Ppp1r9a/Bst2	36
up	GO:0002526	acute inflammatory response	15/1433	110/23328	0.00297435	0.0364528	0.0300866	Adora1/F2/Dnase1l3/Il1b/Mylk3/Cnr1/Lbp/Ins2/Nupr1/Il6/Stat3/Trpv1/Itih4/Ccr7/Serpina3n	15
up	GO:0014031	mesenchymal cell development	13/1433	89/23328	0.00300313	0.0367217	0.0303086	Htr2b/Sema4d/Cyp26a1/Sema3d/Sema3g/Sema6a/Sema3c/Sox11/Sox8/Heyl/Sema6c/Sema3f/Cyp26c1	13
up	GO:0098739	import across plasma membrane	20/1433	166/23328	0.00302912	0.0369552	0.0305013	Atp1a2/Acsl6/Kcnj11/Atp1b2/Kcnj12/Slc12a2/Slc12a8/Slc16a2/Arl6ip5/Slc43a2/Abcc9/Atp1a4/Fyn/Atp1a3/Scn5a/Prnp/Akt2/Slc8a3/Slc6a9/Trpv1	20
up	GO:0051651	maintenance of location in cell	24/1433	213/23328	0.0030441	0.0370538	0.0305827	Casq2/Dhrs7c/Atp2a1/Casq1/Dmd/Trdn/Ryr1/F2/Tmem38a/Tmem38b/Cemip/Jsrp1/Htr2b/Akap6/Capn3/Jph2/Syne1/Tgfb2/Ryr3/Pink1/Chchd10/Nol3/Slc30a2/F2rl3	24
up	GO:0051281	positive regulation of release of sequestered calcium ion into cytosol	8/1433	41/23328	0.00308124	0.037421	0.0308857	Casq1/Trdn/F2/Cemip/Akap6/Capn3/Jph2/F2rl3	8
up	GO:0008038	neuron recognition	9/1433	50/23328	0.00309236	0.0374522	0.0309115	Mypn/Myot/Ccdc141/Cnr1/Celsr3/Ncam1/Nexn/Amigo1/Ephb3	9
up	GO:0009150	purine ribonucleotide metabolic process	33/1433	324/23328	0.00309776	0.0374522	0.0309115	Cbfa2t3/Prkag3/Slc2a6/Myog/Pgam2/Ampd1/Acsl6/Actn3/Pfkm/Acsl3/Ins2/Pdk2/Adssl1/Gpd1/Nupr1/Prkaa2/Acot6/Rora/Esrrb/Rhoq/Prkn/Stat3/Igf1/Nme5/Zbtb20/Acss2/Ak1/Mpi/Enpp1/Eno2/Pdk1/Acot11/Acot2	33
up	GO:0051047	positive regulation of secretion	42/1433	440/23328	0.00315371	0.0377959	0.0311951	Myom1/Kcnb1/Cd36/Adora1/Ttn/C1qtnf3/Unc13d/Il1b/Ecrg4/Tac4/Htr2b/Pfkm/Acsl3/Stx1b/Slc12a2/Ins2/Gab2/Tfr2/Unc13b/Doc2b/Tgfb3/Tgfb2/Pink1/Ucn/Kiss1r/Lif/Bglap2/Il6/Prkn/P2ry2/Mcu/Crh/Sox11/Myrip/Igf1/Myo18a/Kcnq1/Trpv1/Camk2n1/Cacna1b/Itgam/Unc13a	42
up	GO:0010771	negative regulation of cell morphogenesis involved in differentiation	14/1433	100/23328	0.00316139	0.0377959	0.0311951	Slit1/Fgf13/Rgma/Aatk/Sema4d/Postn/Kank1/Sema3d/Sema3g/Sema6a/Sema3c/Dnm3/Sema6c/Sema3f	14
up	GO:0098659	inorganic cation import across plasma membrane	14/1433	100/23328	0.00316139	0.0377959	0.0311951	Atp1a2/Kcnj11/Atp1b2/Kcnj12/Slc12a2/Slc12a8/Abcc9/Atp1a4/Fyn/Atp1a3/Scn5a/Prnp/Slc8a3/Trpv1	14
up	GO:0099587	inorganic ion import across plasma membrane	14/1433	100/23328	0.00316139	0.0377959	0.0311951	Atp1a2/Kcnj11/Atp1b2/Kcnj12/Slc12a2/Slc12a8/Abcc9/Atp1a4/Fyn/Atp1a3/Scn5a/Prnp/Slc8a3/Trpv1	14
up	GO:1902882	regulation of response to oxidative stress	14/1433	100/23328	0.00316139	0.0377959	0.0311951	Cd36/Acox2/Nr4a3/Pink1/Fyn/Fbxw7/Prkn/Nol3/Fbln5/Gpr37/Nme5/Tlr6/Pycr1/Itgam	14
up	GO:0043624	cellular protein complex disassembly	18/1433	144/23328	0.00320835	0.0382721	0.0315882	Actn2/Lmod3/Lmod2/Tmod1/Fgf13/Dysf/Trim54/Kif19a/Svil/Napb/Spta1/Mid1/Dnajc6/Cfl2/Stmnd1/Shroom2/Lmod1/Nckap5	18
up	GO:1990778	protein localization to cell periphery	36/1433	363/23328	0.00323061	0.0384521	0.0317368	Cav3/Actn2/Csrp3/Camk2a/Grip2/Kcnb1/Camk2b/Dlg2/Scn3b/Fgf13/Pacsin1/Rab40b/Sorbs1/Kcnj11/Stac3/Tspan32/Tspan33/Acsl3/Stx1b/Vamp5/Ins2/Cdh1/Tnik/Rilpl1/Epm2a/Tmbim1/Dag1/Ank1/Golga4/Rhoq/Prepl/F11r/Prnp/Akt2/Ramp2/Abca2	36
up	GO:0018212	peptidyl-tyrosine modification	33/1433	325/23328	0.00325033	0.0386012	0.0318599	Cd300a/Ighm/Cd36/Adora1/Erbb3/Zap70/Cblc/Neurl1a/Il12a/Aatk/Il15/Ins2/Sema4d/Musk/Ncf1/Fgfr3/Dok7/Angpt4/Lif/Fyn/Il6/Sla/Fbxw7/Prnp/Psen2/Dyrk2/Parp14/Tek/Igf1/Pdgfb/Mvp/Igf2/Tec	33
up	GO:0010807	regulation of synaptic vesicle priming	4/1433	11/23328	0.00329998	0.0386775	0.0319228	Stx1b/Napb/Unc13b/Unc13a	4
up	GO:0014889	muscle atrophy	4/1433	11/23328	0.00329998	0.0386775	0.0319228	Myog/Actn3/Fbxo32/Nol3	4
up	GO:0051458	corticotropin secretion	4/1433	11/23328	0.00329998	0.0386775	0.0319228	Ecrg4/Ucn/Lif/Crh	4
up	GO:0051561	positive regulation of mitochondrial calcium ion concentration	4/1433	11/23328	0.00329998	0.0386775	0.0319228	Atp2a1/Tgm2/Mcu/Bnip3	4
up	GO:0071415	cellular response to purine-containing compound	4/1433	11/23328	0.00329998	0.0386775	0.0319228	Casq2/Ryr1/Tmem38a/Tmem38b	4
up	GO:1902548	negative regulation of cellular response to vascular endothelial growth factor stimulus	4/1433	11/23328	0.00329998	0.0386775	0.0319228	Dcn/Il12a/Adamts12/Sema6a	4
up	GO:0050730	regulation of peptidyl-tyrosine phosphorylation	28/1433	263/23328	0.00331265	0.0387107	0.0319502	Cd300a/Ighm/Cd36/Adora1/Erbb3/Cblc/Neurl1a/Il12a/Il15/Ins2/Sema4d/Musk/Ncf1/Fgfr3/Dok7/Angpt4/Lif/Fyn/Il6/Fbxw7/Prnp/Psen2/Parp14/Igf1/Pdgfb/Mvp/Igf2/Tec	28
up	GO:0048864	stem cell development	13/1433	90/23328	0.00331723	0.0387107	0.0319502	Htr2b/Msi2/Sema4d/Cyp26a1/Sema3d/Sema3g/Sema6a/Sema3c/Sox11/Sox8/Sema6c/Sema3f/Cyp26c1	13
up	GO:0007411	axon guidance	27/1433	251/23328	0.00336259	0.0390722	0.0322486	Mypn/Myot/Arx/Slit1/Ccdc141/Lrtm1/Ntn5/Plxnb3/Enah/Celsr3/Rhoh/Sema4d/Lama2/Ephb1/Tgfb2/Dag1/Sema3d/Nr4a3/Ncam1/Nexn/Sema3g/Sema6a/Sema3c/Ablim1/Ephb3/Sema6c/Sema3f	27
up	GO:0071248	cellular response to metal ion	19/1433	156/23328	0.00336277	0.0390722	0.0322486	Myog/Mef2c/Syt8/Dlg2/Capn3/Mef2a/Slc12a2/Cdh1/Nfe2l1/Mylk/Tfr2/Ncf1/Prkaa2/Scn5a/Prnp/Fas/Cpne5/Rasgrp2/Bnip3	19
up	GO:0032891	negative regulation of organic acid transport	7/1433	33/23328	0.00338672	0.0391809	0.0323383	Adora1/Hrh3/Il1b/Prkg1/Arl6ip5/Slc43a2/Akt2	7
up	GO:0051354	negative regulation of oxidoreductase activity	7/1433	33/23328	0.00338672	0.0391809	0.0323383	Cav3/Cnr1/Ins2/Pdk2/Etfbkmt/Prkn/Pdk1	7
up	GO:0043567	regulation of insulin-like growth factor receptor signaling pathway	6/1433	25/23328	0.00342379	0.0393553	0.0324823	Trim72/Cilp/Myorg/Igfbp4/Inppl1/Igf1	6
up	GO:0071312	cellular response to alkaloid	6/1433	25/23328	0.00342379	0.0393553	0.0324823	Casq2/Ryr1/Tmem38a/Tmem38b/Crh/Trpv1	6
up	GO:0086019	cell-cell signaling involved in cardiac conduction	6/1433	25/23328	0.00342379	0.0393553	0.0324823	Scn3b/Scn10a/Cacna2d1/Scn5a/Kcnq1/Gja5	6
up	GO:0045926	negative regulation of growth	28/1433	264/23328	0.00349453	0.0400825	0.0330825	Cav3/Myl2/Myoz1/Slit1/Fgf13/Bcl6/Gdf9/H19/Cdkn1a/Rrad/Rgma/Aatk/Sema4d/Rb1/Tgfb2/Fgfr3/Sema3d/Pi16/Sema3g/Sema6a/Sema3c/Wnt11/Ccn3/Cgref1/Sema6c/Enpp1/Hyal1/Sema3f	28
up	GO:0001936	regulation of endothelial cell proliferation	17/1433	134/23328	0.00352624	0.0402082	0.0331862	Mef2c/Fut1/Fgfbp1/Dysf/Htr2b/Plxnb3/Cdh13/Il12a/Itga4/Fgfr3/Nr4a1/Stat3/Tek/Igf1/Pdgfb/Prox1/Igf2	17
up	GO:0046928	regulation of neurotransmitter secretion	17/1433	134/23328	0.00352624	0.0402082	0.0331862	Camk2a/Mef2c/Nrxn3/Cplx3/Vamp1/Stx1b/Napb/Unc13b/Atp2a2/Prepl/Prkn/P2ry2/Fbxl20/Cacna1b/Unc13a/Ppp1r9a/Apba1	17
up	GO:0050803	regulation of synapse structure or activity	30/1433	289/23328	0.00352796	0.0402082	0.0331862	Grip2/Camk2b/Mef2c/Colq/Flrt1/Sorbs1/Lrtm1/Mx2/Fzd9/Neurl1a/Sorbs2/Ins2/Malat1/Sema4d/Ephb1/Musk/Lrrn1/Dag1/Dmpk/Fyn/Prnp/Amigo1/Disc1/Dnm3/Lrrc24/Ephb3/St8sia2/Sema3f/Ppp1r9a/Adgrl3	30
up	GO:0038127	ERBB signaling pathway	15/1433	112/23328	0.0035429	0.040293	0.0332562	Adora1/Erbb3/Sh3tc2/Cblc/Esr1/Neurl1a/Cdh13/Ncf1/Fbxw7/Dgkd/Psen2/Mvp/Hip1/Afap1l2/Dusp3	15
up	GO:0097485	neuron projection guidance	27/1433	252/23328	0.00355179	0.0403086	0.0332691	Mypn/Myot/Arx/Slit1/Ccdc141/Lrtm1/Ntn5/Plxnb3/Enah/Celsr3/Rhoh/Sema4d/Lama2/Ephb1/Tgfb2/Dag1/Sema3d/Nr4a3/Ncam1/Nexn/Sema3g/Sema6a/Sema3c/Ablim1/Ephb3/Sema6c/Sema3f	27
up	GO:0046578	regulation of Ras protein signal transduction	26/1433	240/23328	0.0035975	0.0407132	0.033603	Obscn/Abra/Spry1/Synpo2l/Gpr20/Arhgef37/Bcl6/Arhgap24/Cavin4/Abca1/Iqsec3/Ralgps1/Tgfb2/Kank1/Rasip1/Gpr35/F11r/Ripor2/Ccdc125/Igf1/Plekhg5/Fgd4/Ophn1/F2rl3/Trim67/Prag1	26
up	GO:0042417	dopamine metabolic process	8/1433	42/23328	0.00360493	0.0407132	0.033603	Dbh/Ddc/Cyp2d22/Tgfb2/Prkn/Gpr37/Maob/Itgam	8
up	GO:0050807	regulation of synapse organization	29/1433	277/23328	0.00361019	0.0407132	0.033603	Grip2/Camk2b/Mef2c/Colq/Flrt1/Sorbs1/Lrtm1/Fzd9/Neurl1a/Sorbs2/Ins2/Malat1/Sema4d/Ephb1/Musk/Lrrn1/Dag1/Dmpk/Fyn/Prnp/Amigo1/Disc1/Dnm3/Lrrc24/Ephb3/St8sia2/Sema3f/Ppp1r9a/Adgrl3	29
up	GO:0001938	positive regulation of endothelial cell proliferation	13/1433	91/23328	0.00365751	0.0410743	0.033901	Fgfbp1/Dysf/Htr2b/Plxnb3/Cdh13/Itga4/Fgfr3/Nr4a1/Stat3/Igf1/Pdgfb/Prox1/Igf2	13
up	GO:1900407	regulation of cellular response to oxidative stress	13/1433	91/23328	0.00365751	0.0410743	0.033901	Cd36/Nr4a3/Pink1/Fyn/Fbxw7/Prkn/Nol3/Fbln5/Gpr37/Nme5/Tlr6/Pycr1/Itgam	13
up	GO:0045776	negative regulation of blood pressure	10/1433	61/23328	0.00379175	0.0424245	0.0350154	Cd36/Adora1/Hrh3/Uts2r/Cnr1/Ucn/Crh/Trpv1/Nos2/Gja5	10
up	GO:0001820	serotonin secretion	5/1433	18/23328	0.00379354	0.0424245	0.0350154	Cd300a/Hrh3/Cnr1/Crh/Maob	5
up	GO:0006163	purine nucleotide metabolic process	35/1433	354/23328	0.00383334	0.0427804	0.0353092	Cbfa2t3/Prkag3/Slc2a6/Myog/Pgam2/Ampd1/Acsl6/Actn3/Pfkm/Acsl3/Ins2/Ak8/Pdk2/Adssl1/Gpd1/Nupr1/Prkaa2/Acot6/Rora/Esrrb/Rhoq/Prkn/Stat3/Igf1/Nme5/Zbtb20/Acss2/Ak1/Mpi/Enpp1/Eno2/Pdk1/Acot11/Nos2/Acot2	35
up	GO:0030073	insulin secretion	25/1433	229/23328	0.00384301	0.0427993	0.0353248	Kcnb1/Il1b/Kcnj11/Mafa/Cplx3/Pfkm/Cnr1/Pde4c/Abcc8/Doc2b/Bmp8a/Bglap2/Il6/Pclo/Prkn/Mcu/Crh/Myrip/Ccn3/Kcnq1/Camk2n1/Mc4r/Ucp2/Nos2/Pde1c	25
up	GO:0003073	regulation of systemic arterial blood pressure	16/1433	124/23328	0.00385818	0.0428794	0.0353909	Klk1b26/Cd36/Adora1/Adm/Uts2r/Adamts16/Postn/Klk1b22/Nav2/Rarres2/Crh/Pdgfb/Trpv1/Klk1b27/Camk2n1/Gja5	16
up	GO:0003206	cardiac chamber morphogenesis	18/1433	147/23328	0.00400604	0.0444306	0.0366712	Cav3/Tnnc1/Tnni1/Myl2/Myh7/Myh6/Mef2c/Tnnt2/Tgfb2/Fgfrl1/Sema3c/Sox11/Wnt11/Tek/Heyl/Prox1/Pou4f1/Gja5	18
up	GO:0090022	regulation of neutrophil chemotaxis	7/1433	34/23328	0.00404239	0.0447413	0.0369276	Il1b/Dysf/Lbp/Ripor2/Mcu/Dapk2/Ccr7	7
up	GO:0001503	ossification	38/1433	394/23328	0.00405699	0.0447547	0.0369387	Myog/Mef2c/Col13a1/Ryr1/Trp63/Mir133a-2/Chrd/Tmem38b/Fzd9/Actn3/Sort1/Trp53inp2/Sema4d/Fgfr3/Bmp8a/Col1a1/Mef2d/Bglap2/Il6/Mn1/Axin2/P2ry2/Tmem64/Sox11/Wnt11/Tob1/Sox8/Inppl1/Clec3b/Igf1/Chrdl1/Gfra4/Bglap/Cebpd/Enpp1/Slc24a3/Igf2/Gpm6b	38
up	GO:0002793	positive regulation of peptide secretion	25/1433	230/23328	0.00406713	0.0447547	0.0369387	Myom1/Cd36/Adora1/Ttn/C1qtnf3/Ecrg4/Htr2b/Pfkm/Ins2/Tfr2/Unc13b/Doc2b/Tgfb3/Tgfb2/Ucn/Lif/Bglap2/Il6/Prkn/Mcu/Crh/Myrip/Igf1/Myo18a/Camk2n1	25
up	GO:0048483	autonomic nervous system development	9/1433	52/23328	0.00406861	0.0447547	0.0369387	Arx/Trp63/Isx/Kif26a/Nav2/Rhox10/Sox11/Sox8/Sema3f	9
up	GO:0003205	cardiac chamber development	22/1433	194/23328	0.00409647	0.044969	0.0371156	Cav3/Tnnc1/Tnni1/Myl2/Myh7/Myh6/Mef2c/Tnnt2/Tgfb2/Xirp2/Fgfrl1/Scn5a/Prdm1/Sema3c/Dand5/Sox11/Wnt11/Tek/Heyl/Prox1/Pou4f1/Gja5	22
up	GO:0007173	epidermal growth factor receptor signaling pathway	14/1433	103/23328	0.0041524	0.0454285	0.0374948	Adora1/Erbb3/Cblc/Esr1/Neurl1a/Cdh13/Ncf1/Fbxw7/Dgkd/Psen2/Mvp/Hip1/Afap1l2/Dusp3	14
up	GO:0042771	intrinsic apoptotic signaling pathway in response to DNA damage by p53 class mediator	8/1433	43/23328	0.00419491	0.0454285	0.0374948	Trp63/Pmaip1/Cdkn1a/Nupr1/Usp28/Dyrk2/Tmem109/Bcl3	8
up	GO:0046326	positive regulation of glucose import	8/1433	43/23328	0.00419491	0.0454285	0.0374948	Fgf21/Erbb3/Sorbs1/Mef2a/Ins2/Rhoq/Akt2/Igf1	8
up	GO:0003299	muscle hypertrophy in response to stress	6/1433	26/23328	0.00422295	0.0454285	0.0374948	Tcap/Myh7/Myh6/Mef2c/Mlip/Atp2a2	6
up	GO:0009713	catechol-containing compound biosynthetic process	6/1433	26/23328	0.00422295	0.0454285	0.0374948	Dbh/Ddc/Cyp2d22/Tgfb2/Pnmt/Gpr37	6
up	GO:0014898	cardiac muscle hypertrophy in response to stress	6/1433	26/23328	0.00422295	0.0454285	0.0374948	Tcap/Myh7/Myh6/Mef2c/Mlip/Atp2a2	6
up	GO:0042423	catecholamine biosynthetic process	6/1433	26/23328	0.00422295	0.0454285	0.0374948	Dbh/Ddc/Cyp2d22/Tgfb2/Pnmt/Gpr37	6
up	GO:0044342	type B pancreatic cell proliferation	6/1433	26/23328	0.00422295	0.0454285	0.0374948	Nupr1/Nr4a3/Nr4a1/Igfbp4/Bglap2/Ccn3	6
up	GO:0048791	calcium ion-regulated exocytosis of neurotransmitter	6/1433	26/23328	0.00422295	0.0454285	0.0374948	Syt8/Stx1b/Unc13b/Doc2b/Atp2a2/Unc13a	6
up	GO:1901380	negative regulation of potassium ion transmembrane transport	6/1433	26/23328	0.00422295	0.0454285	0.0374948	Cav3/Casq2/Actn2/Bin1/Kcnq1/Kcne4	6
up	GO:0015695	organic cation transport	10/1433	62/23328	0.00427741	0.0459223	0.0379023	Scn4a/Slc44a4/Cd300a/Hrh3/Cnr1/Slc25a29/Crh/Maob/Slc25a42/Gpm6b	10
up	GO:2000377	regulation of reactive oxygen species metabolic process	23/1433	207/23328	0.00436153	0.0467319	0.0385706	Cd36/F2/Il1b/Gadd45a/Cdkn1a/Esr1/Ins2/Mapt/Pink1/Fyn/Il6/Prkn/Clu/Akt2/Stat3/Fbln5/Igf1/Pdgfb/Tlr6/Trpv1/Bnip3/Mpv17l/Itgam	23
up	GO:0006979	response to oxidative stress	39/1433	409/23328	0.00440377	0.0470638	0.0388446	Mb/Ankrd2/Cd36/Acox2/Ucp3/Apod/Mapt/Nfe2l1/Pdk2/Arl6ip5/Ncf1/Neil1/Aldh3b1/Prkaa2/Gpx3/Nr4a3/Pink1/Ucn/Atp2a2/Fyn/Il6/Fbxw7/Prkn/Rgs14/Prnp/Nol3/Fbln5/Gpr37/Nme5/Tlr6/Bnip3/Pycr1/Ccr7/Hyal1/Txnip/Itgam/Ucp2/Cpeb2/Pdk1	39
up	GO:0022411	cellular component disassembly	37/1433	383/23328	0.00441004	0.0470638	0.0388446	Actn2/Lmod3/Lmod2/Padi2/Tmod1/Fgf13/Dnase1l3/Dysf/Trim54/Map1lc3a/Kif19a/Irgm2/Svil/Napb/Spta1/Mid1/Abcc8/Tgfb3/Dnajc6/Cfl2/Tgfb2/Pink1/Stmnd1/Il6/Shroom2/Fbxw7/Atg9b/Prkn/Fyco1/Fap/H2aw/Lmod1/Nckap5/Bnip3/Kif9/Itgam/Dusp3	37
up	GO:0060485	mesenchyme development	29/1433	281/23328	0.00442436	0.0471229	0.0388933	Mef2c/Erbb3/Spry1/Rbm24/Il1b/Htr2b/Sema4d/Tgfb3/Itga4/Cyp26a1/Tgfb2/Dag1/Sema3d/Col1a1/Il6/Sema3g/Sema6a/Axin2/Sema3c/Dand5/Sox11/Wnt11/Sox8/Heyl/Zfp36l1/Sema6c/Sema3f/Wnt10a/Cyp26c1	29
up	GO:0062197	cellular response to chemical stress	33/1433	332/23328	0.00450847	0.0479237	0.0395542	Ankrd2/Cd36/Dysf/Capn3/Mapt/Nfe2l1/Mylk/Pdk2/Arl6ip5/Ncf1/Aldh3b1/Prkaa2/Nr4a3/Pink1/Atp2a2/Fyn/Il6/Fbxw7/Prkn/Fas/Nol3/Fbln5/Zfp36l1/Gpr37/Nme5/Slc2a4/Tlr6/Bnip3/Pycr1/Relb/Itgam/Cpeb2/Pdk1	33
up	GO:0007613	memory	18/1433	149/23328	0.00462373	0.0489137	0.0403714	Dbh/Hrh3/Fgf13/Il1b/Foxo6/Cnr1/Cpeb3/Mapt/Abcc8/Musk/Atp1a3/Rgs14/Psen2/Itga8/Slc8a3/Igf1/Slc2a4/Igf2	18
up	GO:0048662	negative regulation of smooth muscle cell proliferation	9/1433	53/23328	0.00463927	0.0489137	0.0403714	Mef2c/Cdkn1a/Esr1/Il12a/Il15/Apod/Prkg1/Tgfb3/Ndrg4	9
up	GO:0050435	amyloid-beta metabolic process	9/1433	53/23328	0.00463927	0.0489137	0.0403714	Bin1/Prnp/Clu/Psen2/Igf1/Mme/Unc13a/Abca2/Nat8f1	9
up	GO:0055010	ventricular cardiac muscle tissue morphogenesis	9/1433	53/23328	0.00463927	0.0489137	0.0403714	Tnnc1/Tnni1/Myl2/Myh7/Myh6/Tnnt2/Tgfb2/Prox1/Pou4f1	9
up	GO:1904427	positive regulation of calcium ion transmembrane transport	12/1433	83/23328	0.00464717	0.0489137	0.0403714	Casq1/Trdn/F2/Cemip/Stac3/Akap6/Capn3/Jph2/Cacna2d1/Stim1/F2rl3/Strit1	12
up	GO:0090043	regulation of tubulin deacetylation	4/1433	12/23328	0.00471106	0.0492003	0.0406079	Dysf/Mapt/Prkaa2/Fry	4
up	GO:1900272	negative regulation of long-term synaptic potentiation	4/1433	12/23328	0.00471106	0.0492003	0.0406079	Adora1/Fam107a/Prnp/Ppp1r9a	4
up	GO:1902459	positive regulation of stem cell population maintenance	4/1433	12/23328	0.00471106	0.0492003	0.0406079	Trp63/Tead4/Zfp322a/Esrrb	4
up	GO:2000402	negative regulation of lymphocyte migration	4/1433	12/23328	0.00471106	0.0492003	0.0406079	Padi2/Apod/Cd200/Ripor2	4
up	GO:0052548	regulation of endopeptidase activity	34/1433	346/23328	0.00475521	0.049565	0.0409089	Dpep1/Trp63/Serpinb7/Pmaip1/Serpina12/Wnt9a/Cyfip2/Herpud1/Cdh1/Bin1/Arl6ip5/Serping1/Timp4/Nr4a1/Fyn/Il6/Tnfrsf23/Atp2a3/Serpinb6c/Ctsd/Fas/Nol3/Akt2/Stat3/Igf1/Serpinb9g/Serpina9/Hip1/Card9/Serpinb9c/Vsir/Casp12/Serpinb1b/Serpina3n	34
up	GO:0035025	positive regulation of Rho protein signal transduction	7/1433	35/23328	0.00478981	0.0497325	0.0410472	Abra/Synpo2l/Gpr20/Gpr35/F11r/F2rl3/Prag1	7
up	GO:0086091	regulation of heart rate by cardiac conduction	7/1433	35/23328	0.00478981	0.0497325	0.0410472	Scn3b/Bin1/Cacna2d1/Scn5a/Kcnq1/Gja5/Kcne4	7
up	GO:0050994	regulation of lipid catabolic process	10/1433	63/23328	0.00481079	0.0498539	0.0411474	Fgf21/Adora1/Sctr/Il1b/Lgals12/Cnr1/Ins2/Etfbkmt/Rarres2/Akt2	10
down	GO:0007059	chromosome segregation	103/1081	324/23328	1.16036e-57	5.91549e-54	4.89181e-54	Plk1/Ccnb1/Eme1/Fam83d/Birc5/Cenph/Kif22/Bub1b/Trip13/Kif23/Espl1/Chtf18/Ska3/Cdc20/Nuf2/Cdca8/Kif18b/Kif2c/Recql4/Mis18a/Tacc3/Cdt1/Spdl1/Ube2c/Cdca2/Kif4/Ttk/Ska1/Mad2l1/Rmi2/Fancd2/Racgap1/Spc25/Cdc6/Ncapg/Cdca5/Cenpn/Sgo1/Aurkb/Dlgap5/Ncaph/Pttg1/Nek2/Spag5/Bub1/Ect2/Incenp/Ncapd2/Mki67/Kif14/Brca1/Oip5/Ndc80/Ddx11/Cenpe/Nsl1/Gen1/Prc1/Fbxo5/Dsn1/Haspin/Knstrn/Cenpk/Nusap1/Smc2/Top2a/Dscc1/Cc…	103
down	GO:0000280	nuclear division	112/1081	418/23328	4.14359e-54	1.0562e-50	8.73426e-51	Plk1/Ccnb1/Aurka/Eme1/Fanca/Birc5/Mybl2/Kif22/Bub1b/Trip13/Kif23/Espl1/Chtf18/Cdc20/Nuf2/Cdca8/Kif18b/Kif2c/Kifc1/Tacc3/Cdt1/Spdl1/Ube2c/Kif4/Ttk/Mad2l1/Fancd2/Racgap1/Kifc5b/Cdc6/Ncapg/Cdca5/Sgo1/Aurkb/Ncaph/Rad54l/Pttg1/Nek2/Spag5/Bub1/Incenp/Cks2/Rad51/Chek1/Tpx2/Ncapd2/Kif20b/Mki67/Kif14/Fignl1/Kif11/Ndc80/Cenpe/Nsl1/Gen1/Prc1/Fbxo5/Dsn1/Haspin/Knstrn/Cenpk/Nusap1/Smc2/Top2a/Mnd1/Dscc1/Ccne1/…	112
down	GO:0006260	DNA replication	86/1081	244/23328	2.24474e-52	3.81456e-49	3.15445e-49	Eme1/Cdk1/Pclaf/Lig1/Gins2/Mcm5/Chtf18/Chaf1b/Gmnn/Ccna2/Recql4/Mcm10/Wdhd1/Cdt1/Cdc7/Mcm3/Rmi2/Mcm6/Tonsl/Ticrr/Orc1/Prim1/Gins1/Cdc6/Rfc5/Chaf1a/Rfc3/Pif1/Rad51/E2f7/Fam111a/Mcm4/Timeless/Dna2/Polq/Pole2/Ddx11/Pole/Rtel1/Gen1/Mcm2/Fbxo5/Mcm7/Prim2/Pold1/Tipin/Dbf4/Id3/Dscc1/Rpa1/Mms22l/Rrm2/Ccne1/Cdc45/Topbp1/Dtl/Rfc4/Esco2/Pcna/Pold3/Cenps/Pola1/Zgrf1/Donson/Rfwd3/Ssrp1/Ccne2/Fen1/Rfc2/Chek2/B…	86
down	GO:0048285	organelle fission	114/1081	472/23328	5.08918e-50	6.48616e-47	5.36373e-47	Plk1/Ccnb1/Aurka/Eme1/Fanca/Birc5/Mybl2/Kif22/Bub1b/Trip13/Kif23/Espl1/Chtf18/Cdc20/Nuf2/Cdca8/Kif18b/Kif2c/Kifc1/Tacc3/Cdt1/Spdl1/Ube2c/Kif4/Ttk/Mad2l1/Fancd2/Racgap1/Kifc5b/Cdc6/Ncapg/Cdca5/Sgo1/Mtfr2/Aurkb/Ncaph/Rad54l/Pttg1/Nek2/Spag5/Bub1/Incenp/Cks2/Rad51/Chek1/Tpx2/Ncapd2/Kif20b/Mki67/Kif14/Fignl1/Kif11/Ndc80/Cenpe/Nsl1/Gen1/Prc1/Fbxo5/Dsn1/Haspin/Knstrn/Cenpk/Nusap1/Smc2/Top2a/Mnd1/Dscc1/…	114
down	GO:0140014	mitotic nuclear division	85/1081	268/23328	1.50477e-47	1.53426e-44	1.26876e-44	Plk1/Ccnb1/Aurka/Birc5/Mybl2/Kif22/Bub1b/Trip13/Kif23/Espl1/Cdc20/Nuf2/Cdca8/Kif18b/Kif2c/Kifc1/Tacc3/Cdt1/Spdl1/Ube2c/Kif4/Ttk/Mad2l1/Racgap1/Kifc5b/Cdc6/Ncapg/Cdca5/Sgo1/Aurkb/Ncaph/Pttg1/Nek2/Spag5/Bub1/Incenp/Chek1/Tpx2/Ncapd2/Kif20b/Mki67/Kif14/Kif11/Ndc80/Cenpe/Nsl1/Gen1/Prc1/Fbxo5/Dsn1/Haspin/Knstrn/Cenpk/Nusap1/Smc2/Dscc1/Ranbp1/Kif18a/Sgo2a/Cit/Nde1/Eps8/Ncapg2/Ube2s/Bora/Chek2/Flna/Rcc1…	85
down	GO:0006261	DNA-dependent DNA replication	62/1081	132/23328	4.79563e-47	4.07469e-44	3.36956e-44	Eme1/Lig1/Mcm5/Chtf18/Recql4/Mcm10/Wdhd1/Cdt1/Cdc7/Mcm3/Mcm6/Tonsl/Ticrr/Orc1/Prim1/Gins1/Cdc6/Rfc5/Rfc3/Rad51/E2f7/Mcm4/Timeless/Dna2/Polq/Pole2/Ddx11/Pole/Rtel1/Gen1/Mcm2/Fbxo5/Mcm7/Prim2/Pold1/Tipin/Dbf4/Dscc1/Rpa1/Mms22l/Ccne1/Cdc45/Topbp1/Rfc4/Pcna/Pold3/Cenps/Pola1/Zgrf1/Donson/Rfwd3/Ccne2/Rfc2/Chek2/Blm/Etaa1/Pold2/Npm1/Mcm8/Brca2/Pola2/Orc6	62
down	GO:0098813	nuclear chromosome segregation	81/1081	262/23328	2.17212e-44	1.58192e-41	1.30817e-41	Plk1/Ccnb1/Eme1/Fam83d/Birc5/Kif22/Bub1b/Trip13/Kif23/Espl1/Cdc20/Nuf2/Cdca8/Kif18b/Kif2c/Recql4/Tacc3/Cdt1/Spdl1/Ube2c/Kif4/Ttk/Mad2l1/Rmi2/Fancd2/Racgap1/Cdc6/Ncapg/Cdca5/Sgo1/Aurkb/Ncaph/Pttg1/Nek2/Spag5/Bub1/Ect2/Incenp/Ncapd2/Kif14/Ndc80/Ddx11/Cenpe/Nsl1/Gen1/Prc1/Fbxo5/Dsn1/Haspin/Knstrn/Cenpk/Nusap1/Smc2/Top2a/Dscc1/Ccne1/Knl1/Kif18a/Sgo2a/Brip1/Cit/Esco2/Ndc1/Cenps/Cenpq/Ccne2/Ncapg2/Cenp…	81
down	GO:0000819	sister chromatid segregation	67/1081	181/23328	1.47354e-42	9.39012e-40	7.76516e-40	Plk1/Ccnb1/Birc5/Kif22/Bub1b/Trip13/Kif23/Espl1/Cdc20/Nuf2/Cdca8/Kif18b/Kif2c/Recql4/Tacc3/Cdt1/Spdl1/Ube2c/Kif4/Ttk/Mad2l1/Rmi2/Racgap1/Cdc6/Ncapg/Cdca5/Sgo1/Aurkb/Ncaph/Pttg1/Nek2/Spag5/Bub1/Incenp/Ncapd2/Kif14/Ndc80/Ddx11/Cenpe/Nsl1/Gen1/Prc1/Fbxo5/Dsn1/Haspin/Knstrn/Cenpk/Nusap1/Smc2/Top2a/Dscc1/Kif18a/Sgo2a/Cit/Esco2/Ncapg2/Fen1/Ncapd3/Zwint/Smc4/Cep192/Tubg1/Ran/Zw10/Anapc15/Sfpq/Anapc15-ps	67
down	GO:0006281	DNA repair	106/1081	481/23328	1.66533e-42	9.43314e-40	7.80074e-40	Fanci/Eme1/Fanca/Kif22/Pclaf/Lig1/Trip13/Gins2/Mcm5/Chaf1b/Foxm1/Exo1/Aunip/Uhrf1/Recql4/Hmga2/Wdhd1/Fancb/Cdc7/Mcm3/Rmi2/Fancd2/Mcm6/Tonsl/Ticrr/Rfc5/Cdca5/Chaf1a/Rad54l/Pttg1/Rfc3/Clspn/Pif1/Neil3/Parpbp/Rad51/Chek1/Mcm4/Timeless/Dna2/Polq/Fignl1/Brca1/Pole2/Ddx11/Pole/Rtel1/Gen1/Mcm2/Rad51ap1/Mcm7/Pold1/Bard1/Ung/Rpa1/Mms22l/Suv39h1/Usp1/Palb2/Hmga1/Cdc45/Topbp1/Brip1/Dtl/H2ax/Rad18/Rfc4/Esco2…	106
down	GO:0000070	mitotic sister chromatid segregation	60/1081	151/23328	2.53539e-40	1.29254e-37	1.06887e-37	Plk1/Ccnb1/Birc5/Kif22/Bub1b/Trip13/Kif23/Espl1/Cdc20/Nuf2/Cdca8/Kif18b/Kif2c/Tacc3/Cdt1/Spdl1/Ube2c/Kif4/Ttk/Mad2l1/Racgap1/Cdc6/Ncapg/Cdca5/Sgo1/Aurkb/Ncaph/Pttg1/Nek2/Spag5/Bub1/Incenp/Ncapd2/Kif14/Ndc80/Cenpe/Nsl1/Gen1/Prc1/Fbxo5/Dsn1/Haspin/Knstrn/Cenpk/Nusap1/Smc2/Dscc1/Kif18a/Sgo2a/Cit/Ncapg2/Ncapd3/Zwint/Smc4/Cep192/Tubg1/Ran/Zw10/Anapc15/Anapc15-ps	60
down	GO:0044770	cell cycle phase transition	93/1081	415/23328	5.73542e-38	2.6581e-35	2.19812e-35	Plk1/Ccnb1/Fam83d/Birc5/Cdk1/Bub1b/Trip13/Ccnf/Ccna2/Foxm1/Tacc3/Cdt1/Spdl1/Ube2c/Cdc7/Ttk/Mad2l1/Ticrr/Orc1/Cdc6/Cdca5/Aurkb/Cks1b/Clspn/Bub1/Iqgap3/Cks2/Lmnb1/Chek1/E2f7/Timeless/Kif14/Brca1/Tcf19/Ndc80/Cenpe/Pole/Ccnd1/Gen1/Fbxo5/Haspin/Cdc25c/Ccnb2/Tipin/Dbf4/Plpp2/Myb/Ccne1/Cdc45/Topbp1/Dtl/Cit/Rbl1/Mastl/Cdk4/Donson/Rfwd3/Skp2/Cdc25a/Eps8/Ccne2/Ube2s/Cenpf/Tert/Chek2/Blm/Mbd4/Rcc1/Miip/Nasp…	93
down	GO:0044772	mitotic cell cycle phase transition	87/1081	376/23328	1.07592e-36	4.57088e-34	3.77989e-34	Plk1/Ccnb1/Birc5/Cdk1/Bub1b/Trip13/Ccnf/Ccna2/Foxm1/Tacc3/Cdt1/Spdl1/Ube2c/Cdc7/Ttk/Mad2l1/Ticrr/Orc1/Cdc6/Cdca5/Aurkb/Cks1b/Clspn/Bub1/Iqgap3/Cks2/Lmnb1/Chek1/E2f7/Kif14/Brca1/Tcf19/Ndc80/Cenpe/Pole/Ccnd1/Gen1/Fbxo5/Haspin/Cdc25c/Ccnb2/Dbf4/Myb/Ccne1/Cdc45/Topbp1/Dtl/Cit/Rbl1/Mastl/Cdk4/Donson/Rfwd3/Skp2/Cdc25a/Eps8/Ccne2/Ube2s/Cenpf/Tert/Chek2/Blm/Mbd4/Rcc1/Miip/Nasp/Cdc25b/Cyp1a1/Pidd1/Atad5/T…	87
down	GO:0006310	DNA recombination	70/1081	288/23328	4.07872e-31	1.59949e-28	1.32269e-28	Eme1/Ankle1/Lig1/Trip13/Gins2/Mcm5/Chtf18/Exo1/Aunip/Recql4/Fancb/Cdc7/Mcm3/Rmi2/Fancd2/Mcm6/Tonsl/Rad54l/Pif1/Parpbp/Rad51/Chek1/Mcm4/Timeless/Polq/Fignl1/Brca1/Rtel1/Gen1/Mcm2/Rad51ap1/Mcm7/Top2a/Mnd1/Ung/Rpa1/Mms22l/Hmgb2/Palb2/Hmgb3/Cdc45/Topbp1/Brip1/H2ax/Rad18/Cenps/Apex2/Rfwd3/Msh2/Msh6/Blm/Rad54b/Psmc3ip/Atad5/Xrcc2/Cgas/Rpa2/Ccnb1ip1/H1f10/Radx/Mcm8/Hus1/Hmgb1/Brca2/Hspd1/Eid3/Rbbp8/Sfpq…	70
down	GO:0045786	negative regulation of cell cycle	86/1081	451/23328	1.09564e-29	3.98969e-27	3.29927e-27	Plk1/Ccnb1/Aurka/Eme1/Birc5/Cdk1/Bub1b/Trip13/Ccnf/Gmnn/Foxm1/Kifc1/Recql4/Cdt1/Spdl1/Ttk/Mad2l1/Fancd2/Ticrr/Orc1/Cdc6/Aurkb/Pttg1/Clspn/Nek2/Bub1/Prr11/Chek1/E2f7/Timeless/Zwilch/Dna2/Brca1/Ndc80/Cenpe/Ccnd1/Gen1/Kntc1/Fbxo5/Haspin/Cdkn3/Tipin/Top2a/Stil/Topbp1/Dtl/Rbl1/Cdk4/Donson/Rfwd3/Msh2/Mdm1/Chek2/Trim37/Blm/Etaa1/Mbd4/Miip/Cdk6/Pidd1/Tfap4/Zwint/Npm1/Rpa2/Cep192/Ets1/Mlf1/E2f1/Gper1/Ezh2…	86
down	GO:0007093	mitotic cell cycle checkpoint	47/1081	131/23328	1.78019e-29	6.05029e-27	5.00328e-27	Plk1/Ccnb1/Eme1/Birc5/Cdk1/Bub1b/Trip13/Cdt1/Spdl1/Ttk/Mad2l1/Fancd2/Ticrr/Orc1/Cdc6/Aurkb/Clspn/Bub1/Chek1/Zwilch/Brca1/Ndc80/Cenpe/Ccnd1/Gen1/Kntc1/Tipin/Top2a/Stil/Topbp1/Donson/Rfwd3/Msh2/Chek2/Blm/Mbd4/Pidd1/Zwint/Rpa2/Cep192/Hus1/Mtbp/Wee1/Rad9a/Zw10/Anapc15/Anapc15-ps	47
down	GO:1901987	regulation of cell cycle phase transition	69/1081	297/23328	2.1454e-29	6.83578e-27	5.65285e-27	Plk1/Ccnb1/Fam83d/Birc5/Cdk1/Bub1b/Trip13/Cdt1/Spdl1/Ube2c/Cdc7/Ttk/Mad2l1/Ticrr/Orc1/Cdc6/Cdca5/Aurkb/Clspn/Bub1/Lmnb1/Chek1/E2f7/Kif14/Brca1/Ndc80/Cenpe/Ccnd1/Gen1/Fbxo5/Haspin/Cdc25c/Dbf4/Plpp2/Cdc45/Topbp1/Dtl/Rbl1/Cdk4/Donson/Rfwd3/Cdc25a/Cenpf/Tert/Blm/Mbd4/Miip/Cdc25b/Cyp1a1/Pidd1/Atad5/Tfap4/Npm1/Rpa2/Cep192/E2f1/Gli1/Anxa1/Ezh2/Hus1/Id2/Mtbp/Zfp36l2/Zw10/Anapc15/Ptpn6/Wnt10b/Gpnmb/Anapc1…	69
down	GO:1901990	regulation of mitotic cell cycle phase transition	65/1081	265/23328	3.24732e-29	9.73815e-27	8.05296e-27	Plk1/Ccnb1/Birc5/Cdk1/Bub1b/Trip13/Cdt1/Spdl1/Ube2c/Cdc7/Ttk/Mad2l1/Ticrr/Orc1/Cdc6/Cdca5/Aurkb/Clspn/Bub1/Lmnb1/Chek1/E2f7/Kif14/Brca1/Ndc80/Cenpe/Ccnd1/Gen1/Fbxo5/Haspin/Cdc25c/Dbf4/Cdc45/Topbp1/Dtl/Rbl1/Cdk4/Donson/Rfwd3/Cdc25a/Cenpf/Tert/Blm/Mbd4/Miip/Cdc25b/Cyp1a1/Pidd1/Atad5/Tfap4/Rpa2/Cep192/E2f1/Anxa1/Ezh2/Hus1/Id2/Mtbp/Zfp36l2/Zw10/Anapc15/Ptpn6/Wnt10b/Gpnmb/Anapc15-ps	65
down	GO:0007051	spindle organization	53/1081	179/23328	2.34809e-28	6.65031e-26	5.49947e-26	Plk1/Ccnb1/Aurka/Birc5/Cenph/Mybl2/Kif23/Poc1a/Espl1/Cdc20/Nuf2/Stmn1/Aunip/Kifc1/Tacc3/Kif4/Racgap1/Kifc5b/Spc25/Aurkb/Dlgap5/Nek2/Spag5/Incenp/Tpx2/Haus5/Kif11/Ndc80/Cenpe/Prc1/Fbxo5/Knstrn/Stil/Ranbp1/Tubb5/Cenpw/Aspm/Cep72/Wdr62/Eml1/Bora/Chek2/Flna/Rcc1/Aaas/Mapre2/Ezr/Cep192/Haus6/Tubg1/Cep126/Haus8/Fsd1	53
down	GO:0000075	cell cycle checkpoint	53/1081	180/23328	3.18328e-28	8.54124e-26	7.06318e-26	Plk1/Ccnb1/Aurka/Eme1/Birc5/Cdk1/Bub1b/Trip13/Cdt1/Spdl1/Ttk/Mad2l1/Fancd2/Ticrr/Orc1/Cdc6/Aurkb/Clspn/Bub1/Chek1/Timeless/Zwilch/Dna2/Brca1/Ndc80/Cenpe/Ccnd1/Gen1/Kntc1/Tipin/Top2a/Stil/Topbp1/Dtl/Donson/Rfwd3/Msh2/Chek2/Blm/Etaa1/Mbd4/Pidd1/Zwint/Rpa2/Cep192/E2f1/Hus1/Mtbp/Wee1/Rad9a/Zw10/Anapc15/Anapc15-ps	53
down	GO:0045787	positive regulation of cell cycle	74/1081	358/23328	5.60419e-28	1.42851e-25	1.1813e-25	Ccnb1/Aurka/Fam83d/Birc5/Cdk1/Kif23/Poc1a/Cdt1/Ube2c/Cdc7/Mad2l1/Racgap1/Orc1/Cdc6/Cdca5/Aurkb/Cks1b/Spag5/Ect2/Cks2/Lmnb1/Chek1/E2f7/Kif20b/Kif14/Brca1/Ndc80/Fosl1/Ddx11/Cenpe/Ccnd1/Gen1/Fbxo5/Cdc25c/Plk4/Dbf4/Nusap1/Stil/Ranbp1/Sgo2a/Cdc45/Dtl/Cit/Cdk4/Lfng/Cdc25a/Msx2/Fen1/Tert/Chek2/Cdc25b/Cyp1a1/Pidd1/Atad5/Ccnyl1/Btc/Tfap4/Npm1/Gli1/Gper1/Anxa1/Ezh2/Cenpv/Fgfr2/Hmgb1/Brca2/Tas1r2/Id2/Mtbp/M…	74
down	GO:0010948	negative regulation of cell cycle process	58/1081	221/23328	7.4956e-28	1.81965e-25	1.50476e-25	Plk1/Ccnb1/Birc5/Cdk1/Bub1b/Trip13/Ccnf/Kifc1/Recql4/Cdt1/Spdl1/Ttk/Mad2l1/Ticrr/Orc1/Cdc6/Aurkb/Pttg1/Clspn/Nek2/Bub1/Chek1/E2f7/Brca1/Ndc80/Cenpe/Ccnd1/Gen1/Fbxo5/Haspin/Topbp1/Dtl/Rbl1/Cdk4/Donson/Rfwd3/Mdm1/Chek2/Trim37/Blm/Mbd4/Miip/Pidd1/Tfap4/Npm1/Rpa2/Cep192/Gper1/Ezh2/Fgfr2/Hus1/Mtbp/Zfp36l2/Zw10/Anapc15/Rbm14/Gpnmb/Anapc15-ps	58
down	GO:0051983	regulation of chromosome segregation	40/1081	103/23328	7.97157e-27	1.84723e-24	1.52757e-24	Plk1/Ccnb1/Birc5/Bub1b/Trip13/Chtf18/Kif2c/Recql4/Tacc3/Cdt1/Spdl1/Ube2c/Ttk/Mad2l1/Rmi2/Racgap1/Cdc6/Cdca5/Aurkb/Pttg1/Nek2/Spag5/Bub1/Ect2/Mki67/Ndc80/Ddx11/Cenpe/Gen1/Fbxo5/Knstrn/Sgo2a/Rad18/Cit/Fen1/Cep192/Zw10/Anapc15/Sfpq/Anapc15-ps	40
down	GO:0045930	negative regulation of mitotic cell cycle	58/1081	236/23328	3.08424e-26	6.83628e-24	5.65326e-24	Plk1/Ccnb1/Eme1/Birc5/Cdk1/Bub1b/Trip13/Cdt1/Spdl1/Ttk/Mad2l1/Fancd2/Ticrr/Orc1/Cdc6/Aurkb/Pttg1/Clspn/Bub1/Chek1/E2f7/Zwilch/Brca1/Ndc80/Cenpe/Ccnd1/Gen1/Kntc1/Fbxo5/Haspin/Tipin/Top2a/Stil/Topbp1/Rbl1/Donson/Rfwd3/Msh2/Chek2/Blm/Mbd4/Miip/Pidd1/Zwint/Rpa2/Cep192/Ezh2/Fgfr2/Hus1/Ddias/Mtbp/Wee1/Zfp36l2/Rad9a/Zw10/Anapc15/Gpnmb/Anapc15-ps	58
down	GO:0090068	positive regulation of cell cycle process	60/1081	254/23328	4.09612e-26	8.70084e-24	7.19515e-24	Ccnb1/Fam83d/Birc5/Cdk1/Kif23/Poc1a/Cdt1/Ube2c/Cdc7/Mad2l1/Racgap1/Orc1/Cdc6/Cdca5/Aurkb/Spag5/Ect2/Lmnb1/E2f7/Kif20b/Kif14/Brca1/Ndc80/Ddx11/Cenpe/Ccnd1/Gen1/Fbxo5/Cdc25c/Plk4/Dbf4/Nusap1/Ranbp1/Sgo2a/Cdc45/Dtl/Cit/Cdk4/Cdc25a/Msx2/Fen1/Tert/Cdc25b/Cyp1a1/Pidd1/Atad5/Btc/Npm1/Gli1/Anxa1/Ezh2/Cenpv/Tas1r2/Id2/Mtbp/Met/Tgfa/Ereg/Wnt10b/Sfpq	60
down	GO:1903046	meiotic cell cycle process	53/1081	202/23328	1.50866e-25	3.07646e-23	2.54408e-23	Plk1/Aurka/Eme1/Fanca/Bub1b/Trip13/Espl1/Chtf18/Cdc20/Nuf2/Ttk/Fancd2/Sgo1/Ncaph/Rad54l/Pttg1/Bub1/Incenp/Cks2/Rad51/Ncapd2/Fignl1/Fbxo5/Cdc25c/Smc2/Top2a/Mnd1/Ccne1/Kif18a/Sgo2a/Topbp1/Brip1/Aspm/Ndc1/Mastl/Cenps/Cdc25a/Msx2/Ccne2/Msh6/Rad54b/Psmc3ip/Suv39h2/Cdc25b/Ncapd3/Mybl1/Smc4/Ccnb1ip1/Tubg1/Hus1/Brca2/Ereg/Btbd18	53
down	GO:1902850	microtubule cytoskeleton organization involved in mitosis	44/1081	142/23328	1.17238e-24	2.29877e-22	1.90096e-22	Plk1/Ccnb1/Aurka/Birc5/Cenph/Mybl2/Kif23/Poc1a/Cdc20/Nuf2/Stmn1/Kifc1/Sapcd2/Tacc3/Spdl1/Kif4/Mad2l1/Racgap1/Kifc5b/Spc25/Aurkb/Dlgap5/Nek2/Tpx2/Kif11/Ndc80/Cenpe/Prc1/Cenpa/Nusap1/Stil/Wdr62/Nde1/Eml1/Bora/Chek2/Flna/Rcc1/Aaas/Cep192/Tubg1/Cep126/Zw10/Fsd1	44
down	GO:0006302	double-strand break repair	55/1081	235/23328	7.93003e-24	1.49731e-21	1.2382e-21	Eme1/Lig1/Trip13/Gins2/Mcm5/Foxm1/Aunip/Recql4/Fancb/Cdc7/Mcm3/Rmi2/Fancd2/Mcm6/Tonsl/Cdca5/Rad54l/Parpbp/Rad51/Chek1/Mcm4/Timeless/Dna2/Polq/Fignl1/Brca1/Ddx11/Rtel1/Gen1/Mcm2/Rad51ap1/Mcm7/Rpa1/Mms22l/Palb2/Cdc45/Brip1/H2ax/Esco2/Pola1/Rfwd3/Msh2/Dek/Chek2/Blm/Rad54b/Xrcc2/Cgas/Rpa2/Radx/Mcm8/Hus1/Brca2/Rbbp8/Sfpq	55
down	GO:0000724	double-strand break repair via homologous recombination	41/1081	131/23328	2.97632e-23	5.41902e-21	4.48126e-21	Gins2/Mcm5/Aunip/Recql4/Fancb/Cdc7/Mcm3/Rmi2/Mcm6/Tonsl/Rad54l/Parpbp/Rad51/Chek1/Mcm4/Timeless/Polq/Fignl1/Brca1/Rtel1/Gen1/Mcm2/Rad51ap1/Mcm7/Rpa1/Mms22l/Palb2/Cdc45/H2ax/Rfwd3/Blm/Rad54b/Xrcc2/Cgas/Rpa2/Radx/Mcm8/Hus1/Brca2/Rbbp8/Sfpq	41
down	GO:0000725	recombinational repair	41/1081	132/23328	4.12885e-23	7.25823e-21	6.00219e-21	Gins2/Mcm5/Aunip/Recql4/Fancb/Cdc7/Mcm3/Rmi2/Mcm6/Tonsl/Rad54l/Parpbp/Rad51/Chek1/Mcm4/Timeless/Polq/Fignl1/Brca1/Rtel1/Gen1/Mcm2/Rad51ap1/Mcm7/Rpa1/Mms22l/Palb2/Cdc45/H2ax/Rfwd3/Blm/Rad54b/Xrcc2/Cgas/Rpa2/Radx/Mcm8/Hus1/Brca2/Rbbp8/Sfpq	41
down	GO:0051321	meiotic cell cycle	63/1081	317/23328	5.17224e-23	8.78935e-21	7.26835e-21	Plk1/Aurka/Eme1/Fanca/Bub1b/Trip13/Mns1/Espl1/Chtf18/Cdc20/Nuf2/Exo1/Hmga2/Ttk/Fancd2/Sgo1/Ncaph/Rad54l/Pttg1/Nek2/Bub1/Incenp/Cks2/Rad51/Ncapd2/Mki67/Fignl1/Fbxo5/Cdc25c/Smc2/Top2a/Mnd1/Rpa1/Ccne1/Kif18a/Pkmyt1/Sgo2a/Topbp1/Brip1/Aspm/H2ax/Ndc1/Mastl/Cenps/Lfng/Cdc25a/Msx2/Ccne2/Msh6/Rad54b/Psmc3ip/Suv39h2/Cdc25b/Ncapd3/Mybl1/Smc4/Ccnb1ip1/Tubg1/Hus1/Brca2/Rbbp8/Ereg/Btbd18	63
down	GO:1901991	negative regulation of mitotic cell cycle phase transition	42/1081	142/23328	1.02722e-22	1.68928e-20	1.39695e-20	Plk1/Ccnb1/Birc5/Cdk1/Bub1b/Trip13/Cdt1/Spdl1/Ttk/Mad2l1/Ticrr/Orc1/Cdc6/Aurkb/Clspn/Bub1/Chek1/E2f7/Brca1/Ndc80/Cenpe/Ccnd1/Gen1/Fbxo5/Haspin/Topbp1/Rbl1/Donson/Rfwd3/Blm/Mbd4/Miip/Pidd1/Rpa2/Cep192/Ezh2/Hus1/Zfp36l2/Zw10/Anapc15/Gpnmb/Anapc15-ps	42
down	GO:0071103	DNA conformation change	54/1081	242/23328	2.28769e-22	3.64457e-20	3.01388e-20	Ccnb1/Cdk1/Chaf1b/Recql4/Hmga2/Mis18a/Mcm6/Ncapg/Cdca5/Chaf1a/Ncaph/Nap1l2/Pif1/Incenp/Rad51/Mcm4/Ncapd2/Oip5/Ddx11/Rtel1/Mcm2/Mcm7/Dnmt1/Nusap1/Smc2/Top2a/Rpa1/Suv39h1/Asf1b/Hells/Hjurp/Hdac1/Cenpp/Ncapg2/Blm/H3c8/H3c3/Nasp/Hat1/Ncapd3/H3c7/Npm1/Smc4/H1f10/Gper1/Anxa1/Cenpv/Hmgb1/Macroh2a2/H3c10/H3c11/H3c1/H4c4/H3c2	54
down	GO:0140013	meiotic nuclear division	47/1081	184/23328	2.91785e-22	4.50764e-20	3.72759e-20	Plk1/Aurka/Eme1/Fanca/Bub1b/Trip13/Espl1/Chtf18/Cdc20/Nuf2/Ttk/Fancd2/Sgo1/Ncaph/Rad54l/Pttg1/Bub1/Incenp/Cks2/Rad51/Fignl1/Fbxo5/Smc2/Top2a/Mnd1/Ccne1/Kif18a/Sgo2a/Topbp1/Brip1/Aspm/Ndc1/Mastl/Cenps/Msx2/Ccne2/Rad54b/Psmc3ip/Suv39h2/Cdc25b/Ncapd3/Mybl1/Smc4/Ccnb1ip1/Brca2/Ereg/Btbd18	47
down	GO:1901988	negative regulation of cell cycle phase transition	43/1081	158/23328	1.19913e-21	1.79798e-19	1.48684e-19	Plk1/Ccnb1/Birc5/Cdk1/Bub1b/Trip13/Cdt1/Spdl1/Ttk/Mad2l1/Ticrr/Orc1/Cdc6/Aurkb/Clspn/Bub1/Chek1/E2f7/Brca1/Ndc80/Cenpe/Ccnd1/Gen1/Fbxo5/Haspin/Topbp1/Dtl/Rbl1/Donson/Rfwd3/Blm/Mbd4/Miip/Pidd1/Rpa2/Cep192/Ezh2/Hus1/Zfp36l2/Zw10/Anapc15/Gpnmb/Anapc15-ps	43
down	GO:0007052	mitotic spindle organization	37/1081	116/23328	1.95214e-21	2.84344e-19	2.35138e-19	Plk1/Ccnb1/Aurka/Birc5/Cenph/Mybl2/Kif23/Poc1a/Cdc20/Nuf2/Stmn1/Kifc1/Tacc3/Kif4/Racgap1/Kifc5b/Spc25/Aurkb/Dlgap5/Nek2/Tpx2/Kif11/Ndc80/Cenpe/Prc1/Stil/Wdr62/Eml1/Bora/Chek2/Flna/Rcc1/Aaas/Cep192/Tubg1/Cep126/Fsd1	37
down	GO:0033045	regulation of sister chromatid segregation	31/1081	82/23328	1.11464e-20	1.57846e-18	1.30531e-18	Plk1/Ccnb1/Birc5/Bub1b/Trip13/Recql4/Tacc3/Cdt1/Spdl1/Ube2c/Ttk/Mad2l1/Rmi2/Cdc6/Cdca5/Aurkb/Pttg1/Bub1/Ndc80/Ddx11/Cenpe/Gen1/Fbxo5/Sgo2a/Cit/Fen1/Cep192/Zw10/Anapc15/Sfpq/Anapc15-ps	31
down	GO:0007088	regulation of mitotic nuclear division	42/1081	160/23328	1.60308e-20	2.20879e-18	1.82656e-18	Plk1/Ccnb1/Birc5/Bub1b/Trip13/Tacc3/Cdt1/Spdl1/Ube2c/Ttk/Mad2l1/Cdc6/Cdca5/Aurkb/Pttg1/Nek2/Bub1/Chek1/Kif20b/Mki67/Kif11/Ndc80/Cenpe/Gen1/Fbxo5/Nusap1/Ranbp1/Cit/Bora/Rcc1/Btc/Cep192/Tubg1/Fgfr2/Mtbp/Met/Zw10/Tgfa/Anapc15/Ereg/Ywhah/Anapc15-ps	42
down	GO:0065004	protein-DNA complex assembly	43/1081	171/23328	3.40984e-20	4.57457e-18	3.78294e-18	Cenph/Mcm5/Chaf1b/Mis18a/Cdt1/Mcm3/Mcm6/Cenpn/Chaf1a/Dlgap5/Cenpi/Nap1l2/Rad51/Mcm4/Oip5/Cenpe/Mcm2/Mcm7/Cenpk/Cenpa/Asf1b/Hells/Cenpw/Cdc45/Hjurp/Cenps/Cenpp/Cenpo/Cenpt/H3c8/H3c3/Nasp/Hat1/H3c7/Npm1/Cenpv/Macroh2a2/H3c10/Wnt10b/H3c11/H3c1/H4c4/H3c2	43
down	GO:0051783	regulation of nuclear division	45/1081	191/23328	7.51915e-20	9.82888e-18	8.12799e-18	Plk1/Ccnb1/Birc5/Bub1b/Trip13/Cdc20/Tacc3/Cdt1/Spdl1/Ube2c/Ttk/Mad2l1/Cdc6/Cdca5/Aurkb/Pttg1/Nek2/Bub1/Chek1/Kif20b/Mki67/Kif11/Ndc80/Cenpe/Gen1/Fbxo5/Nusap1/Ranbp1/Sgo2a/Cit/Msx2/Bora/Rcc1/Btc/Cep192/Tubg1/Fgfr2/Mtbp/Met/Zw10/Tgfa/Anapc15/Ereg/Ywhah/Anapc15-ps	45
down	GO:0044786	cell cycle DNA replication	22/1081	41/23328	3.83524e-19	4.88801e-17	4.04214e-17	Lig1/Mcm5/Cdt1/Cdc7/Mcm3/Mcm6/Gins1/Rad51/E2f7/Mcm4/Dna2/Rtel1/Mcm2/Fbxo5/Mcm7/Dbf4/Cdc45/Pcna/Pola1/Donson/Chek2/Brca2	22
down	GO:0051304	chromosome separation	31/1081	92/23328	5.70432e-19	7.09284e-17	5.86542e-17	Plk1/Ccnb1/Eme1/Birc5/Bub1b/Trip13/Espl1/Tacc3/Cdt1/Spdl1/Ube2c/Ttk/Mad2l1/Cdc6/Aurkb/Ncaph/Pttg1/Bub1/Ncapd2/Ndc80/Cenpe/Gen1/Fbxo5/Top2a/Cit/Cenps/Ncapd3/Cep192/Zw10/Anapc15/Anapc15-ps	31
down	GO:0000086	G2/M transition of mitotic cell cycle	34/1081	117/23328	2.22872e-18	2.70524e-16	2.23709e-16	Plk1/Ccnb1/Birc5/Cdk1/Ccna2/Foxm1/Cdc7/Ticrr/Orc1/Cdc6/Clspn/Lmnb1/Chek1/Kif14/Brca1/Ccnd1/Fbxo5/Cdc25c/Topbp1/Dtl/Cit/Mastl/Cdk4/Donson/Skp2/Cdc25a/Cenpf/Chek2/Blm/Mbd4/Miip/Cdc25b/Hus1/Wnt10b	34
down	GO:0044839	cell cycle G2/M phase transition	36/1081	134/23328	3.84017e-18	4.55284e-16	3.76497e-16	Plk1/Ccnb1/Birc5/Cdk1/Ccna2/Foxm1/Cdc7/Ticrr/Orc1/Cdc6/Clspn/Lmnb1/Chek1/Kif14/Brca1/Ccnd1/Fbxo5/Cdc25c/Topbp1/Dtl/Cit/Mastl/Cdk4/Donson/Skp2/Cdc25a/Cenpf/Chek2/Blm/Mbd4/Miip/Cdc25b/Atad5/Npm1/Hus1/Wnt10b	36
down	GO:0031577	spindle checkpoint	21/1081	40/23328	4.52977e-18	5.24836e-16	4.34013e-16	Plk1/Ccnb1/Aurka/Birc5/Bub1b/Trip13/Cdt1/Spdl1/Ttk/Mad2l1/Aurkb/Bub1/Ndc80/Cenpe/Gen1/Stil/Cep192/Mtbp/Zw10/Anapc15/Anapc15-ps	21
down	GO:0033260	nuclear DNA replication	20/1081	36/23328	6.33394e-18	7.17565e-16	5.9339e-16	Lig1/Mcm5/Cdt1/Cdc7/Mcm3/Mcm6/Gins1/Rad51/Mcm4/Dna2/Rtel1/Mcm2/Mcm7/Dbf4/Cdc45/Pcna/Pola1/Donson/Chek2/Brca2	20
down	GO:0006270	DNA replication initiation	19/1081	32/23328	7.55435e-18	8.37219e-16	6.92338e-16	Mcm5/Mcm10/Cdt1/Mcm3/Mcm6/Ticrr/Orc1/Cdc6/Mcm4/Mcm2/Mcm7/Ccne1/Cdc45/Topbp1/Pola1/Ccne2/Mcm8/Pola2/Orc6	19
down	GO:0071824	protein-DNA complex subunit organization	45/1081	214/23328	8.65391e-18	9.38673e-16	7.76235e-16	Cenph/Mcm5/Chaf1b/Mis18a/Cdt1/Mcm3/Mcm6/Cenpn/Chaf1a/Dlgap5/Cenpi/Nap1l2/Rad51/Mcm4/Ptma/Oip5/Cenpe/Mcm2/Mcm7/Cenpk/Cenpa/Asf1b/Hells/Cenpw/Cdc45/Hjurp/Cenps/Cenpp/Cenpo/Cenpt/H3c8/H3c3/Nasp/Hat1/H3c7/Npm1/H1f10/Cenpv/Macroh2a2/H3c10/Wnt10b/H3c11/H3c1/H4c4/H3c2	45
down	GO:0007098	centrosome cycle	34/1081	122/23328	9.43337e-18	1.0019e-15	8.28523e-16	Plk1/Aurka/Pclaf/Ccnf/Poc1a/Kifc1/Sgo1/Nek2/Chek1/Haus5/Brca1/Kif11/Gen1/Plk4/Stil/Cep250/Ranbp1/Cep72/Wdr62/Nde1/Mdm1/Trim37/Cep152/Alms1/Xrcc2/Sass6/Npm1/Cep192/Haus6/Brca2/Cep135/Rttn/Haus8/Rbm14	34
down	GO:0051985	negative regulation of chromosome segregation	22/1081	46/23328	9.90673e-18	1.0307e-15	8.5234e-16	Plk1/Ccnb1/Birc5/Bub1b/Trip13/Chtf18/Recql4/Cdt1/Spdl1/Ttk/Mad2l1/Aurkb/Pttg1/Bub1/Ndc80/Cenpe/Gen1/Fbxo5/Cep192/Zw10/Anapc15/Anapc15-ps	22
down	GO:0006323	DNA packaging	43/1081	199/23328	1.60255e-17	1.63396e-15	1.35121e-15	Ccnb1/Cdk1/Chaf1b/Hmga2/Mis18a/Ncapg/Cdca5/Chaf1a/Ncaph/Nap1l2/Incenp/Ncapd2/Oip5/Mcm2/Dnmt1/Nusap1/Smc2/Top2a/Suv39h1/Asf1b/Hells/Hjurp/Hdac1/Cenpp/Ncapg2/H3c8/H3c3/Nasp/Hat1/Ncapd3/H3c7/Npm1/Smc4/H1f10/Gper1/Cenpv/Hmgb1/Macroh2a2/H3c10/H3c11/H3c1/H4c4/H3c2	43
down	GO:0031023	microtubule organizing center organization	35/1081	132/23328	1.76985e-17	1.76875e-15	1.46266e-15	Plk1/Aurka/Pclaf/Ccnf/Poc1a/Kifc1/Sgo1/Nek2/Chek1/Haus5/Brca1/Kif11/Gen1/Plk4/Stil/Cep250/Ranbp1/Cep72/Wdr62/Nde1/Mdm1/Trim37/Ulk4/Cep152/Alms1/Xrcc2/Sass6/Npm1/Cep192/Haus6/Brca2/Cep135/Rttn/Haus8/Rbm14	35
down	GO:0034508	centromere complex assembly	18/1081	29/23328	1.80413e-17	1.76875e-15	1.46266e-15	Cenph/Mis18a/Cenpn/Dlgap5/Cenpi/Oip5/Cenpe/Cenpk/Cenpa/Hells/Cenpw/Hjurp/Cenps/Cenpp/Cenpo/Cenpt/Nasp/Cenpv	18
down	GO:0010965	regulation of mitotic sister chromatid separation	24/1081	58/23328	2.12576e-17	2.04474e-15	1.6909e-15	Plk1/Ccnb1/Birc5/Bub1b/Trip13/Tacc3/Cdt1/Spdl1/Ube2c/Ttk/Mad2l1/Cdc6/Aurkb/Pttg1/Bub1/Ndc80/Cenpe/Gen1/Fbxo5/Cit/Cep192/Zw10/Anapc15/Anapc15-ps	24
down	GO:0071174	mitotic spindle checkpoint	20/1081	38/23328	2.66369e-17	2.51472e-15	2.07955e-15	Plk1/Ccnb1/Birc5/Bub1b/Trip13/Cdt1/Spdl1/Ttk/Mad2l1/Aurkb/Bub1/Ndc80/Cenpe/Gen1/Stil/Cep192/Mtbp/Zw10/Anapc15/Anapc15-ps	20
down	GO:0045839	negative regulation of mitotic nuclear division	23/1081	53/23328	2.72111e-17	2.52222e-15	2.08575e-15	Plk1/Ccnb1/Birc5/Bub1b/Trip13/Cdt1/Spdl1/Ttk/Mad2l1/Aurkb/Pttg1/Bub1/Chek1/Ndc80/Cenpe/Gen1/Fbxo5/Cep192/Fgfr2/Mtbp/Zw10/Anapc15/Anapc15-ps	23
down	GO:2000816	negative regulation of mitotic sister chromatid separation	20/1081	39/23328	5.23082e-17	4.76191e-15	3.93786e-15	Plk1/Ccnb1/Birc5/Bub1b/Trip13/Cdt1/Spdl1/Ttk/Mad2l1/Aurkb/Pttg1/Bub1/Ndc80/Cenpe/Gen1/Fbxo5/Cep192/Zw10/Anapc15/Anapc15-ps	20
down	GO:0033046	negative regulation of sister chromatid segregation	21/1081	44/23328	5.81596e-17	5.20171e-15	4.30155e-15	Plk1/Ccnb1/Birc5/Bub1b/Trip13/Recql4/Cdt1/Spdl1/Ttk/Mad2l1/Aurkb/Pttg1/Bub1/Ndc80/Cenpe/Gen1/Fbxo5/Cep192/Zw10/Anapc15/Anapc15-ps	21
down	GO:0051306	mitotic sister chromatid separation	24/1081	61/23328	8.61682e-17	7.57389e-15	6.26322e-15	Plk1/Ccnb1/Birc5/Bub1b/Trip13/Tacc3/Cdt1/Spdl1/Ube2c/Ttk/Mad2l1/Cdc6/Aurkb/Pttg1/Bub1/Ndc80/Cenpe/Gen1/Fbxo5/Cit/Cep192/Zw10/Anapc15/Anapc15-ps	24
down	GO:0045005	DNA-dependent DNA replication maintenance of fidelity	20/1081	40/23328	1.00087e-16	8.50402e-15	7.0324e-15	Eme1/Tonsl/Rad51/Timeless/Dna2/Ddx11/Pole/Rtel1/Gen1/Pold1/Tipin/Mms22l/Pcna/Cenps/Zgrf1/Donson/Rfwd3/Blm/Etaa1/Brca2	20
down	GO:1905819	negative regulation of chromosome separation	20/1081	40/23328	1.00087e-16	8.50402e-15	7.0324e-15	Plk1/Ccnb1/Birc5/Bub1b/Trip13/Cdt1/Spdl1/Ttk/Mad2l1/Aurkb/Pttg1/Bub1/Ndc80/Cenpe/Gen1/Fbxo5/Cep192/Zw10/Anapc15/Anapc15-ps	20
down	GO:0007091	metaphase/anaphase transition of mitotic cell cycle	23/1081	57/23328	1.94041e-16	1.62168e-14	1.34104e-14	Plk1/Ccnb1/Birc5/Bub1b/Trip13/Tacc3/Cdt1/Spdl1/Ube2c/Ttk/Mad2l1/Cdc6/Aurkb/Bub1/Ndc80/Cenpe/Gen1/Fbxo5/Cit/Cep192/Zw10/Anapc15/Anapc15-ps	23
down	GO:1905818	regulation of chromosome separation	24/1081	63/23328	2.07786e-16	1.70854e-14	1.41287e-14	Plk1/Ccnb1/Birc5/Bub1b/Trip13/Tacc3/Cdt1/Spdl1/Ube2c/Ttk/Mad2l1/Cdc6/Aurkb/Pttg1/Bub1/Ndc80/Cenpe/Gen1/Fbxo5/Cit/Cep192/Zw10/Anapc15/Anapc15-ps	24
down	GO:1902749	regulation of cell cycle G2/M phase transition	29/1081	97/23328	3.02173e-16	2.4452e-14	2.02206e-14	Plk1/Ccnb1/Cdk1/Cdc7/Ticrr/Orc1/Cdc6/Clspn/Lmnb1/Chek1/Kif14/Brca1/Ccnd1/Fbxo5/Cdc25c/Topbp1/Dtl/Cdk4/Donson/Cdc25a/Cenpf/Blm/Mbd4/Miip/Cdc25b/Atad5/Npm1/Hus1/Wnt10b	29
down	GO:0033048	negative regulation of mitotic sister chromatid segregation	20/1081	42/23328	3.41447e-16	2.71984e-14	2.24917e-14	Plk1/Ccnb1/Birc5/Bub1b/Trip13/Cdt1/Spdl1/Ttk/Mad2l1/Aurkb/Pttg1/Bub1/Ndc80/Cenpe/Gen1/Fbxo5/Cep192/Zw10/Anapc15/Anapc15-ps	20
down	GO:0044784	metaphase/anaphase transition of cell cycle	23/1081	59/23328	4.82199e-16	3.78192e-14	3.12746e-14	Plk1/Ccnb1/Birc5/Bub1b/Trip13/Tacc3/Cdt1/Spdl1/Ube2c/Ttk/Mad2l1/Cdc6/Aurkb/Bub1/Ndc80/Cenpe/Gen1/Fbxo5/Cit/Cep192/Zw10/Anapc15/Anapc15-ps	23
down	GO:0045841	negative regulation of mitotic metaphase/anaphase transition	19/1081	38/23328	5.89616e-16	4.54294e-14	3.75678e-14	Plk1/Ccnb1/Birc5/Bub1b/Trip13/Cdt1/Spdl1/Ttk/Mad2l1/Aurkb/Bub1/Ndc80/Cenpe/Gen1/Fbxo5/Cep192/Zw10/Anapc15/Anapc15-ps	19
down	GO:0061982	meiosis I cell cycle process	32/1081	122/23328	5.97051e-16	4.54294e-14	3.75678e-14	Plk1/Aurka/Eme1/Trip13/Espl1/Chtf18/Fancd2/Sgo1/Rad54l/Pttg1/Cks2/Rad51/Fbxo5/Cdc25c/Top2a/Mnd1/Ccne1/Sgo2a/Topbp1/Brip1/Ndc1/Cenps/Cdc25a/Ccne2/Msh6/Rad54b/Psmc3ip/Cdc25b/Mybl1/Ccnb1ip1/Brca2/Btbd18	32
down	GO:1902100	negative regulation of metaphase/anaphase transition of cell cycle	19/1081	39/23328	1.10006e-15	8.24721e-14	6.82002e-14	Plk1/Ccnb1/Birc5/Bub1b/Trip13/Cdt1/Spdl1/Ttk/Mad2l1/Aurkb/Bub1/Ndc80/Cenpe/Gen1/Fbxo5/Cep192/Zw10/Anapc15/Anapc15-ps	19
down	GO:0010389	regulation of G2/M transition of mitotic cell cycle	26/1081	81/23328	1.50997e-15	1.10855e-13	9.16711e-14	Ccnb1/Cdk1/Cdc7/Ticrr/Orc1/Cdc6/Clspn/Lmnb1/Chek1/Kif14/Brca1/Ccnd1/Fbxo5/Cdc25c/Topbp1/Dtl/Cdk4/Donson/Cdc25a/Cenpf/Blm/Mbd4/Miip/Cdc25b/Hus1/Wnt10b	26
down	GO:0006275	regulation of DNA replication	30/1081	110/23328	1.52213e-15	1.10855e-13	9.16711e-14	Cdk1/Chtf18/Gmnn/Ccna2/Cdt1/Cdc7/Ticrr/Rfc5/Rfc3/E2f7/Timeless/Dna2/Fbxo5/Tipin/Dbf4/Id3/Dscc1/Rfc4/Esco2/Pcna/Donson/Rfc2/Chek2/Blm/Atad5/Npm1/Gli1/Brca2/Met/Ereg	30
down	GO:0033047	regulation of mitotic sister chromatid segregation	24/1081	69/23328	2.34226e-15	1.68181e-13	1.39077e-13	Plk1/Ccnb1/Birc5/Bub1b/Trip13/Tacc3/Cdt1/Spdl1/Ube2c/Ttk/Mad2l1/Cdc6/Aurkb/Pttg1/Bub1/Ndc80/Cenpe/Gen1/Fbxo5/Cit/Cep192/Zw10/Anapc15/Anapc15-ps	24
down	GO:0051225	spindle assembly	30/1081	112/23328	2.60592e-15	1.84513e-13	1.52583e-13	Plk1/Aurka/Birc5/Mybl2/Kif23/Cdc20/Kifc1/Kif4/Racgap1/Kifc5b/Aurkb/Nek2/Spag5/Incenp/Tpx2/Haus5/Kif11/Prc1/Fbxo5/Tubb5/Cenpw/Aspm/Chek2/Flna/Rcc1/Aaas/Mapre2/Cep192/Haus6/Haus8	30
down	GO:0031570	DNA integrity checkpoint	30/1081	113/23328	3.39309e-15	2.36226e-13	1.95347e-13	Plk1/Eme1/Cdk1/Cdt1/Fancd2/Ticrr/Orc1/Cdc6/Clspn/Chek1/Timeless/Dna2/Brca1/Ccnd1/Tipin/Top2a/Topbp1/Dtl/Donson/Rfwd3/Msh2/Chek2/Blm/Etaa1/Mbd4/Pidd1/Rpa2/E2f1/Hus1/Rad9a	30
down	GO:0007094	mitotic spindle assembly checkpoint	18/1081	36/23328	3.47528e-15	2.36226e-13	1.95347e-13	Plk1/Ccnb1/Birc5/Bub1b/Trip13/Cdt1/Spdl1/Ttk/Mad2l1/Aurkb/Bub1/Ndc80/Cenpe/Gen1/Cep192/Zw10/Anapc15/Anapc15-ps	18
down	GO:0071173	spindle assembly checkpoint	18/1081	36/23328	3.47528e-15	2.36226e-13	1.95347e-13	Plk1/Ccnb1/Birc5/Bub1b/Trip13/Cdt1/Spdl1/Ttk/Mad2l1/Aurkb/Bub1/Ndc80/Cenpe/Gen1/Cep192/Zw10/Anapc15/Anapc15-ps	18
down	GO:0051784	negative regulation of nuclear division	23/1081	64/23328	3.92916e-15	2.63564e-13	2.17954e-13	Plk1/Ccnb1/Birc5/Bub1b/Trip13/Cdt1/Spdl1/Ttk/Mad2l1/Aurkb/Pttg1/Bub1/Chek1/Ndc80/Cenpe/Gen1/Fbxo5/Cep192/Fgfr2/Mtbp/Zw10/Anapc15/Anapc15-ps	23
down	GO:0090329	regulation of DNA-dependent DNA replication	20/1081	48/23328	8.52872e-15	5.64668e-13	4.66952e-13	Chtf18/Cdt1/Cdc7/Ticrr/Rfc5/Rfc3/E2f7/Timeless/Fbxo5/Tipin/Dbf4/Dscc1/Rfc4/Pcna/Donson/Rfc2/Chek2/Blm/Npm1/Brca2	20
down	GO:0030071	regulation of mitotic metaphase/anaphase transition	21/1081	54/23328	9.65404e-15	6.30978e-13	5.21787e-13	Plk1/Ccnb1/Birc5/Bub1b/Trip13/Cdt1/Spdl1/Ube2c/Ttk/Mad2l1/Cdc6/Aurkb/Bub1/Ndc80/Cenpe/Gen1/Fbxo5/Cep192/Zw10/Anapc15/Anapc15-ps	21
down	GO:1901989	positive regulation of cell cycle phase transition	28/1081	102/23328	1.11361e-14	7.18632e-13	5.94273e-13	Ccnb1/Fam83d/Birc5/Cdk1/Cdt1/Ube2c/Cdc7/Cdca5/Lmnb1/Cenpe/Ccnd1/Fbxo5/Cdc25c/Dbf4/Cdc45/Dtl/Cdk4/Cdc25a/Tert/Cdc25b/Cyp1a1/Atad5/Npm1/Gli1/Anxa1/Ezh2/Mtbp/Wnt10b	28
down	GO:0045931	positive regulation of mitotic cell cycle	36/1081	171/23328	1.60583e-14	1.02332e-12	8.46231e-13	Ccnb1/Birc5/Cdk1/Cdt1/Ube2c/Cdc7/Mad2l1/Cdca5/Aurkb/Lmnb1/Kif20b/Ndc80/Cenpe/Ccnd1/Gen1/Fbxo5/Cdc25c/Dbf4/Nusap1/Ranbp1/Cdc45/Dtl/Cdk4/Cdc25a/Tert/Cdc25b/Cyp1a1/Btc/Anxa1/Hmgb1/Brca2/Mtbp/Met/Tgfa/Ereg/Wnt10b	36
down	GO:0051383	kinetochore organization	14/1081	21/23328	1.66385e-14	1.0472e-12	8.65981e-13	Cenph/Nuf2/Cdt1/Cenpn/Dlgap5/Ndc80/Cenpe/Cenpk/Cenpa/Smc2/Cenpw/Cenps/Cenpt/Smc4	14
down	GO:1902099	regulation of metaphase/anaphase transition of cell cycle	21/1081	56/23328	2.28686e-14	1.42176e-12	1.17572e-12	Plk1/Ccnb1/Birc5/Bub1b/Trip13/Cdt1/Spdl1/Ube2c/Ttk/Mad2l1/Cdc6/Aurkb/Bub1/Ndc80/Cenpe/Gen1/Fbxo5/Cep192/Zw10/Anapc15/Anapc15-ps	21
down	GO:0033044	regulation of chromosome organization	54/1081	369/23328	6.37891e-14	3.91803e-12	3.24002e-12	Plk1/Ccnb1/Birc5/Bub1b/Trip13/Recql4/Tacc3/Wdhd1/Cdt1/Spdl1/Ube2c/Ttk/Mad2l1/Rmi2/Cdc6/Cdca5/Aurkb/Pttg1/Nap1l2/Nek2/Pif1/Bub1/Chek1/Mki67/Brca1/Ndc80/Ddx11/Cenpe/Rtel1/Phf19/Gen1/Mcm2/Fbxo5/Dnmt1/Top2a/Myb/Suv39h1/Atad2/Sgo2a/Cdc45/Cit/Ssrp1/Fen1/Tert/Fmr1/Cep192/H1f10/Cenpv/Rps6ka4/Zw10/Anapc15/Hnrnpd/Sfpq/Anapc15-ps	54
down	GO:0007127	meiosis I	29/1081	117/23328	6.83748e-14	4.1497e-12	3.43159e-12	Plk1/Aurka/Eme1/Trip13/Espl1/Chtf18/Fancd2/Sgo1/Rad54l/Pttg1/Cks2/Rad51/Fbxo5/Top2a/Mnd1/Ccne1/Sgo2a/Topbp1/Brip1/Ndc1/Cenps/Ccne2/Rad54b/Psmc3ip/Cdc25b/Mybl1/Ccnb1ip1/Brca2/Btbd18	29
down	GO:0034502	protein localization to chromosome	25/1081	88/23328	1.24603e-13	7.47327e-12	6.18002e-12	Plk1/Cdk1/Bub1b/Cdt1/Spdl1/Ttk/Cdca5/Aurkb/Ndc80/Haspin/Cenpa/Rpa1/Knl1/Esco2/Cenpq/Msh2/Cenpt/Tert/Rpa2/Mcm8/Ezh2/Brca2/Mtbp/Zw10/Macroh2a2	25
down	GO:0071459	protein localization to chromosome, centromeric region	14/1081	24/23328	2.46231e-13	1.45963e-11	1.20704e-11	Cdk1/Bub1b/Cdt1/Spdl1/Ttk/Aurkb/Ndc80/Haspin/Cenpa/Knl1/Cenpq/Cenpt/Mtbp/Zw10	14
down	GO:0006271	DNA strand elongation involved in DNA replication	11/1081	14/23328	6.44778e-13	3.77825e-11	3.12443e-11	Lig1/Mcm3/Gins1/Mcm4/Dna2/Pole/Mcm7/Pcna/Pold3/Pola1/Pold2	11
down	GO:0044774	mitotic DNA integrity checkpoint	21/1081	65/23328	6.92268e-13	4.01043e-11	3.31643e-11	Eme1/Cdk1/Fancd2/Ticrr/Orc1/Cdc6/Clspn/Ccnd1/Tipin/Top2a/Topbp1/Donson/Rfwd3/Msh2/Chek2/Blm/Mbd4/Pidd1/Rpa2/Hus1/Rad9a	21
down	GO:0051310	metaphase plate congression	20/1081	60/23328	1.25665e-12	7.19818e-11	5.95253e-11	Ccnb1/Fam83d/Kif22/Nuf2/Cdca8/Kif2c/Cdt1/Spdl1/Cdca5/Aurkb/Spag5/Incenp/Kif14/Ndc80/Cenpe/Kif18a/Cenpq/Cenpf/Brca2/Zw10	20
down	GO:0034501	protein localization to kinetochore	12/1081	18/23328	1.3245e-12	7.50255e-11	6.20423e-11	Cdk1/Cdt1/Spdl1/Ttk/Aurkb/Ndc80/Haspin/Knl1/Cenpq/Cenpt/Mtbp/Zw10	12
down	GO:0051298	centrosome duplication	21/1081	67/23328	1.35357e-12	7.58294e-11	6.27071e-11	Ccnf/Poc1a/Kifc1/Brca1/Gen1/Plk4/Stil/Cep72/Wdr62/Nde1/Mdm1/Trim37/Cep152/Alms1/Sass6/Npm1/Cep192/Brca2/Cep135/Rttn/Rbm14	21
down	GO:1902969	mitotic DNA replication	11/1081	15/23328	2.31629e-12	1.28353e-10	1.06141e-10	Lig1/Mcm3/Mcm6/Gins1/Rad51/Mcm4/Mcm2/Cdc45/Pola1/Chek2/Brca2	11
down	GO:0008608	attachment of spindle microtubules to kinetochore	15/1081	32/23328	2.38947e-12	1.2959e-10	1.07165e-10	Ccnb1/Nuf2/Kif2c/Cdt1/Racgap1/Sgo1/Aurkb/Nek2/Spag5/Ect2/Ndc80/Cenpe/Knstrn/Knl1/Brca2	15
down	GO:0031297	replication fork processing	15/1081	32/23328	2.38947e-12	1.2959e-10	1.07165e-10	Eme1/Tonsl/Rad51/Dna2/Ddx11/Rtel1/Gen1/Mms22l/Pcna/Cenps/Zgrf1/Rfwd3/Blm/Etaa1/Brca2	15
down	GO:0050000	chromosome localization	22/1081	78/23328	4.30481e-12	2.28604e-10	1.89044e-10	Ccnb1/Fam83d/Birc5/Kif22/Nuf2/Cdca8/Kif2c/Cdt1/Spdl1/Cdca5/Aurkb/Spag5/Incenp/Kif14/Ndc80/Cenpe/Kif18a/Nde1/Cenpq/Cenpf/Brca2/Zw10	22
down	GO:0051303	establishment of chromosome localization	22/1081	78/23328	4.30481e-12	2.28604e-10	1.89044e-10	Ccnb1/Fam83d/Birc5/Kif22/Nuf2/Cdca8/Kif2c/Cdt1/Spdl1/Cdca5/Aurkb/Spag5/Incenp/Kif14/Ndc80/Cenpe/Kif18a/Nde1/Cenpq/Cenpf/Brca2/Zw10	22
down	GO:0000076	DNA replication checkpoint	11/1081	16/23328	7.10068e-12	3.73188e-10	3.08608e-10	Cdt1/Ticrr/Orc1/Cdc6/Clspn/Timeless/Dna2/Tipin/Topbp1/Hus1/Rad9a	11
down	GO:1901992	positive regulation of mitotic cell cycle phase transition	23/1081	88/23328	8.03154e-12	4.17804e-10	3.45503e-10	Ccnb1/Birc5/Cdk1/Cdt1/Ube2c/Cdc7/Cdca5/Lmnb1/Cenpe/Ccnd1/Fbxo5/Cdc25c/Dbf4/Cdc45/Dtl/Cdk4/Cdc25a/Tert/Cdc25b/Cyp1a1/Anxa1/Mtbp/Wnt10b	23
down	GO:0051052	regulation of DNA metabolic process	51/1081	379/23328	8.18915e-12	4.217e-10	3.48724e-10	Ankle1/Chtf18/Foxm1/Aunip/Mis18a/Cdt1/Fancb/Rmi2/C3ar1/Ticrr/Rfc5/Aurkb/Rfc3/Nek2/Pif1/Parpbp/Rad51/Chek1/Timeless/Polq/Fignl1/Brca1/Ddx11/Rtel1/Rad51ap1/Dnmt1/Dscc1/Suv39h1/Usp1/Rad18/Rfc4/Pcna/Msh2/Msh6/Rfc2/Dek/Blm/Pnp/Atad5/Cgas/Npm1/Rpa2/H1f10/Gper1/Radx/Hmgb1/Pparg/Hnrnpd/Hgf/Zscan4c/Cd40	51
down	GO:0051302	regulation of cell division	31/1081	160/23328	1.06293e-11	5.41883e-10	4.4811e-10	Plk1/Aurka/Kif23/Kif20a/Kif18b/Racgap1/Cdc6/Aurkb/Nap1l2/Ect2/Incenp/E2f7/Kif20b/Kif14/Prc1/Plk4/Aspm/Cit/Rbl1/Blm/Cdc25b/Btc/Cenpv/Fgfr2/Brca2/Tas1r2/Tgfa/Ereg/Ptn/Orc6/Fsd1	31
down	GO:0044843	cell cycle G1/S phase transition	35/1081	201/23328	1.23189e-11	6.15705e-10	5.09157e-10	Fam83d/Ccna2/Iqgap3/E2f7/Kif14/Tcf19/Pole/Ccnd1/Haspin/Dbf4/Plpp2/Myb/Ccne1/Cdc45/Rbl1/Cdk4/Rfwd3/Skp2/Cdc25a/Ccne2/Tert/Rcc1/Nasp/Cyp1a1/Pidd1/Rpa2/E2f1/Gli1/Anxa1/Ezh2/Id2/Mtbp/Rbbp8/Ptpn6/Gpnmb	35
down	GO:0070507	regulation of microtubule cytoskeleton organization	35/1081	201/23328	1.23189e-11	6.15705e-10	5.09157e-10	Plk1/Ccnf/Poc1a/Ska3/Stmn1/Kifc1/Tacc3/Ska1/Nek2/Spag5/Chek1/Tpx2/Kif11/Gen1/Plk4/Ckap2/Stmn2/Stil/Cep250/Ranbp1/Kif18a/Efna5/Mdm1/Bora/Trim37/Rcc1/Mapre2/Alms1/Npm1/Cep192/Met/Ska2/Stmn4/Rbm14/Fsd1	35
down	GO:1902751	positive regulation of cell cycle G2/M phase transition	14/1081	30/23328	1.40581e-11	6.95808e-10	5.75398e-10	Ccnb1/Cdk1/Cdc7/Lmnb1/Ccnd1/Fbxo5/Cdc25c/Dtl/Cdk4/Cdc25a/Cdc25b/Atad5/Npm1/Wnt10b	14
down	GO:0045132	meiotic chromosome segregation	24/1081	99/23328	1.62522e-11	7.96668e-10	6.58805e-10	Plk1/Eme1/Bub1b/Trip13/Espl1/Nuf2/Ttk/Fancd2/Sgo1/Ncaph/Pttg1/Bub1/Smc2/Top2a/Ccne1/Sgo2a/Brip1/Ndc1/Cenps/Ccne2/Ncapd3/Smc4/Ccnb1ip1/Brca2	24
down	GO:0022616	DNA strand elongation	12/1081	21/23328	1.84236e-11	8.94511e-10	7.39715e-10	Lig1/Mcm3/Gins1/Mcm4/Dna2/Pole/Mcm7/Pcna/Pold3/Pola1/Tert/Pold2	12
down	GO:2001251	negative regulation of chromosome organization	29/1081	147/23328	3.09566e-11	1.48884e-09	1.23119e-09	Plk1/Ccnb1/Birc5/Bub1b/Trip13/Recql4/Cdt1/Spdl1/Ttk/Mad2l1/Aurkb/Pttg1/Pif1/Bub1/Brca1/Ndc80/Cenpe/Rtel1/Gen1/Mcm2/Fbxo5/Dnmt1/Top2a/Atad2/Cep192/H1f10/Zw10/Anapc15/Anapc15-ps	29
down	GO:0010639	negative regulation of organelle organization	53/1081	420/23328	3.78225e-11	1.80205e-09	1.4902e-09	Plk1/Ccnb1/Birc5/Bub1b/Trip13/Ccnf/Stmn1/Kifc1/Recql4/Cdt1/Spdl1/Ttk/Mad2l1/Aurkb/Pttg1/Nek2/Pif1/Bub1/Chek1/Tpx2/Brca1/Ndc80/Cenpe/Rtel1/Gen1/Mcm2/Fbxo5/Dnmt1/Ckap2/Top2a/Stmn2/Atad2/Arpin/Bok/Cfl1/Eps8/Mdm1/Trim37/Add2/Tmod2/Npm1/Cep192/H1f10/Fgfr2/Mtbp/Met/Capg/Zw10/Anapc15/Rbm14/Hgf/Coro1a/Anapc15-ps	53
down	GO:0006284	base-excision repair	15/1081	38/23328	5.02785e-11	2.37333e-09	1.96263e-09	Lig1/Hmga2/Neil3/Dna2/Polq/Pole/Pold1/Ung/Rpa1/Hmga1/Pcna/Apex2/Mutyh/Rpa2/Hmgb1	15
down	GO:2001020	regulation of response to DNA damage stimulus	36/1081	222/23328	5.22176e-11	2.44225e-09	2.01962e-09	Ankle1/Foxm1/Aunip/Fancb/Rmi2/Parpbp/Rad51/Chek1/Timeless/Polq/Fignl1/Brca1/Ddx11/Rtel1/Fbxo5/Rad51ap1/Suv39h1/Usp1/Pcna/Rfwd3/Plscr1/Dek/Chek2/Blm/Etaa1/Fmr1/Pnp/Atad5/Cgas/Npm1/Rpa2/Radx/Hmgb1/Ddias/Eid3/Rad9a	36
down	GO:0000910	cytokinesis	30/1081	160/23328	5.38538e-11	2.49588e-09	2.06397e-09	Plk1/Aurka/Birc5/Kif23/Kif20a/Stmn1/Kif4/Racgap1/Anln/Cep55/Cdc6/Aurkb/Ect2/Incenp/E2f7/Kif20b/Kif14/Prc1/Cenpa/Plk4/Ckap2/Nusap1/Cit/Cfl1/Cdc25b/Myh10/Cenpv/Brca2/Tas1r2/Fsd1	30
down	GO:0000077	DNA damage checkpoint	24/1081	105/23328	6.17556e-11	2.83631e-09	2.34548e-09	Plk1/Eme1/Cdk1/Fancd2/Ticrr/Clspn/Chek1/Brca1/Ccnd1/Tipin/Topbp1/Dtl/Donson/Rfwd3/Msh2/Chek2/Blm/Etaa1/Mbd4/Pidd1/Rpa2/E2f1/Hus1/Rad9a	24
down	GO:0044773	mitotic DNA damage checkpoint	18/1081	59/23328	9.00468e-11	4.09874e-09	3.38945e-09	Eme1/Cdk1/Fancd2/Ticrr/Clspn/Ccnd1/Tipin/Topbp1/Donson/Rfwd3/Msh2/Chek2/Blm/Mbd4/Pidd1/Rpa2/Hus1/Rad9a	18
down	GO:0030261	chromosome condensation	16/1081	46/23328	1.08066e-10	4.8754e-09	4.03171e-09	Ccnb1/Cdk1/Hmga2/Ncapg/Cdca5/Ncaph/Incenp/Ncapd2/Nusap1/Smc2/Top2a/Ncapg2/Ncapd3/Smc4/H1f10/Gper1	16
down	GO:0090307	mitotic spindle assembly	19/1081	67/23328	1.12052e-10	5.01089e-09	4.14376e-09	Plk1/Birc5/Mybl2/Kif23/Cdc20/Kifc1/Kif4/Racgap1/Kifc5b/Aurkb/Nek2/Tpx2/Kif11/Prc1/Chek2/Flna/Rcc1/Aaas/Cep192	19
down	GO:0000727	double-strand break repair via break-induced replication	9/1081	12/23328	1.84968e-10	8.19969e-09	6.78073e-09	Gins2/Mcm5/Cdc7/Mcm3/Mcm6/Mcm4/Mcm2/Mcm7/Cdc45	9
down	GO:0000281	mitotic cytokinesis	19/1081	69/23328	1.9649e-10	8.63538e-09	7.14103e-09	Plk1/Birc5/Kif23/Kif20a/Stmn1/Kif4/Racgap1/Anln/Cep55/Ect2/Incenp/Kif20b/Prc1/Cenpa/Ckap2/Nusap1/Cit/Cfl1/Myh10	19
down	GO:0009314	response to radiation	50/1081	401/23328	2.0806e-10	9.06572e-09	7.49689e-09	Pclaf/Fancd2/Ticrr/Aurkb/Rad54l/Pbk/Ect2/Rad51/Chek1/Fignl1/Brca1/Ccnd1/Rad51ap1/Pold1/Tipin/Aqp1/Cep250/Usp1/Topbp1/Dtl/H2ax/Rad18/Pcna/Pold3/Rfwd3/Cdc25a/Aipl1/Msh2/Msh6/Chek2/Blm/Rad54b/Mbd4/Hmgn1/Slc1a3/Txn1/Fmr1/Pnp/Xrcc2/Npm1/Anxa1/Hus1/Ddias/Brca2/Id2/Rad9a/Lrp2/Hrh1/Pparg/Adra1b	50
down	GO:0031497	chromatin assembly	28/1081	151/23328	3.07237e-10	1.32737e-08	1.09767e-08	Chaf1b/Mis18a/Chaf1a/Nap1l2/Oip5/Mcm2/Dnmt1/Suv39h1/Asf1b/Hells/Hjurp/Hdac1/Cenpp/H3c8/H3c3/Nasp/Hat1/H3c7/Npm1/H1f10/Cenpv/Hmgb1/Macroh2a2/H3c10/H3c11/H3c1/H4c4/H3c2	28
down	GO:0000082	G1/S transition of mitotic cell cycle	31/1081	183/23328	3.71694e-10	1.59235e-08	1.31679e-08	Iqgap3/E2f7/Kif14/Tcf19/Pole/Ccnd1/Haspin/Dbf4/Myb/Ccne1/Cdc45/Rbl1/Cdk4/Rfwd3/Skp2/Cdc25a/Ccne2/Tert/Rcc1/Nasp/Cyp1a1/Pidd1/Rpa2/E2f1/Anxa1/Ezh2/Id2/Mtbp/Rbbp8/Ptpn6/Gpnmb	31
down	GO:0007099	centriole replication	14/1081	37/23328	4.35363e-10	1.84632e-08	1.52681e-08	Plk4/Stil/Cep72/Wdr62/Mdm1/Trim37/Cep152/Alms1/Sass6/Npm1/Cep192/Cep135/Rttn/Rbm14	14
down	GO:0032465	regulation of cytokinesis	20/1081	80/23328	4.38219e-10	1.84632e-08	1.52681e-08	Plk1/Aurka/Kif23/Kif20a/Racgap1/Cdc6/Aurkb/Ect2/Incenp/E2f7/Kif20b/Kif14/Prc1/Plk4/Cit/Cdc25b/Cenpv/Brca2/Tas1r2/Fsd1	20
down	GO:0098534	centriole assembly	14/1081	38/23328	6.59995e-10	2.75791e-08	2.28066e-08	Plk4/Stil/Cep72/Wdr62/Mdm1/Trim37/Cep152/Alms1/Sass6/Npm1/Cep192/Cep135/Rttn/Rbm14	14
down	GO:0010971	positive regulation of G2/M transition of mitotic cell cycle	12/1081	27/23328	8.41206e-10	3.48656e-08	2.88321e-08	Ccnb1/Cdk1/Cdc7/Lmnb1/Ccnd1/Fbxo5/Cdc25c/Dtl/Cdk4/Cdc25a/Cdc25b/Wnt10b	12
down	GO:1900262	regulation of DNA-directed DNA polymerase activity	8/1081	10/23328	8.58581e-10	3.50164e-08	2.89568e-08	Chtf18/Rfc5/Rfc3/Dscc1/Rfc4/Pcna/Rfc2/Npm1	8
down	GO:1900264	positive regulation of DNA-directed DNA polymerase activity	8/1081	10/23328	8.58581e-10	3.50164e-08	2.89568e-08	Chtf18/Rfc5/Rfc3/Dscc1/Rfc4/Pcna/Rfc2/Npm1	8
down	GO:0071897	DNA biosynthetic process	29/1081	169/23328	1.00011e-09	4.04649e-08	3.34625e-08	Tk1/Pclaf/Lig1/Chtf18/C3ar1/Rfc5/Aurkb/Rfc3/Nek2/Pif1/Chek1/Pole2/Pole/Pold1/Dscc1/Rpa1/Dtl/Rfc4/Pcna/Pold3/Pola1/Rfc2/Tert/Pold2/Npm1/Lin9/Pparg/Hnrnpd/Hgf	29
down	GO:0032886	regulation of microtubule-based process	37/1081	258/23328	1.02377e-09	4.10961e-08	3.39844e-08	Plk1/Ccnf/Poc1a/Ska3/Stmn1/Kifc1/Tacc3/Ska1/Nek2/Spag5/Chek1/Tpx2/Kif11/Gen1/Plk4/Ckap2/Stmn2/Stil/Cep250/Ranbp1/Kif18a/Ttc21b/Efna5/Mdm1/Bora/Trim37/Rcc1/Mapre2/Alms1/Npm1/Cep192/Met/Ska2/Stmn4/Rbm14/Fsd1/Tacr2	37
down	GO:0046605	regulation of centrosome cycle	17/1081	60/23328	1.08569e-09	4.32411e-08	3.57582e-08	Ccnf/Poc1a/Kifc1/Nek2/Chek1/Kif11/Gen1/Plk4/Stil/Cep250/Ranbp1/Mdm1/Trim37/Alms1/Npm1/Cep192/Rbm14	17
down	GO:0032392	DNA geometric change	14/1081	40/23328	1.4521e-09	5.73862e-08	4.74555e-08	Recql4/Mcm6/Pif1/Rad51/Mcm4/Ddx11/Rtel1/Mcm2/Mcm7/Top2a/Rpa1/Blm/Anxa1/Hmgb1	14
down	GO:0032508	DNA duplex unwinding	13/1081	34/23328	1.58209e-09	6.20423e-08	5.13058e-08	Recql4/Mcm6/Pif1/Rad51/Mcm4/Ddx11/Rtel1/Mcm2/Mcm7/Top2a/Rpa1/Blm/Anxa1	13
down	GO:0006333	chromatin assembly or disassembly	29/1081	173/23328	1.75624e-09	6.83459e-08	5.65187e-08	Chaf1b/Mis18a/Chaf1a/Nap1l2/Oip5/Mcm2/Dnmt1/Suv39h1/Asf1b/Hells/Hjurp/Hdac1/Cenpp/H3c8/H3c3/Suv39h2/Nasp/Hat1/H3c7/Npm1/H1f10/Cenpv/Hmgb1/Macroh2a2/H3c10/H3c11/H3c1/H4c4/H3c2	29
down	GO:0000018	regulation of DNA recombination	22/1081	107/23328	3.26087e-09	1.25939e-07	1.04145e-07	Ankle1/Fancb/Rmi2/Parpbp/Rad51/Chek1/Timeless/Polq/Fignl1/Rtel1/Rad51ap1/Rad18/Msh2/Msh6/Blm/Atad5/Cgas/Rpa2/H1f10/Radx/Zscan4c/Cd40	22
down	GO:0006342	chromatin silencing	20/1081	89/23328	3.30488e-09	1.26679e-07	1.04757e-07	Wdhd1/H2ac10/H2ac12/H2ac13/Msl3l2/Suv39h1/Atad2/H2ac8/Hells/Cdc45/H2ac15/H2ax/Hat1/H2az1/H2ac11/H1f10/Ezh2/H2ac4/Macroh2a2/H2ac7	20
down	GO:0006334	nucleosome assembly	21/1081	98/23328	3.36858e-09	1.27141e-07	1.05139e-07	Chaf1b/Mis18a/Chaf1a/Nap1l2/Oip5/Mcm2/Asf1b/Hjurp/Cenpp/H3c8/H3c3/Nasp/Hat1/H3c7/Npm1/Macroh2a2/H3c10/H3c11/H3c1/H4c4/H3c2	21
down	GO:0045814	negative regulation of gene expression, epigenetic	21/1081	98/23328	3.36858e-09	1.27141e-07	1.05139e-07	Wdhd1/H2ac10/H2ac12/H2ac13/Msl3l2/Suv39h1/Atad2/H2ac8/Hells/Cdc45/H2ac15/H2ax/Lhx2/Hat1/H2az1/H2ac11/H1f10/Ezh2/H2ac4/Macroh2a2/H2ac7	21
down	GO:0051656	establishment of organelle localization	46/1081	382/23328	3.39175e-09	1.27141e-07	1.05139e-07	Plk1/Uchl1/Ccnb1/Fam83d/Birc5/Kif22/Kif23/Nuf2/Cdca8/Nefl/Kif2c/Kifc1/Sapcd2/Tacc3/Cdt1/Spdl1/Mad2l1/Cdca5/Aurkb/Spag5/Incenp/Kif14/Ndc80/Cenpe/Syk/Cenpa/Nusap1/Kif18a/Nde1/Cenpq/Cenpf/Ezr/Wasf1/Npm1/Myh10/Syne3/Myo7b/Ran/Fgfr2/Brca2/Kif1a/Syne2/Zw10/Myo5a/Stxbp2/Dpysl2	46
down	GO:0006282	regulation of DNA repair	24/1081	128/23328	4.47157e-09	1.66395e-07	1.376e-07	Foxm1/Aunip/Fancb/Rmi2/Parpbp/Rad51/Chek1/Timeless/Polq/Fignl1/Brca1/Ddx11/Rtel1/Rad51ap1/Suv39h1/Usp1/Pcna/Dek/Blm/Pnp/Cgas/Rpa2/Radx/Hmgb1	24
down	GO:0007080	mitotic metaphase plate congression	14/1081	44/23328	6.04566e-09	2.23339e-07	1.8469e-07	Ccnb1/Kif22/Nuf2/Cdca8/Kif2c/Cdt1/Spdl1/Cdca5/Aurkb/Kif14/Ndc80/Cenpe/Kif18a/Zw10	14
down	GO:0051382	kinetochore assembly	9/1081	16/23328	8.12515e-09	2.98e-07	2.46431e-07	Cenph/Cenpn/Dlgap5/Cenpe/Cenpk/Cenpa/Cenpw/Cenps/Cenpt	9
down	GO:0070192	chromosome organization involved in meiotic cell cycle	18/1081	76/23328	8.25436e-09	3.00577e-07	2.48562e-07	Bub1b/Trip13/Fancd2/Sgo1/Ncaph/Bub1/Incenp/Rad51/Ncapd2/Smc2/Ccne1/Sgo2a/Brip1/Ndc1/Ccne2/Ncapd3/Smc4/Ccnb1ip1	18
down	GO:0061640	cytoskeleton-dependent cytokinesis	20/1081	94/23328	9.03442e-09	3.26649e-07	2.70122e-07	Plk1/Birc5/Kif23/Kif20a/Stmn1/Kif4/Racgap1/Anln/Cep55/Aurkb/Ect2/Incenp/Kif20b/Prc1/Cenpa/Ckap2/Nusap1/Cit/Cfl1/Myh10	20
down	GO:0034401	chromatin organization involved in regulation of transcription	25/1081	143/23328	9.53533e-09	3.42332e-07	2.83091e-07	Wdhd1/Chek1/H2ac10/Dnmt1/H2ac12/H2ac13/Msl3l2/Suv39h1/Atad2/H2ac8/Hells/Cdc45/H2ac15/H2ax/Hdac1/Cdca4/Hat1/H2az1/H2ac11/H1f10/Ezh2/Cenpv/H2ac4/Macroh2a2/H2ac7	25
down	GO:0010569	regulation of double-strand break repair via homologous recombination	14/1081	46/23328	1.15662e-08	4.1234e-07	3.40984e-07	Fancb/Rmi2/Parpbp/Rad51/Chek1/Timeless/Polq/Fignl1/Rtel1/Rad51ap1/Blm/Cgas/Rpa2/Radx	14
down	GO:0010212	response to ionizing radiation	23/1081	125/23328	1.35842e-08	4.80917e-07	3.97694e-07	Fancd2/Ticrr/Rad54l/Ect2/Rad51/Fignl1/Brca1/Rad51ap1/Topbp1/H2ax/Rfwd3/Msh2/Chek2/Blm/Rad54b/Pnp/Xrcc2/Anxa1/Hus1/Ddias/Brca2/Rad9a/Lrp2	23
down	GO:0045910	negative regulation of DNA recombination	14/1081	47/23328	1.57734e-08	5.54571e-07	4.58603e-07	Ankle1/Fancb/Rmi2/Parpbp/Polq/Rtel1/Rad18/Msh2/Msh6/Blm/Cgas/H1f10/Radx/Zscan4c	14
down	GO:1902750	negative regulation of cell cycle G2/M phase transition	15/1081	55/23328	1.84266e-08	6.43418e-07	5.32074e-07	Plk1/Cdk1/Ticrr/Orc1/Cdc6/Clspn/Chek1/Brca1/Topbp1/Dtl/Donson/Blm/Mbd4/Miip/Hus1	15
down	GO:1901976	regulation of cell cycle checkpoint	12/1081	34/23328	1.96303e-08	6.80784e-07	5.62974e-07	Ccnb1/Aurka/Cdt1/Mad2l1/Ndc80/Gen1/Rfwd3/Chek2/Etaa1/Rpa2/Anapc15/Anapc15-ps	12
down	GO:0097549	chromatin organization involved in negative regulation of transcription	23/1081	128/23328	2.1664e-08	7.41373e-07	6.13078e-07	Wdhd1/H2ac10/Dnmt1/H2ac12/H2ac13/Msl3l2/Suv39h1/Atad2/H2ac8/Hells/Cdc45/H2ac15/H2ax/Hdac1/Hat1/H2az1/H2ac11/H1f10/Ezh2/Cenpv/H2ac4/Macroh2a2/H2ac7	23
down	GO:0051988	regulation of attachment of spindle microtubules to kinetochore	8/1081	13/23328	2.16682e-08	7.41373e-07	6.13078e-07	Ccnb1/Racgap1/Aurkb/Nek2/Spag5/Ect2/Cenpe/Knstrn	8
down	GO:0007062	sister chromatid cohesion	15/1081	56/23328	2.40958e-08	8.18936e-07	6.77219e-07	Kif22/Bub1b/Cdc20/Recql4/Cdca5/Sgo1/Pttg1/Bub1/Ddx11/Haspin/Dscc1/Sgo2a/Esco2/Fen1/Sfpq	15
down	GO:0007131	reciprocal meiotic recombination	14/1081	49/23328	2.85843e-08	9.65051e-07	7.98049e-07	Eme1/Trip13/Chtf18/Fancd2/Rad54l/Rad51/Top2a/Mnd1/Topbp1/Brip1/Cenps/Rad54b/Psmc3ip/Ccnb1ip1	14
down	GO:2000779	regulation of double-strand break repair	18/1081	82/23328	2.96271e-08	9.93679e-07	8.21722e-07	Foxm1/Aunip/Fancb/Rmi2/Parpbp/Rad51/Chek1/Timeless/Polq/Fignl1/Ddx11/Rtel1/Rad51ap1/Dek/Blm/Cgas/Rpa2/Radx	18
down	GO:0035825	homologous recombination	14/1081	50/23328	3.80151e-08	1.26667e-06	1.04748e-06	Eme1/Trip13/Chtf18/Fancd2/Rad54l/Rad51/Top2a/Mnd1/Topbp1/Brip1/Cenps/Rad54b/Psmc3ip/Ccnb1ip1	14
down	GO:0007076	mitotic chromosome condensation	8/1081	14/23328	4.84965e-08	1.60542e-06	1.3276e-06	Ncapg/Cdca5/Ncaph/Ncapd2/Nusap1/Smc2/Ncapd3/Smc4	8
down	GO:0010972	negative regulation of G2/M transition of mitotic cell cycle	13/1081	44/23328	5.74404e-08	1.88923e-06	1.5623e-06	Cdk1/Ticrr/Orc1/Cdc6/Clspn/Chek1/Brca1/Topbp1/Donson/Blm/Mbd4/Miip/Hus1	13
down	GO:0006335	DNA replication-dependent nucleosome assembly	11/1081	31/23328	7.24031e-08	2.35102e-06	1.94418e-06	Chaf1b/Chaf1a/Asf1b/H3c8/Nasp/Hat1/H3c10/H3c11/H3c1/H4c4/H3c2	11
down	GO:0034723	DNA replication-dependent nucleosome organization	11/1081	31/23328	7.24031e-08	2.35102e-06	1.94418e-06	Chaf1b/Chaf1a/Asf1b/H3c8/Nasp/Hat1/H3c10/H3c11/H3c1/H4c4/H3c2	11
down	GO:0034728	nucleosome organization	23/1081	137/23328	8.04334e-08	2.59525e-06	2.14614e-06	Chaf1b/Mis18a/Chaf1a/Nap1l2/Ptma/Oip5/Mcm2/Asf1b/Hjurp/Cenpp/H3c8/H3c3/Nasp/Hat1/H3c7/Npm1/H1f10/Macroh2a2/H3c10/H3c11/H3c1/H4c4/H3c2	23
down	GO:0006268	DNA unwinding involved in DNA replication	8/1081	15/23328	9.96836e-08	3.19614e-06	2.64305e-06	Recql4/Mcm6/Rad51/Mcm4/Mcm2/Mcm7/Rpa1/Blm	8
down	GO:0031055	chromatin remodeling at centromere	7/1081	11/23328	1.26097e-07	4.01778e-06	3.3225e-06	Mis18a/Oip5/Hells/Hjurp/Cenpp/Nasp/Cenpv	7
down	GO:0032467	positive regulation of cytokinesis	11/1081	33/23328	1.51941e-07	4.78145e-06	3.95402e-06	Kif23/Racgap1/Cdc6/Aurkb/Ect2/Kif20b/Kif14/Cit/Cdc25b/Cenpv/Tas1r2	11
down	GO:0044818	mitotic G2/M transition checkpoint	11/1081	33/23328	1.51941e-07	4.78145e-06	3.95402e-06	Cdk1/Ticrr/Orc1/Cdc6/Clspn/Brca1/Topbp1/Donson/Blm/Mbd4/Hus1	11
down	GO:0090231	regulation of spindle checkpoint	8/1081	16/23328	1.91242e-07	5.9813e-06	4.94623e-06	Ccnb1/Aurka/Cdt1/Mad2l1/Ndc80/Gen1/Anapc15/Anapc15-ps	8
down	GO:1902806	regulation of cell cycle G1/S phase transition	22/1081	134/23328	2.2948e-07	7.13347e-06	5.89902e-06	Fam83d/E2f7/Kif14/Ccnd1/Haspin/Dbf4/Plpp2/Cdc45/Rbl1/Rfwd3/Tert/Cyp1a1/Pidd1/Rpa2/E2f1/Gli1/Anxa1/Ezh2/Id2/Mtbp/Ptpn6/Gpnmb	22
down	GO:0016458	gene silencing	34/1081	279/23328	2.80398e-07	8.66345e-06	7.16423e-06	Wdhd1/H2ac10/Dnmt1/H2ac12/H2ac13/Msl3l2/Suv39h1/Atad2/H2ac8/Hells/Cdc45/H2ac15/H2ax/Tert/H3c8/Hat1/H2az1/H2ac11/Fmr1/Rbm3/Cnot9/H1f10/Srrt/Ezh2/H2ac4/Macroh2a2/Pparg/H3c10/Pabpc1/H3c11/H3c1/Mov10/H2ac7/H3c2	34
down	GO:0000079	regulation of cyclin-dependent protein serine/threonine kinase activity	16/1081	76/23328	3.18349e-07	9.77676e-06	8.08489e-06	Plk1/Ccnb1/Ccnf/Ccna2/Cdc6/Cks1b/Cks2/Ccnd1/Ccnb2/Stil/Ccne1/Ccne2/Blm/Ccnyl1/Tfap4/Actb	16
down	GO:0009411	response to UV	22/1081	138/23328	3.88581e-07	1.18176e-05	9.77258e-06	Pclaf/Aurkb/Pbk/Chek1/Ccnd1/Pold1/Tipin/Aqp1/Usp1/Dtl/Rad18/Pcna/Pold3/Cdc25a/Msh2/Msh6/Hmgn1/Fmr1/Npm1/Hus1/Ddias/Brca2	22
down	GO:0006220	pyrimidine nucleotide metabolic process	10/1081	29/23328	3.91757e-07	1.18176e-05	9.77258e-06	Tyms/Dut/Dctd/Dck/Shmt1/Cad/Upp1/Umps/Dctpp1/Nme1	10
down	GO:0009124	nucleoside monophosphate biosynthetic process	10/1081	29/23328	3.91757e-07	1.18176e-05	9.77258e-06	Tyms/Dut/Dctd/Ada/Shmt1/Pfas/Aprt/Umps/Adss/Prps2	10
down	GO:0007143	female meiotic nuclear division	11/1081	36/23328	4.14985e-07	1.23719e-05	1.02309e-05	Plk1/Aurka/Trip13/Ttk/Ncaph/Fbxo5/Top2a/Sgo2a/Mastl/Cdc25b/Ereg	11
down	GO:0031572	G2 DNA damage checkpoint	11/1081	36/23328	4.14985e-07	1.23719e-05	1.02309e-05	Plk1/Cdk1/Ticrr/Clspn/Chek1/Brca1/Topbp1/Dtl/Donson/Blm/Mbd4	11
down	GO:0040029	regulation of gene expression, epigenetic	24/1081	163/23328	5.29174e-07	1.56845e-05	1.29703e-05	Wdhd1/Chek1/Brca1/H2ac10/H2ac12/H2ac13/Msl3l2/Suv39h1/Atad2/H2ac8/Hells/Cdc45/H2ac15/H2ax/Lhx2/Cdca4/Hat1/H2az1/H2ac11/H1f10/Ezh2/H2ac4/Macroh2a2/H2ac7	24
down	GO:0051781	positive regulation of cell division	16/1081	79/23328	5.5628e-07	1.63926e-05	1.35558e-05	Kif23/Racgap1/Cdc6/Aurkb/Ect2/Kif20b/Kif14/Cit/Cdc25b/Btc/Cenpv/Fgfr2/Tas1r2/Tgfa/Ereg/Ptn	16
down	GO:0010824	regulation of centrosome duplication	12/1081	45/23328	6.41893e-07	1.88067e-05	1.55522e-05	Ccnf/Poc1a/Kifc1/Gen1/Plk4/Stil/Mdm1/Trim37/Alms1/Npm1/Cep192/Rbm14	12
down	GO:1904029	regulation of cyclin-dependent protein kinase activity	16/1081	80/23328	6.65717e-07	1.93933e-05	1.60373e-05	Plk1/Ccnb1/Ccnf/Ccna2/Cdc6/Cks1b/Cks2/Ccnd1/Ccnb2/Stil/Ccne1/Ccne2/Blm/Ccnyl1/Tfap4/Actb	16
down	GO:0071900	regulation of protein serine/threonine kinase activity	45/1081	442/23328	7.06141e-07	2.0454e-05	1.69144e-05	Plk1/Uchl1/Ccnb1/Ccnf/Ccna2/Cdc6/Cks1b/Lpar2/Incenp/Iqgap3/Cks2/Map2k6/Ccnd1/Il1rn/Syk/Ccnb2/Dusp9/Stil/Ccne1/Dusp4/Dusp5/Ccne2/Stk39/Blm/Etaa1/Ptpn22/Wnt7b/Flt1/Ccnyl1/Tfap4/Mlkl/Ezh2/Actb/Map3k6/Kitl/Met/Tgfa/Dab2/Ptpn6/Hgf/Prkar2b/Gpr39/Pik3r5/Cd40/Tnxb	45
down	GO:0045740	positive regulation of DNA replication	12/1081	46/23328	8.31991e-07	2.39632e-05	1.98164e-05	Cdk1/Cdt1/Cdc7/E2f7/Dna2/Dbf4/Pcna/Atad5/Npm1/Gli1/Met/Ereg	12
down	GO:0046606	negative regulation of centrosome cycle	7/1081	14/23328	1.15965e-06	3.28438e-05	2.71602e-05	Ccnf/Kifc1/Nek2/Mdm1/Trim37/Npm1/Rbm14	7
down	GO:0090266	regulation of mitotic cell cycle spindle assembly checkpoint	7/1081	14/23328	1.15965e-06	3.28438e-05	2.71602e-05	Ccnb1/Cdt1/Mad2l1/Ndc80/Gen1/Anapc15/Anapc15-ps	7
down	GO:1903504	regulation of mitotic spindle checkpoint	7/1081	14/23328	1.15965e-06	3.28438e-05	2.71602e-05	Ccnb1/Cdt1/Mad2l1/Ndc80/Gen1/Anapc15/Anapc15-ps	7
down	GO:0045860	positive regulation of protein kinase activity	44/1081	440/23328	1.51637e-06	4.27097e-05	3.53188e-05	Lrp8/Cdc6/Cks1b/Lpar2/Clspn/Ect2/Incenp/Iqgap3/Cks2/Tpx2/Kif14/Map2k6/Cenpe/Ccnd1/Il1rn/Syk/Stil/Areg/Dynap/Bora/Stk39/Etaa1/Cdc25b/Ripk3/Wnt7b/Flt1/Ccnyl1/Btc/Npm1/Mmd/Mlkl/Ezh2/Map3k6/Kitl/Camkk1/Met/Tgfa/Dab2/Ereg/Hgf/Gpr39/Pik3r5/Socs1/Cd40	44
down	GO:0051984	positive regulation of chromosome segregation	10/1081	33/23328	1.5283e-06	4.28093e-05	3.54011e-05	Ccnb1/Cdt1/Cdc6/Aurkb/Ddx11/Cenpe/Sgo2a/Rad18/Fen1/Sfpq	10
down	GO:2000045	regulation of G1/S transition of mitotic cell cycle	19/1081	116/23328	1.56176e-06	4.35074e-05	3.59785e-05	E2f7/Kif14/Ccnd1/Haspin/Dbf4/Cdc45/Rbl1/Rfwd3/Tert/Cyp1a1/Pidd1/Rpa2/E2f1/Anxa1/Ezh2/Id2/Mtbp/Ptpn6/Gpnmb	19
down	GO:0033314	mitotic DNA replication checkpoint	6/1081	10/23328	1.74668e-06	4.83944e-05	4.00197e-05	Ticrr/Orc1/Cdc6/Clspn/Topbp1/Hus1	6
down	GO:0009123	nucleoside monophosphate metabolic process	11/1081	41/23328	1.76338e-06	4.8593e-05	4.01839e-05	Tyms/Dut/Dctd/Ada/Shmt1/Dnph1/Pfas/Aprt/Umps/Adss/Prps2	11
down	GO:0031573	intra-S DNA damage checkpoint	7/1081	15/23328	2.08712e-06	5.72049e-05	4.73056e-05	Eme1/Fancd2/Tipin/Msh2/Chek2/Hus1/Rad9a	7
down	GO:0051098	regulation of binding	40/1081	390/23328	2.41276e-06	6.57766e-05	5.43939e-05	Plk1/Aurka/Stmn1/Cdt1/Ngf/Cdca5/Aurkb/Plaur/Nek2/Twist2/Ddx11/Hmgb2/Hjurp/Lhx2/Lfng/Pcsk9/Msx2/Plscr1/Tert/Anxa2/Ctnnbip1/Blm/Txn1/Grem2/Sri/Add2/Fmr1/Tfap4/E2f1/Actb/Ran/Id2/Met/Crmp1/Pparg/Dab2/S100a10/Slpi/Nme1/Id1	40
down	GO:0072527	pyrimidine-containing compound metabolic process	12/1081	51/23328	2.73993e-06	7.42988e-05	6.14414e-05	Tk1/Tyms/Dut/Dctd/Dck/Shmt1/Cad/Upp1/Umps/Cda/Dctpp1/Nme1	12
down	GO:0061351	neural precursor cell proliferation	25/1081	191/23328	2.84482e-06	7.67348e-05	6.34558e-05	Prl2c2/Hhip/Melk/Hmga2/Tacc3/Racgap1/Shcbp1/Ngfr/Cip2a/Kif14/Aspm/Lhx2/Spint1/Nde1/Eml1/Flna/Wnt7b/Gli1/Fgfr2/Trnp1/Id2/Kif1a/Gli3/Lrp2/Ptn	25
down	GO:0007292	female gamete generation	22/1081	155/23328	2.90258e-06	7.78807e-05	6.44034e-05	Plk1/Ccnb1/Aurka/Trip13/Ttk/Ncaph/Fosl1/Fbxo5/Top2a/Sgo2a/Aspm/Mastl/Nanos1/Cdc25b/Alms1/Cntrl/Mcm8/Brca2/Pla2g4a/Ereg/Ptn/Gas2	22
down	GO:0007015	actin filament organization	43/1081	437/23328	3.0218e-06	8.06551e-05	6.66977e-05	Stmn1/Diaph3/Arpin/Cit/Gas2l3/Cfl1/Wdr1/Coro1c/Eps8/Actg1/Micall2/Fscn1/Fam171a1/Flna/Shroom4/Arpc5/Tpm3-rs7/Ezr/Cap1/Add2/Tmod2/Cotl1/Alms1/Wasf1/Myh10/Tpm4/Baiap2/Marcksl1/Myo7b/Triobp/Met/Capg/Myo5a/S100a10/Arhgef15/Actr3b/Rgs4/Shtn1/Gas2/Ptger4/Id1/Epha1/Coro1a	43
down	GO:0051785	positive regulation of nuclear division	15/1081	81/23328	4.07642e-06	0.000108237	8.95068e-05	Birc5/Cdt1/Ube2c/Cdca5/Aurkb/Cenpe/Fbxo5/Nusap1/Ranbp1/Sgo2a/Msx2/Btc/Met/Tgfa/Ereg	15
down	GO:0046599	regulation of centriole replication	8/1081	23/23328	5.4483e-06	0.000143914	0.00011901	Plk4/Stil/Mdm1/Trim37/Alms1/Npm1/Cep192/Rbm14	8
down	GO:0051053	negative regulation of DNA metabolic process	19/1081	126/23328	5.52681e-06	0.000145236	0.000120102	Ankle1/Aunip/Fancb/Rmi2/Pif1/Parpbp/Chek1/Polq/Rtel1/Rad18/Msh2/Msh6/Blm/Cgas/H1f10/Gper1/Radx/Pparg/Zscan4c	19
down	GO:0009262	deoxyribonucleotide metabolic process	9/1081	30/23328	5.64321e-06	0.000147534	0.000122003	Tyms/Dut/Dctd/Rrm2/Ada/Shmt1/Rrm1/Pnp/Dctpp1	9
down	GO:0051101	regulation of DNA binding	19/1081	127/23328	6.22091e-06	0.000161807	0.000133806	Cdt1/Ngf/Cdca5/Plaur/Nek2/Twist2/Hmgb2/Hjurp/Lhx2/Msx2/Ctnnbip1/Txn1/Sri/Tfap4/E2f1/Id2/Pparg/Nme1/Id1	19
down	GO:0007100	mitotic centrosome separation	6/1081	12/23328	7.09228e-06	0.000183535	0.000151774	Aurka/Nek2/Chek1/Kif11/Ranbp1/Nde1	6
down	GO:0050673	epithelial cell proliferation	42/1081	438/23328	7.45702e-06	0.000192	0.000158774	Birc5/Uhrf1/Etv4/Hmga2/Ngfr/Ptprn/Iqgap3/Mki67/Twist2/Tcf19/Ccnd1/Hmgb2/Areg/Cdc25a/Hmgn1/Scarb1/Cdk6/Flt1/Alms1/Npm1/Gli1/Cav2/Fgfr2/Hmgb1/Brca2/Id2/F3/Tgfa/Pparg/Dab2/Cxadr/Ereg/Cd109/Wnt10b/Hgf/Nme1/Ptn/Zfp703/Atoh8/Apln/Id1/Ccl2	42
down	GO:0036297	interstrand cross-link repair	9/1081	31/23328	7.62575e-06	0.000195357	0.000161551	Fanca/Fancb/Fancd2/Rad51/Rad51ap1/Rfwd3/Msh6/Faap24/Mcm8	9
down	GO:0071478	cellular response to radiation	21/1081	153/23328	8.26545e-06	0.000210686	0.000174227	Aurkb/Pbk/Ect2/Rad51/Chek1/Fignl1/Rad51ap1/Pold1/Aqp1/H2ax/Pcna/Pold3/Cdc25a/Aipl1/Chek2/Blm/Fmr1/Npm1/Hus1/Ddias/Rad9a	21
down	GO:0045143	homologous chromosome segregation	13/1081	67/23328	1.0426e-05	0.000264436	0.000218676	Plk1/Trip13/Espl1/Fancd2/Sgo1/Pttg1/Ccne1/Sgo2a/Brip1/Ndc1/Ccne2/Ccnb1ip1/Brca2	13
down	GO:0006301	postreplication repair	8/1081	25/23328	1.1063e-05	0.000279203	0.000230887	Pclaf/Brca1/Pole2/Pold1/Dtl/Rad18/Pcna/Msh2	8
down	GO:0048608	reproductive structure development	44/1081	477/23328	1.21443e-05	0.000304982	0.000252205	Fanca/Ccnf/Dlx3/Hmga2/Ptprn/Plaur/E2f7/Fosl1/Ccnd1/Plk4/Hmgb2/Kif18a/Brip1/Aspm/Ada/Lfng/Spint1/Krt19/Msh2/Peg10/Lhx9/Flna/Wnt7b/Tyro3/Anxa1/Kitl/Fgfr2/Brca2/Pla2g4a/Met/Pcyt1b/Lrp2/Pparg/Ptpn6/Ereg/Zfpm2/Ptn/Nup210l/Nup107/Gas2/Ptger4/Greb1l/Mertk/Prdx4	44
down	GO:0009263	deoxyribonucleotide biosynthetic process	6/1081	13/23328	1.26536e-05	0.000310135	0.000256466	Tyms/Dut/Dctd/Rrm2/Shmt1/Rrm1	6
down	GO:0010826	negative regulation of centrosome duplication	6/1081	13/23328	1.26536e-05	0.000310135	0.000256466	Ccnf/Kifc1/Mdm1/Trim37/Npm1/Rbm14	6
down	GO:0042635	positive regulation of hair cycle	6/1081	13/23328	1.26536e-05	0.000310135	0.000256466	Foxn1/Msx2/Tert/Wnt10b/Hpse/Krt17	6
down	GO:0051299	centrosome separation	6/1081	13/23328	1.26536e-05	0.000310135	0.000256466	Aurka/Nek2/Chek1/Kif11/Ranbp1/Nde1	6
down	GO:2000104	negative regulation of DNA-dependent DNA replication	6/1081	13/23328	1.26536e-05	0.000310135	0.000256466	Timeless/Fbxo5/Tipin/Donson/Chek2/Brca2	6
down	GO:0051653	spindle localization	11/1081	50/23328	1.42181e-05	0.000346812	0.000286796	Plk1/Sapcd2/Spdl1/Mad2l1/Spag5/Ndc80/Cenpa/Nusap1/Aspm/Nde1/Zw10	11
down	GO:0000723	telomere maintenance	18/1081	123/23328	1.47806e-05	0.000358816	0.000296723	Recql4/Aurkb/Nek2/Pif1/Rad51/Dna2/Rtel1/Rpa1/Ccne1/Pcna/Ccne2/Tert/Blm/Rpa2/Hus1/Brca2/Hnrnpd/Zscan4c	18
down	GO:0061458	reproductive system development	44/1081	481/23328	1.49324e-05	0.000360783	0.00029835	Fanca/Ccnf/Dlx3/Hmga2/Ptprn/Plaur/E2f7/Fosl1/Ccnd1/Plk4/Hmgb2/Kif18a/Brip1/Aspm/Ada/Lfng/Spint1/Krt19/Msh2/Peg10/Lhx9/Flna/Wnt7b/Tyro3/Anxa1/Kitl/Fgfr2/Brca2/Pla2g4a/Met/Pcyt1b/Lrp2/Pparg/Ptpn6/Ereg/Zfpm2/Ptn/Nup210l/Nup107/Gas2/Ptger4/Greb1l/Mertk/Prdx4	44
down	GO:0007163	establishment or maintenance of cell polarity	26/1081	223/23328	1.51871e-05	0.000365207	0.000302007	Plk1/Dock8/Kif2c/Sapcd2/Spdl1/Mad2l1/Spag5/Kif20b/Ndc80/Cenpa/Aqp1/Lhx2/Cfl1/Wdr1/Nde1/Fscn1/Dlg5/Arpc5/Ezr/Cap1/Wnt7b/Actb/Wee1/Syne2/Zw10/Shtn1	26
down	GO:0032200	telomere organization	18/1081	125/23328	1.85125e-05	0.000443084	0.000366408	Recql4/Aurkb/Nek2/Pif1/Rad51/Dna2/Rtel1/Rpa1/Ccne1/Pcna/Ccne2/Tert/Blm/Rpa2/Hus1/Brca2/Hnrnpd/Zscan4c	18
down	GO:0051315	attachment of mitotic spindle microtubules to kinetochore	6/1081	14/23328	2.12741e-05	0.0005068	0.000419098	Nuf2/Kif2c/Cdt1/Aurkb/Ndc80/Cenpe	6
down	GO:0040001	establishment of mitotic spindle localization	9/1081	35/23328	2.25942e-05	0.000535746	0.000443035	Plk1/Sapcd2/Spdl1/Mad2l1/Ndc80/Cenpa/Nusap1/Nde1/Zw10	9
down	GO:0051054	positive regulation of DNA metabolic process	25/1081	217/23328	2.69455e-05	0.000635963	0.00052591	Chtf18/Foxm1/Fancb/C3ar1/Rfc5/Aurkb/Rfc3/Nek2/Rad51/Timeless/Brca1/Ddx11/Rtel1/Dscc1/Rfc4/Pcna/Msh2/Rfc2/Blm/Pnp/Atad5/Npm1/Hnrnpd/Hgf/Cd40	25
down	GO:0006336	DNA replication-independent nucleosome assembly	8/1081	28/23328	2.80821e-05	0.000659736	0.000545569	Mis18a/Oip5/Asf1b/Hjurp/Cenpp/Nasp/Hat1/H4c4	8
down	GO:0048511	rhythmic process	31/1081	301/23328	2.93893e-05	0.000687278	0.000568344	Cdk1/Ngf/Ngfr/Ptprn/Timeless/Id3/Top2a/Suv39h1/Dtl/Ass1/Ada/Hdac1/Ahcy/Pmch/Suv39h2/Tyro3/Anxa1/Ezh2/Id2/Pla2g4a/Hrh1/Spsb4/Pparg/Ereg/Hnrnpd/Ptn/Sfpq/Gas2/Ptger4/Id1/Prokr1	31
down	GO:0051293	establishment of spindle localization	10/1081	45/23328	3.17418e-05	0.000738904	0.000611036	Plk1/Sapcd2/Spdl1/Mad2l1/Spag5/Ndc80/Cenpa/Nusap1/Nde1/Zw10	10
down	GO:0051100	negative regulation of binding	21/1081	167/23328	3.19064e-05	0.000739359	0.000611413	Aurka/Stmn1/Aurkb/Nek2/Twist2/Ddx11/Lhx2/Pcsk9/Msx2/Plscr1/Ctnnbip1/Sri/Tfap4/E2f1/Actb/Id2/Met/Crmp1/Dab2/Slpi/Id1	21
down	GO:0051294	establishment of spindle orientation	9/1081	37/23328	3.66194e-05	0.000844732	0.000698551	Plk1/Sapcd2/Spdl1/Mad2l1/Spag5/Ndc80/Cenpa/Nde1/Zw10	9
down	GO:0009116	nucleoside metabolic process	13/1081	75/23328	3.69145e-05	0.000847703	0.000701007	Tk1/Mtap/Dck/Ada/Ahcy/Pnp/Ran/Upp1/Aprt/Umps/Cda/Prps2/Nme1	13
down	GO:0034724	DNA replication-independent nucleosome organization	8/1081	29/23328	3.72109e-05	0.000850677	0.000703467	Mis18a/Oip5/Asf1b/Hjurp/Cenpp/Nasp/Hat1/H4c4	8
down	GO:0045840	positive regulation of mitotic nuclear division	12/1081	65/23328	3.82243e-05	0.000869944	0.0007194	Birc5/Cdt1/Ube2c/Cdca5/Aurkb/Cenpe/Nusap1/Ranbp1/Btc/Met/Tgfa/Ereg	12
down	GO:0033002	muscle cell proliferation	26/1081	236/23328	4.07253e-05	0.000922745	0.000763064	Ccnb1/Cdk1/C3ar1/Orc1/Dnmt1/Abcc4/Mapk11/Htr1b/Skp2/Npr1/Npr3/Tert/Ctnnbip1/Cnn1/Foxc2/Gli1/Gper1/Fgfr2/Id2/Ptgir/Pparg/Cxadr/Ereg/Zfpm2/Apln/Alox12	26
down	GO:0006221	pyrimidine nucleotide biosynthetic process	7/1081	22/23328	4.15636e-05	0.000933442	0.00077191	Tyms/Dut/Dctd/Shmt1/Cad/Umps/Nme1	7
down	GO:0007063	regulation of sister chromatid cohesion	7/1081	22/23328	4.15636e-05	0.000933442	0.00077191	Recql4/Cdca5/Bub1/Ddx11/Sgo2a/Fen1/Sfpq	7
down	GO:0006289	nucleotide-excision repair	11/1081	56/23328	4.39426e-05	0.000982542	0.000812513	Neil3/Pole/Pold1/Rpa1/Brip1/Pold3/Hmgn1/Rpa2/Hus1/Hmgb1/Brca2	11
down	GO:0031109	microtubule polymerization or depolymerization	17/1081	122/23328	4.80897e-05	0.00107057	0.00088531	Ska3/Stmn1/Kif18b/Kif2c/Ska1/Tpx2/Fbxo5/Ckap2/Stmn2/Kif18a/Nde1/Mapre2/Cep192/Tubg1/Met/Ska2/Stmn4	17
down	GO:2000573	positive regulation of DNA biosynthetic process	13/1081	77/23328	4.91793e-05	0.00109007	0.000901433	Chtf18/C3ar1/Rfc5/Aurkb/Rfc3/Nek2/Dscc1/Rfc4/Pcna/Rfc2/Npm1/Hnrnpd/Hgf	13
down	GO:0051445	regulation of meiotic cell cycle	11/1081	58/23328	6.17372e-05	0.0013625	0.00112672	Trip13/Cdc20/Ttk/Fbxo5/Cdc25c/Sgo2a/Aspm/Lfng/Cdc25a/Msx2/Cdc25b	11
down	GO:0000132	establishment of mitotic spindle orientation	8/1081	31/23328	6.29732e-05	0.00137784	0.00113941	Plk1/Sapcd2/Spdl1/Mad2l1/Ndc80/Cenpa/Nde1/Zw10	8
down	GO:0000731	DNA synthesis involved in DNA repair	8/1081	31/23328	6.29732e-05	0.00137784	0.00113941	Pclaf/Pole2/Pole/Pold1/Dtl/Pcna/Pold3/Pola1	8
down	GO:0007050	cell cycle arrest	18/1081	137/23328	6.43145e-05	0.00140118	0.0011587	Foxm1/Prr11/Brca1/Ccnd1/Cdkn3/Cdk4/Msh2/Chek2/Pidd1/Tfap4/Mlf1/Gper1/Ddias/Id2/Mtbp/Wnt10b/Wdr6/Gas2	18
down	GO:1902808	positive regulation of cell cycle G1/S phase transition	10/1081	49/23328	6.91027e-05	0.00149909	0.00123967	Fam83d/Ccnd1/Dbf4/Cdc45/Tert/Cyp1a1/Gli1/Anxa1/Ezh2/Mtbp	10
down	GO:0048146	positive regulation of fibroblast proliferation	12/1081	69/23328	7.05499e-05	0.001524	0.00126027	Ccnb1/Ccna2/Cdc6/Ngfr/Aqp1/Cdk4/Anxa2/Cdk6/Btc/E2f1/Fbln1/Ereg	12
down	GO:0009219	pyrimidine deoxyribonucleotide metabolic process	5/1081	11/23328	7.73892e-05	0.00166468	0.00137661	Tyms/Dut/Dctd/Shmt1/Dctpp1	5
down	GO:0006298	mismatch repair	7/1081	24/23328	7.7756e-05	0.00166555	0.00137732	Exo1/Rpa1/Pcna/Msh2/Msh6/Mutyh/Rpa2	7
down	GO:0048545	response to steroid hormone	24/1081	218/23328	8.01971e-05	0.00171065	0.00141462	Hmga2/Cpn1/Brca1/Il1rn/Acsbg1/Aqp1/Hmgb2/Ass1/Areg/Hdac1/Skp2/Tfap4/Cnot9/Gper1/Anxa1/Hmgb1/Npas4/Zfp36l2/Aldh3a1/Dab2/Ywhah/Spp1/Trerf1/Adra1b	24
down	GO:0007140	male meiotic nuclear division	10/1081	50/23328	8.28238e-05	0.00175202	0.00144883	Fanca/Trip13/Chtf18/Fignl1/Kif18a/Sgo2a/Suv39h2/Mybl1/Brca2/Btbd18	10
down	GO:0043392	negative regulation of DNA binding	10/1081	50/23328	8.28238e-05	0.00175202	0.00144883	Nek2/Twist2/Lhx2/Msx2/Ctnnbip1/Sri/Tfap4/E2f1/Id2/Id1	10
down	GO:0031032	actomyosin structure organization	23/1081	207/23328	9.73066e-05	0.00204987	0.00169514	Kif23/Stmn1/Racgap1/Anln/Ect2/Cit/Wdr1/Krt19/Actg1/Fam171a1/Epb41l1/Cnn1/Tmod2/Alms1/Myh10/Met/Csrp1/S100a10/Epb41l3/Csrp2/Arhgef15/Ptger4/Epha1	23
down	GO:0007095	mitotic G2 DNA damage checkpoint	7/1081	25/23328	0.000103692	0.00214887	0.00177701	Cdk1/Ticrr/Clspn/Topbp1/Donson/Blm/Mbd4	7
down	GO:0009394	2'-deoxyribonucleotide metabolic process	7/1081	25/23328	0.000103692	0.00214887	0.00177701	Tyms/Dut/Dctd/Ada/Shmt1/Pnp/Dctpp1	7
down	GO:0019692	deoxyribose phosphate metabolic process	7/1081	25/23328	0.000103692	0.00214887	0.00177701	Tyms/Dut/Dctd/Ada/Shmt1/Pnp/Dctpp1	7
down	GO:0072528	pyrimidine-containing compound biosynthetic process	7/1081	25/23328	0.000103692	0.00214887	0.00177701	Tyms/Dut/Dctd/Shmt1/Cad/Umps/Nme1	7
down	GO:2000042	negative regulation of double-strand break repair via homologous recombination	6/1081	18/23328	0.000112077	0.00231323	0.00191292	Fancb/Rmi2/Parpbp/Polq/Cgas/Radx	6
down	GO:2000278	regulation of DNA biosynthetic process	16/1081	119/23328	0.000122354	0.00251517	0.00207992	Chtf18/C3ar1/Rfc5/Aurkb/Rfc3/Nek2/Pif1/Chek1/Dscc1/Rfc4/Pcna/Rfc2/Npm1/Pparg/Hnrnpd/Hgf	16
down	GO:0072089	stem cell proliferation	18/1081	144/23328	0.000123439	0.00252727	0.00208993	Prl2c2/Hhip/Hmga2/Ngf/Racgap1/Ccne1/Hmgb2/Aspm/Nde1/Eml1/Tert/Kitl/Fgfr2/Gli3/Fbln1/Wnt10b/Ptn/Cxcl1	18
down	GO:0051798	positive regulation of hair follicle development	5/1081	12/23328	0.000127601	0.00260143	0.00215125	Foxn1/Msx2/Wnt10b/Hpse/Krt17	5
down	GO:0061842	microtubule organizing center localization	8/1081	34/23328	0.000128081	0.00260143	0.00215125	Aurka/Mad2l1/Dlgap5/Aspm/Nde1/Arpc5/Ezr/Syne2	8
down	GO:0051307	meiotic chromosome separation	7/1081	26/23328	0.000136246	0.00275628	0.0022793	Eme1/Espl1/Ttk/Ncaph/Top2a/Cenps/Ncapd3	7
down	GO:0045137	development of primary sexual characteristics	25/1081	240/23328	0.000140171	0.00282448	0.0023357	Fanca/Hmga2/Ptprn/Ccnd1/Hmgb2/Kif18a/Brip1/Aspm/Lfng/Msh2/Lhx9/Flna/Kitl/Brca2/Pla2g4a/Cbx2/Pcyt1b/Lrp2/Ereg/Zfpm2/Nup210l/Nup107/Gas2/Ptger4/Prdx4	25
down	GO:2001021	negative regulation of response to DNA damage stimulus	12/1081	74/23328	0.00014198	0.00284966	0.00235652	Aunip/Fancb/Rmi2/Parpbp/Polq/Rtel1/Fbxo5/Chek2/Atad5/Cgas/Radx/Ddias	12
down	GO:0009416	response to light stimulus	29/1081	298/23328	0.00014307	0.00286027	0.0023653	Pclaf/Aurkb/Pbk/Chek1/Ccnd1/Pold1/Tipin/Aqp1/Cep250/Usp1/Dtl/Rad18/Pcna/Pold3/Cdc25a/Aipl1/Msh2/Msh6/Hmgn1/Slc1a3/Fmr1/Npm1/Hus1/Ddias/Brca2/Id2/Hrh1/Pparg/Adra1b	29
down	GO:0061572	actin filament bundle organization	20/1081	172/23328	0.000146259	0.0029126	0.00240858	Stmn1/Cfl1/Eps8/Actg1/Fscn1/Fam171a1/Flna/Ezr/Add2/Alms1/Myh10/Baiap2/Triobp/Met/S100a10/Arhgef15/Shtn1/Ptger4/Id1/Epha1	20
down	GO:0046394	carboxylic acid biosynthetic process	29/1081	299/23328	0.000151595	0.00300713	0.00248674	Fabp5/Dhfr/Brca1/Syk/Mtap/Acsbg1/Acot7/Ass1/Enoph1/Shmt1/Cad/Elovl7/Avpr1a/Slc1a3/Mthfd1l/Cyp1a1/Mthfd1/Bcat1/Gls2/Elovl6/Anxa1/Pla2g4a/Elovl4/Myo5a/Liph/Ptger4/Hacd4/Alox12/Ptgs1	29
down	GO:0016053	organic acid biosynthetic process	29/1081	300/23328	0.000160572	0.00317285	0.00262378	Fabp5/Dhfr/Brca1/Syk/Mtap/Acsbg1/Acot7/Ass1/Enoph1/Shmt1/Cad/Elovl7/Avpr1a/Slc1a3/Mthfd1l/Cyp1a1/Mthfd1/Bcat1/Gls2/Elovl6/Anxa1/Pla2g4a/Elovl4/Myo5a/Liph/Ptger4/Hacd4/Alox12/Ptgs1	29
down	GO:0007548	sex differentiation	30/1081	315/23328	0.000162353	0.00319566	0.00264265	Fanca/Hmga2/Smad9/Ptprn/Ccnd1/Hmgb2/Kif18a/Brip1/Aspm/Srd5a1/Lfng/Msh2/Lhx9/Flna/Tyro3/Kitl/Brca2/Pla2g4a/Cbx2/Pcyt1b/Lrp2/Ereg/Zfpm2/Nup210l/Nup107/Gas2/Ptger4/Greb1l/Mertk/Prdx4	30
down	GO:0010457	centriole-centriole cohesion	5/1081	13/23328	0.000199444	0.00389565	0.0032215	Sgo1/Nek2/Cep250/Cep135/Rttn	5
down	GO:0072711	cellular response to hydroxyurea	5/1081	13/23328	0.000199444	0.00389565	0.0032215	Rad51/Timeless/Ddx11/Blm/Fmr1	5
down	GO:0031960	response to corticosteroid	13/1081	88/23328	0.000200808	0.00390733	0.00323117	Cpn1/Il1rn/Acsbg1/Aqp1/Ass1/Areg/Tfap4/Gper1/Anxa1/Hmgb1/Npas4/Zfp36l2/Aldh3a1	13
down	GO:1901361	organic cyclic compound catabolic process	38/1081	442/23328	0.00020186	0.00391287	0.00323574	Dut/Dna2/Acot7/Exosc8/Ptbp1/Srd5a1/Ada/Ahcy/Fen1/Dnph1/Blvra/Vim/Nanos1/Lsm2/Scarb1/Cyp1a1/Fmr1/Pnp/Npm1/Cnot9/E2f1/Lsm3/Hnmt/Dis3/Lsm5/Pop1/Eri2/Upp1/Zfp36l2/Cda/Dctpp1/Hnrnpd/Pabpc1/Ywhah/Mov10/Spp1/Cubn/Prr5l	38
down	GO:0043588	skin development	27/1081	275/23328	0.00020693	0.00399595	0.00330445	Stmn1/Etv4/Ngfr/Sprr1a/Foxn1/Lhx2/Hdac1/Msx2/Krt16/Flnb/Dact2/Anxa1/Fgfr2/Itga3/Met/Macroh2a2/Myo5a/Cd109/Wnt10b/Hpse/Sprr2h/Celsr1/Edaradd/Alox12/Krt17/Lor/Ptgs1	27
down	GO:0008156	negative regulation of DNA replication	7/1081	28/23328	0.000226126	0.00431757	0.00357042	Gmnn/Timeless/Fbxo5/Tipin/Donson/Chek2/Brca2	7
down	GO:0051446	positive regulation of meiotic cell cycle	7/1081	28/23328	0.000226126	0.00431757	0.00357042	Fbxo5/Cdc25c/Sgo2a/Lfng/Cdc25a/Msx2/Cdc25b	7
down	GO:0071168	protein localization to chromatin	7/1081	28/23328	0.000226126	0.00431757	0.00357042	Plk1/Cdca5/Esco2/Msh2/Mcm8/Ezh2/Macroh2a2	7
down	GO:0006575	cellular modified amino acid metabolic process	19/1081	165/23328	0.000240685	0.00454554	0.00375894	Gsta1/Slco4a1/Gm10639/Gsta2/G6pdx/Tyms/Dhfr/Gclm/Gsta4/Ass1/Shmt1/Ahcy/Plscr1/Mthfd1l/Mthfd1/Gsr/Aldh9a1/Gstk1/Gstm1	19
down	GO:0048660	regulation of smooth muscle cell proliferation	19/1081	165/23328	0.000240685	0.00454554	0.00375894	C3ar1/Orc1/Dnmt1/Abcc4/Htr1b/Skp2/Npr1/Npr3/Tert/Ctnnbip1/Cnn1/Gper1/Fgfr2/Id2/Ptgir/Pparg/Ereg/Apln/Alox12	19
down	GO:0016572	histone phosphorylation	8/1081	37/23328	0.000240741	0.00454554	0.00375894	Ccnb1/Ccna2/Aurkb/Incenp/Vrk1/Haspin/Fmr1/Rps6ka4	8
down	GO:0072698	protein localization to microtubule cytoskeleton	10/1081	57/23328	0.000259587	0.0048833	0.00403824	Aurka/Fam83d/Ttk/Spag5/Kif20b/Stil/Cep250/Cep72/Mapre2/Cep192	10
down	GO:0008406	gonad development	24/1081	236/23328	0.000271033	0.00507988	0.00420081	Fanca/Hmga2/Ptprn/Ccnd1/Hmgb2/Kif18a/Brip1/Aspm/Lfng/Msh2/Lhx9/Flna/Kitl/Brca2/Pla2g4a/Pcyt1b/Lrp2/Ereg/Zfpm2/Nup210l/Nup107/Gas2/Ptger4/Prdx4	24
down	GO:0050678	regulation of epithelial cell proliferation	33/1081	372/23328	0.000294681	0.00550287	0.0045506	Birc5/Uhrf1/Etv4/Hmga2/Ngfr/Ptprn/Iqgap3/Twist2/Ccnd1/Hmgb2/Cdc25a/Hmgn1/Cdk6/Flt1/Npm1/Gli1/Cav2/Fgfr2/Brca2/F3/Tgfa/Pparg/Dab2/Cxadr/Cd109/Wnt10b/Nme1/Ptn/Zfp703/Atoh8/Apln/Id1/Ccl2	33
down	GO:0016446	somatic hypermutation of immunoglobulin genes	5/1081	14/23328	0.000298427	0.00551224	0.00455835	Exo1/Polq/Ung/Msh2/Msh6	5
down	GO:0042454	ribonucleoside catabolic process	5/1081	14/23328	0.000298427	0.00551224	0.00455835	Ada/Ahcy/Pnp/Upp1/Cda	5
down	GO:0072710	response to hydroxyurea	5/1081	14/23328	0.000298427	0.00551224	0.00455835	Rad51/Timeless/Ddx11/Blm/Fmr1	5
down	GO:0045785	positive regulation of cell adhesion	37/1081	435/23328	0.000299637	0.00551462	0.00456031	Selp/Dock8/Plaur/Igfbp2/Syk/Myb/Ada/Havcr2/Cfl1/Nid1/Flna/Blm/Podxl/Cdk6/Foxc2/Ptpn22/Pnp/Ets1/Dock5/Anxa1/Itga3/Spn/Triobp/Hspd1/Gli3/Fbln1/Dab2/S100a10/Ptpn6/Ptn/Spp1/Ptger4/Socs1/Epha1/Ccl2/Sox13/Coro1a	37
down	GO:0051017	actin filament bundle assembly	19/1081	169/23328	0.000327426	0.00600437	0.00496531	Stmn1/Cfl1/Eps8/Actg1/Fscn1/Fam171a1/Flna/Ezr/Add2/Alms1/Myh10/Baiap2/Triobp/Met/S100a10/Arhgef15/Ptger4/Id1/Epha1	19
down	GO:0060249	anatomical structure homeostasis	36/1081	422/23328	0.000339877	0.00621037	0.00513566	Recql4/Aurkb/Nek2/Pif1/Rad51/Dna2/Rtel1/Nell2/Syk/Rpa1/Ccne1/Gpr137b/Pcna/Tjp2/Aipl1/Ccne2/Mdm1/Tert/Stk39/Blm/Ildr2/Nanos1/Lpcat1/Rpa2/Tyro3/Hus1/Brca2/Pla2g4a/Adgrf5/Cxadr/Hnrnpd/Spp1/Ptger4/Zscan4c/Coro1a/Ptgs1	36
down	GO:0048659	smooth muscle cell proliferation	19/1081	170/23328	0.000352954	0.00641119	0.00530173	C3ar1/Orc1/Dnmt1/Abcc4/Htr1b/Skp2/Npr1/Npr3/Tert/Ctnnbip1/Cnn1/Gper1/Fgfr2/Id2/Ptgir/Pparg/Ereg/Apln/Alox12	19
down	GO:0032506	cytokinetic process	8/1081	39/23328	0.000353383	0.00641119	0.00530173	Kif23/Kif20a/Racgap1/Anln/Cep55/Aurkb/Ect2/Kif20b	8
down	GO:2000780	negative regulation of double-strand break repair	7/1081	30/23328	0.000358532	0.00648155	0.00535992	Aunip/Fancb/Rmi2/Parpbp/Polq/Cgas/Radx	7
down	GO:0051494	negative regulation of cytoskeleton organization	19/1081	171/23328	0.000380197	0.00684892	0.00566371	Ccnf/Stmn1/Kifc1/Nek2/Tpx2/Ckap2/Stmn2/Arpin/Cfl1/Eps8/Mdm1/Trim37/Add2/Tmod2/Npm1/Met/Capg/Rbm14/Coro1a	19
down	GO:0034446	substrate adhesion-dependent cell spreading	14/1081	106/23328	0.000383631	0.00687099	0.00568196	Itgb7/Kif14/Coro1c/Efna5/Micall2/Flna/Dock5/Tyro3/Triobp/Fbln1/Dab2/S100a10/Mertk/Epha1	14
down	GO:0051797	regulation of hair follicle development	6/1081	22/23328	0.000384118	0.00687099	0.00568196	Ngfr/Foxn1/Msx2/Wnt10b/Hpse/Krt17	6
down	GO:0006730	one-carbon metabolic process	8/1081	40/23328	0.000423973	0.00755738	0.00624958	Car8/Tyms/Dhfr/Shmt1/Mthfd1l/Mthfd1/Sfxn1/Car13	8
down	GO:0002566	somatic diversification of immune receptors via somatic mutation	5/1081	15/23328	0.000430607	0.00756978	0.00625983	Exo1/Polq/Ung/Msh2/Msh6	5
down	GO:0046112	nucleobase biosynthetic process	5/1081	15/23328	0.000430607	0.00756978	0.00625983	Ada/Shmt1/Cad/Aprt/Umps	5
down	GO:0051764	actin crosslink formation	5/1081	15/23328	0.000430607	0.00756978	0.00625983	Gas2l3/Eps8/Flna/Baiap2/Gas2	5
down	GO:0150105	protein localization to cell-cell junction	5/1081	15/23328	0.000430607	0.00756978	0.00625983	Actg1/Dlg5/Flna/Actb/Mpp7	5
down	GO:0009611	response to wounding	40/1081	492/23328	0.000436126	0.00764044	0.00631826	Selp/Aurka/Nefl/Serpinb2/Ngfr/Dhfr/Syk/Aqp1/Procr/Eldr/Siglecg/Msx2/Actg1/Anxa2/Flna/Slc1a3/Mirt1/Elk3/Foxc2/Myh10/Gli1/Tpsab1/Tyro3/Anxa1/Hmgb1/Pla2g4a/Zfp36l2/F3/Fbln1/Ptpn6/Cxadr/Cd109/Hpse/Dcbld2/Ptn/Celsr1/Ptger4/Mertk/Ccl2/Alox12	40
down	GO:0042634	regulation of hair cycle	7/1081	31/23328	0.000444737	0.0076666	0.00633989	Ngfr/Foxn1/Msx2/Tert/Wnt10b/Hpse/Krt17	7
down	GO:0045738	negative regulation of DNA repair	7/1081	31/23328	0.000444737	0.0076666	0.00633989	Aunip/Fancb/Rmi2/Parpbp/Polq/Cgas/Radx	7
down	GO:0045742	positive regulation of epidermal growth factor receptor signaling pathway	7/1081	31/23328	0.000444737	0.0076666	0.00633989	Plaur/Areg/Btc/Cnot9/Gper1/Tgfa/Ereg	7
down	GO:0042303	molting cycle	16/1081	133/23328	0.000445138	0.0076666	0.00633989	Ngfr/Foxn1/Lhx2/Hdac1/Krt14/Msx2/Krt16/Tert/Fgfr2/Myo5a/Cd109/Wnt10b/Hpse/Celsr1/Edaradd/Krt17	16
down	GO:0042633	hair cycle	16/1081	133/23328	0.000445138	0.0076666	0.00633989	Ngfr/Foxn1/Lhx2/Hdac1/Krt14/Msx2/Krt16/Tert/Fgfr2/Myo5a/Cd109/Wnt10b/Hpse/Celsr1/Edaradd/Krt17	16
down	GO:0046700	heterocycle catabolic process	34/1081	397/23328	0.000457078	0.00784453	0.00648703	Dut/Dna2/Acot7/Exosc8/Ptbp1/Ada/Ahcy/Fen1/Dnph1/Blvra/Vim/Nanos1/Lsm2/Cyp1a1/Fmr1/Pnp/Npm1/Cnot9/E2f1/Lsm3/Hnmt/Dis3/Lsm5/Pop1/Eri2/Upp1/Zfp36l2/Cda/Dctpp1/Hnrnpd/Pabpc1/Mov10/Cubn/Prr5l	34
down	GO:0044380	protein localization to cytoskeleton	10/1081	61/23328	0.000458546	0.00784453	0.00648703	Aurka/Fam83d/Ttk/Spag5/Kif20b/Stil/Cep250/Cep72/Mapre2/Cep192	10
down	GO:0045667	regulation of osteoblast differentiation	17/1081	147/23328	0.00047645	0.00812356	0.00671777	Twist2/Fbxo5/Id3/Areg/Msx2/Ctnnbip1/Clic1/Cdk6/Wnt7b/Gli1/Id2/Gli3/Wnt10b/Ranbp3l/Ptger4/Id1/Smad6	17
down	GO:0051384	response to glucocorticoid	12/1081	84/23328	0.000478328	0.00812839	0.00672177	Cpn1/Il1rn/Acsbg1/Aqp1/Ass1/Areg/Tfap4/Anxa1/Hmgb1/Npas4/Zfp36l2/Aldh3a1	12
down	GO:0007623	circadian rhythm	22/1081	217/23328	0.000499078	0.00843098	0.006972	Cdk1/Ngf/Ngfr/Timeless/Id3/Top2a/Suv39h1/Ass1/Ada/Hdac1/Ahcy/Pmch/Suv39h2/Ezh2/Id2/Spsb4/Pparg/Hnrnpd/Sfpq/Ptger4/Id1/Prokr1	22
down	GO:1904666	regulation of ubiquitin protein ligase activity	6/1081	23/23328	0.000499442	0.00843098	0.006972	Plk1/Cdc20/Mad2l1/Fbxo5/Mastl/Ube2s	6
down	GO:0071902	positive regulation of protein serine/threonine kinase activity	27/1081	291/23328	0.000507915	0.00852892	0.00705299	Cdc6/Cks1b/Lpar2/Incenp/Iqgap3/Cks2/Map2k6/Ccnd1/Il1rn/Syk/Stil/Stk39/Etaa1/Wnt7b/Flt1/Ccnyl1/Mlkl/Ezh2/Map3k6/Kitl/Met/Tgfa/Dab2/Hgf/Gpr39/Pik3r5/Cd40	27
down	GO:0034599	cellular response to oxidative stress	26/1081	276/23328	0.00050859	0.00852892	0.00705299	Nqo1/Melk/Fancd2/G6pdx/Ngfr/Dhfr/Ect2/Aqp1/Srxn1/Hdac1/Cfl1/Nr4a2/Vrk2/Txn1/Ripk3/Gsr/Slc25a24/Anxa1/Ezh2/Ddias/Met/Hnrnpd/Hgf/Sfpq/Pde8a/Prr5l	26
down	GO:0009165	nucleotide biosynthetic process	21/1081	204/23328	0.000542086	0.00906083	0.00749285	G6pdx/Tyms/Dut/Dctd/Acsl5/Rrm2/Acot7/Ada/Shmt1/Cad/Npr1/Rrm1/Pnp/Slc25a13/Mthfd1/Pfas/Aprt/Umps/Adss/Prps2/Nme1	21
down	GO:0001556	oocyte maturation	7/1081	32/23328	0.000546703	0.00910814	0.00753198	Ccnb1/Aurka/Trip13/Fbxo5/Cdc25b/Brca2/Ereg	7
down	GO:0050878	regulation of body fluid levels	31/1081	354/23328	0.000551111	0.00915167	0.00756797	Prl2c2/Prl2c3/Selp/Prl2c5/Stmn1/Ccnd1/Syk/Kcnn4/Aqp1/Prl2c1/Ada/Procr/Krt16/Npr3/Anxa2/Stk39/Btc/Tpsab1/Tyro3/Aprt/Pla2g4a/Met/F3/Fbln1/Ptpn6/Hpse/Nme1/Ptger4/Apln/Mertk/Alox12	31
down	GO:0045089	positive regulation of innate immune response	14/1081	110/23328	0.000561912	0.00930074	0.00769124	Sh2d1b1/Hmgb2/Hmgb3/Havcr2/Plscr1/Ulbp1/Il18rap/Cgas/Polr3g/Hmgb1/Ereg/Rbm14/Sfpq/Cadm1	14
down	GO:1901657	glycosyl compound metabolic process	13/1081	98/23328	0.000587001	0.00968456	0.00800865	Tk1/Mtap/Dck/Ada/Ahcy/Pnp/Ran/Upp1/Aprt/Umps/Cda/Prps2/Nme1	13
down	GO:0071479	cellular response to ionizing radiation	10/1081	63/23328	0.000597787	0.0098307	0.0081295	Ect2/Rad51/Fignl1/Rad51ap1/H2ax/Chek2/Blm/Hus1/Ddias/Rad9a	10
down	GO:0000212	meiotic spindle organization	5/1081	16/23328	0.000602535	0.00987692	0.00816771	Aurka/Espl1/Fbxo5/Aspm/Tubg1	5
down	GO:0006312	mitotic recombination	6/1081	24/23328	0.000640004	0.0103909	0.00859275	Ankle1/Rad51/Gen1/Blm/Brca2/Zscan4c	6
down	GO:0009156	ribonucleoside monophosphate biosynthetic process	6/1081	24/23328	0.000640004	0.0103909	0.00859275	Ada/Pfas/Aprt/Umps/Adss/Prps2	6
down	GO:0043486	histone exchange	6/1081	24/23328	0.000640004	0.0103909	0.00859275	Mis18a/Ptma/Oip5/Hjurp/Cenpp/Nasp	6
down	GO:0033598	mammary gland epithelial cell proliferation	7/1081	33/23328	0.000666414	0.0107173	0.00886265	Etv4/Iqgap3/Ccnd1/Areg/Brca2/Id2/Zfp703	7
down	GO:0051642	centrosome localization	7/1081	33/23328	0.000666414	0.0107173	0.00886265	Aurka/Mad2l1/Dlgap5/Aspm/Nde1/Ezr/Syne2	7
down	GO:1901186	positive regulation of ERBB signaling pathway	7/1081	33/23328	0.000666414	0.0107173	0.00886265	Plaur/Areg/Btc/Cnot9/Gper1/Tgfa/Ereg	7
down	GO:0007589	body fluid secretion	14/1081	112/23328	0.000674702	0.0108164	0.00894466	Prl2c2/Prl2c3/Prl2c5/Ccnd1/Kcnn4/Aqp1/Prl2c1/Ada/Npr3/Anxa2/Stk39/Aprt/Nme1/Ptger4	14
down	GO:0043280	positive regulation of cysteine-type endopeptidase activity involved in apoptotic process	15/1081	125/23328	0.000680958	0.0108825	0.00899929	Ngf/Ngfr/Syk/Casp8/Bok/Prr7/Senp1/Pidd1/Tfap4/Gper1/Hspd1/F3/Pparg/St18/Alox12	15
down	GO:0044270	cellular nitrogen compound catabolic process	33/1081	391/23328	0.000708463	0.0112867	0.00933354	Dut/Dna2/Acot7/Exosc8/Ptbp1/Ada/Ahcy/Fen1/Dnph1/Blvra/Vim/Nanos1/Lsm2/Fmr1/Pnp/Npm1/Cnot9/E2f1/Lsm3/Hnmt/Dis3/Lsm5/Pop1/Eri2/Upp1/Zfp36l2/Cda/Dctpp1/Hnrnpd/Pabpc1/Mov10/Cubn/Prr5l	33
down	GO:0050900	leukocyte migration	31/1081	360/23328	0.000728911	0.0115763	0.009573	Selp/Itgb7/Dock8/C3ar1/Cxcl5/Syk/Ppbp/Camk1d/Nup85/Ada/Wdr1/Eps8/Stk39/Podxl/Ripk3/Add2/Ptpn22/Flt1/Anxa1/Kitl/Spn/Hrh1/Cxadr/Ptn/Spp1/Cadm1/Ptger4/Pla2g7/Ccl2/Coro1a/Cxcl1	31
down	GO:0001889	liver development	15/1081	126/23328	0.000740551	0.0117128	0.00968586	Aurka/Foxm1/E2f7/Mki67/Ccnd1/Ada/Pcsk9/Gli1/Anxa1/Ezh2/Met/Tgfa/Hgf/Ptn/Cadm1	15
down	GO:0043281	regulation of cysteine-type endopeptidase activity involved in apoptotic process	21/1081	209/23328	0.000744397	0.0117128	0.00968586	Birc5/Ngf/Ngfr/Plaur/Syk/Aqp1/Casp8/Bok/Prr7/Senp1/Pidd1/Naip1/Tfap4/Arl6ip1/Gper1/Hspd1/F3/Pparg/St18/Hgf/Alox12	21
down	GO:1901293	nucleoside phosphate biosynthetic process	21/1081	209/23328	0.000744397	0.0117128	0.00968586	G6pdx/Tyms/Dut/Dctd/Acsl5/Rrm2/Acot7/Ada/Shmt1/Cad/Npr1/Rrm1/Pnp/Slc25a13/Mthfd1/Pfas/Aprt/Umps/Adss/Prps2/Nme1	21
down	GO:0003018	vascular process in circulatory system	22/1081	224/23328	0.000766192	0.0119282	0.00986405	Akap12/Fabp5/G6pdx/Gclm/Tjp2/Htr1b/Dusp5/Npr1/Ctnnbip1/Avpr1a/Foxc2/Dock5/Gper1/Hrh1/Apln/Tacr2/Adra1d/Adra1b/Kcnmb1/Alox12/Smad6/Ptgs1	22
down	GO:0006338	chromatin remodeling	18/1081	167/23328	0.000768562	0.0119282	0.00986405	Mis18a/Ptma/Oip5/Dnmt1/Myb/Suv39h1/Hmgb2/Hmgb3/Hells/Hjurp/Hdac1/Cenpp/Suv39h2/Nasp/Npm1/Chd1l/Cenpv/Hmgb1	18
down	GO:0009265	2'-deoxyribonucleotide biosynthetic process	4/1081	10/23328	0.000769173	0.0119282	0.00986405	Tyms/Dut/Dctd/Shmt1	4
down	GO:0046385	deoxyribose phosphate biosynthetic process	4/1081	10/23328	0.000769173	0.0119282	0.00986405	Tyms/Dut/Dctd/Shmt1	4
down	GO:0007266	Rho protein signal transduction	19/1081	181/23328	0.00076979	0.0119282	0.00986405	Stmn1/Ngfr/Lpar2/Ect2/Arap3/Arhgef39/Eps8/Tiam2/Baiap2/Itga3/Met/Rhov/Arhgef15/Shtn1/Celsr1/P2ry10b/Adra1b/Ngef/Mcf2l	19
down	GO:0010165	response to X-ray	6/1081	25/23328	0.000809366	0.0124881	0.010327	Msh2/Blm/Xrcc2/Anxa1/Brca2/Lrp2	6
down	GO:0042770	signal transduction in response to DNA damage	12/1081	89/23328	0.000813302	0.0124881	0.010327	Plk1/Foxm1/Chek1/E2f7/Brca1/Dtl/Chek2/Pidd1/Atad5/Tfap4/Npm1/Brca2	12
down	GO:0007135	meiosis II	5/1081	17/23328	0.00082119	0.0124881	0.010327	Bub1b/Sgo1/Bub1/Sgo2a/Mastl	5
down	GO:0009164	nucleoside catabolic process	5/1081	17/23328	0.00082119	0.0124881	0.010327	Ada/Ahcy/Pnp/Upp1/Cda	5
down	GO:0019985	translesion synthesis	5/1081	17/23328	0.00082119	0.0124881	0.010327	Pclaf/Pole2/Pold1/Dtl/Pcna	5
down	GO:0061983	meiosis II cell cycle process	5/1081	17/23328	0.00082119	0.0124881	0.010327	Bub1b/Sgo1/Bub1/Sgo2a/Mastl	5
down	GO:0043524	negative regulation of neuron apoptotic process	19/1081	182/23328	0.000823065	0.0124881	0.010327	Birc5/Nefl/Dlx1/Ngf/Ngfr/Kif14/Gclm/Bok/Hdac1/Nr4a2/Msh2/Tert/Fmr1/Xrcc2/Npm1/Tyro3/Hspd1/Amigo2/Coro1a	19
down	GO:1902895	positive regulation of pri-miRNA transcription by RNA polymerase II	8/1081	44/23328	0.000829419	0.0125471	0.0103758	Ngfr/Fosl1/Tert/Ets1/Pparg/Atoh8/Apln/Smad6	8
down	GO:0019439	aromatic compound catabolic process	34/1081	411/23328	0.000841549	0.0126929	0.0104964	Dut/Dna2/Acot7/Exosc8/Ptbp1/Ada/Ahcy/Fen1/Dnph1/Blvra/Vim/Nanos1/Lsm2/Cyp1a1/Fmr1/Pnp/Npm1/Cnot9/E2f1/Lsm3/Hnmt/Dis3/Lsm5/Pop1/Eri2/Upp1/Zfp36l2/Cda/Dctpp1/Hnrnpd/Pabpc1/Mov10/Cubn/Prr5l	34
down	GO:0001909	leukocyte mediated cytotoxicity	16/1081	141/23328	0.00084912	0.0127694	0.0105596	Sh2d1b1/Cxcl5/Havcr2/Ulbp1/Il18rap/Ripk3/Pnp/Raet1e/Raet1d/Serpinb9b/Ptpn6/Cadm1/Ccl2/Stxbp2/Coro1a/Cxcl1	16
down	GO:1903036	positive regulation of response to wounding	11/1081	78/23328	0.000907489	0.013607	0.0112523	Selp/Actg1/Flna/Foxc2/Anxa1/Hmgb1/Pla2g4a/Hpse/Ptn/Ptger4/Ccl2	11
down	GO:0061008	hepaticobiliary system development	15/1081	129/23328	0.000946566	0.0141513	0.0117024	Aurka/Foxm1/E2f7/Mki67/Ccnd1/Ada/Pcsk9/Gli1/Anxa1/Ezh2/Met/Tgfa/Hgf/Ptn/Cadm1	15
down	GO:0021846	cell proliferation in forebrain	7/1081	35/23328	0.000967643	0.0144195	0.0119242	Hmga2/Tacc3/Kif14/Wnt7b/Fgfr2/Kif1a/Gli3	7
down	GO:0110053	regulation of actin filament organization	25/1081	273/23328	0.00097016	0.0144195	0.0119242	Stmn1/Arpin/Cit/Cfl1/Wdr1/Eps8/Actg1/Flna/Arpc5/Add2/Tmod2/Cotl1/Alms1/Wasf1/Baiap2/Met/Capg/S100a10/Arhgef15/Actr3b/Rgs4/Ptger4/Id1/Epha1/Coro1a	25
down	GO:0072091	regulation of stem cell proliferation	12/1081	91/23328	0.000993386	0.0146724	0.0121334	Prl2c2/Hmga2/Ngf/Ccne1/Hmgb2/Aspm/Tert/Kitl/Gli3/Fbln1/Ptn/Cxcl1	12
down	GO:0050657	nucleic acid transport	17/1081	157/23328	0.00100971	0.0146724	0.0121334	Slbp/Eif5a2/Ndc1/Nup85/Nup37/Aaas/Fmr1/Npm1/Tst/Ran/Nup160/Hnrnpa1/Nup43/Alyref/Sfpq/Nup107/Arc	17
down	GO:0050658	RNA transport	17/1081	157/23328	0.00100971	0.0146724	0.0121334	Slbp/Eif5a2/Ndc1/Nup85/Nup37/Aaas/Fmr1/Npm1/Tst/Ran/Nup160/Hnrnpa1/Nup43/Alyref/Sfpq/Nup107/Arc	17
down	GO:0034644	cellular response to UV	11/1081	79/23328	0.00101094	0.0146724	0.0121334	Aurkb/Pbk/Chek1/Pold1/Aqp1/Pcna/Pold3/Cdc25a/Fmr1/Npm1/Ddias	11
down	GO:0007064	mitotic sister chromatid cohesion	6/1081	26/23328	0.0010113	0.0146724	0.0121334	Cdc20/Cdca5/Sgo1/Pttg1/Haspin/Dscc1	6
down	GO:0031100	animal organ regeneration	6/1081	26/23328	0.0010113	0.0146724	0.0121334	Aurka/Cdk1/Cxcl5/Ccnd1/Gli1/Ezh2	6
down	GO:0090344	negative regulation of cell aging	6/1081	26/23328	0.0010113	0.0146724	0.0121334	Foxm1/Hmga2/Fbxo5/Rbl1/Tert/Cdk6	6
down	GO:0009119	ribonucleoside metabolic process	9/1081	56/23328	0.00101308	0.0146724	0.0121334	Mtap/Ada/Ahcy/Pnp/Ran/Upp1/Aprt/Cda/Nme1	9
down	GO:0098815	modulation of excitatory postsynaptic potential	9/1081	56/23328	0.00101308	0.0146724	0.0121334	Ngfr/Shank2/Igsf11/Celf4/Cbln1/Baiap2/S1pr2/Rims2/Rgs4	9
down	GO:0034655	nucleobase-containing compound catabolic process	30/1081	352/23328	0.00103717	0.0149788	0.0123867	Dut/Dna2/Acot7/Exosc8/Ptbp1/Ada/Ahcy/Fen1/Dnph1/Vim/Nanos1/Lsm2/Fmr1/Pnp/Npm1/Cnot9/E2f1/Lsm3/Dis3/Lsm5/Pop1/Eri2/Upp1/Zfp36l2/Cda/Dctpp1/Hnrnpd/Pabpc1/Mov10/Prr5l	30
down	GO:0001833	inner cell mass cell proliferation	5/1081	18/23328	0.00109393	0.0157094	0.0129909	Gins1/Chek1/Palb2/Ncapg2/Brca2	5
down	GO:0042754	negative regulation of circadian rhythm	5/1081	18/23328	0.00109393	0.0157094	0.0129909	Suv39h1/Ada/Suv39h2/Sfpq/Ptger4	5
down	GO:0002831	regulation of response to biotic stimulus	26/1081	291/23328	0.00111244	0.0159304	0.0131737	Sh2d1b1/Lrp8/Cxcl5/Hmgb2/Hmgb3/Havcr2/Plscr1/Ulbp1/Il18rap/Ptpn22/Cgas/Polr3g/Tyro3/Fgl2/Spn/Hmgb1/Hspd1/Rnf26/Apobec3/Pparg/Ereg/Rbm14/Sfpq/Cadm1/Socs1/Cxcl1	26
down	GO:0060968	regulation of gene silencing	11/1081	80/23328	0.00112394	0.01605	0.0132725	Atad2/Cdc45/Tert/H3c8/Fmr1/H1f10/Pparg/H3c10/H3c11/H3c1/H3c2	11
down	GO:0006749	glutathione metabolic process	9/1081	57/23328	0.00115436	0.0163625	0.0135309	Gsta1/Gm10639/Gsta2/G6pdx/Gclm/Gsta4/Gsr/Gstk1/Gstm1	9
down	GO:2000648	positive regulation of stem cell proliferation	9/1081	57/23328	0.00115436	0.0163625	0.0135309	Prl2c2/Hmga2/Ngf/Ccne1/Aspm/Tert/Kitl/Gli3/Cxcl1	9
down	GO:0015886	heme transport	4/1081	11/23328	0.00116448	0.0163625	0.0135309	Lrp2/Slc48a1/Flvcr1/Cubn	4
down	GO:0045876	positive regulation of sister chromatid cohesion	4/1081	11/23328	0.00116448	0.0163625	0.0135309	Ddx11/Sgo2a/Fen1/Sfpq	4
down	GO:0070601	centromeric sister chromatid cohesion	4/1081	11/23328	0.00116448	0.0163625	0.0135309	Bub1b/Sgo1/Bub1/Sgo2a	4
down	GO:0022412	cellular process involved in reproduction in multicellular organism	37/1081	468/23328	0.00116508	0.0163625	0.0135309	Plk1/Ccnb1/Aurka/Fanca/Trip13/Chtf18/Ttk/Ncaph/Fignl1/Fosl1/Fbxo5/Top2a/Hmgb2/Kif18a/Sgo2a/Brip1/Aspm/Mastl/Msh2/Nanos1/Suv39h2/Cdc25b/Alms1/Mybl1/Cntrl/Ccnb1ip1/Osbp2/Kitl/Ddias/Brca2/Cxadr/Ereg/Ptn/Nup210l/Strbp/Btbd18/Prdx4	37
down	GO:0051236	establishment of RNA localization	17/1081	160/23328	0.00124571	0.0174468	0.0144276	Slbp/Eif5a2/Ndc1/Nup85/Nup37/Aaas/Fmr1/Npm1/Tst/Ran/Nup160/Hnrnpa1/Nup43/Alyref/Sfpq/Nup107/Arc	17
down	GO:0048732	gland development	37/1081	471/23328	0.00130481	0.0182245	0.0150707	Prl2c2/Prl2c3/Prl2c5/Aurka/Foxm1/Etv4/Hmga2/Plaur/Iqgap3/E2f7/Mki67/Ccnd1/Ccnb2/Foxn1/Myb/Prl2c1/Areg/Ada/Pcsk9/Msx2/Ripk3/Gli1/Anxa1/Ezh2/Fgfr2/Brca2/Id2/Aprt/Met/Gli3/Tgfa/Hgf/Nme1/Ptn/Zfp703/Cadm1/Edaradd	37
down	GO:0048145	regulation of fibroblast proliferation	13/1081	107/23328	0.00135017	0.0188065	0.015552	Ccnb1/Ccna2/Cdc6/Ngfr/Aqp1/Cdk4/Anxa2/Cdk6/Btc/E2f1/Fbln1/Pparg/Ereg	13
down	GO:0030866	cortical actin cytoskeleton organization	7/1081	37/23328	0.00136679	0.0189345	0.0156579	Kif23/Racgap1/Anln/Ect2/Epb41l1/Ezr/Epb41l3	7
down	GO:2000273	positive regulation of signaling receptor activity	7/1081	37/23328	0.00136679	0.0189345	0.0156579	Areg/Cfl1/Btc/Tgfa/Ereg/Arc/Ccl2	7
down	GO:0032479	regulation of type I interferon production	11/1081	82/23328	0.00138121	0.0190824	0.0157802	Traip/Syk/Hmgb2/Havcr2/Pola1/Ptpn22/Cgas/Polr3g/Hmgb1/Hspd1/Rnf26	11
down	GO:1903706	regulation of hemopoiesis	34/1081	424/23328	0.0014282	0.019628	0.0162314	Fanca/Ankle1/Fancd2/Twist2/Syk/Foxn1/Myb/Hmgb2/Hmgb3/Gpr137b/Casp8/Ada/Tjp2/Ctnnbip1/Cdk6/Senp1/Pnp/Flt1/Ets1/Anxa1/Fgl2/Kitl/Hmgb1/Id2/Zfp36l2/Gli3/Ptpn6/Rab7b/Nme1/Ptn/Socs1/H4c4/Sox13/Cxcl1	34
down	GO:0034656	nucleobase-containing small molecule catabolic process	5/1081	19/23328	0.0014284	0.019628	0.0162314	Ada/Ahcy/Pnp/Upp1/Cda	5
down	GO:0032091	negative regulation of protein binding	13/1081	108/23328	0.00147123	0.0201621	0.0166731	Aurka/Stmn1/Aurkb/Ddx11/Pcsk9/Plscr1/Ctnnbip1/Actb/Met/Crmp1/Dab2/Slpi/Id1	13
down	GO:0071156	regulation of cell cycle arrest	9/1081	59/23328	0.00148462	0.0202911	0.0167798	Foxm1/Brca1/Ccnd1/Cdk4/Chek2/Pidd1/Tfap4/Gper1/Id2	9
down	GO:0044848	biological phase	8/1081	48/23328	0.00149972	0.0204175	0.0168843	Cdc20/Ttk/Msx2/Dek/Chek2/Cdk6/Myo5a/Wnt10b	8
down	GO:0006979	response to oxidative stress	33/1081	409/23328	0.00150545	0.0204175	0.0168843	Nqo1/Lig1/Melk/Fancd2/G6pdx/Ngfr/Dhfr/Ptprn/Ect2/Gclm/Aqp1/Srxn1/Hdac1/Cfl1/Nr4a2/Vrk2/Txn1/Ripk3/Mutyh/Gsr/Txnrd1/Slc25a24/Anxa1/Ezh2/Ddias/Met/Hnrnpd/Hgf/Sfpq/Pde8a/Prdx4/Prr5l/Ptgs1	33
down	GO:0008340	determination of adult lifespan	6/1081	28/23328	0.00152896	0.0204175	0.0168843	Rad54l/Suv39h1/Msh2/Msh6/Rad54b/Cgas	6
down	GO:0010458	exit from mitosis	6/1081	28/23328	0.00152896	0.0204175	0.0168843	Birc5/Ube2c/Cdca5/Eps8/Ube2s/Zw10	6
down	GO:0045737	positive regulation of cyclin-dependent protein serine/threonine kinase activity	6/1081	28/23328	0.00152896	0.0204175	0.0168843	Cdc6/Cks1b/Cks2/Ccnd1/Stil/Ccnyl1	6
down	GO:0072395	signal transduction involved in cell cycle checkpoint	6/1081	28/23328	0.00152896	0.0204175	0.0168843	Plk1/Chek1/Brca1/Dtl/Chek2/Pidd1	6
down	GO:0072401	signal transduction involved in DNA integrity checkpoint	6/1081	28/23328	0.00152896	0.0204175	0.0168843	Plk1/Chek1/Brca1/Dtl/Chek2/Pidd1	6
down	GO:0072422	signal transduction involved in DNA damage checkpoint	6/1081	28/23328	0.00152896	0.0204175	0.0168843	Plk1/Chek1/Brca1/Dtl/Chek2/Pidd1	6
down	GO:0046660	female sex differentiation	16/1081	149/23328	0.00152991	0.0204175	0.0168843	Fanca/Ptprn/Lfng/Lhx9/Tyro3/Kitl/Brca2/Pla2g4a/Pcyt1b/Lrp2/Ereg/Zfpm2/Nup107/Gas2/Ptger4/Mertk	16
down	GO:0032956	regulation of actin cytoskeleton organization	30/1081	361/23328	0.00153809	0.0204731	0.0169302	Stmn1/Ect2/Iqgap3/Arpin/Cit/Cfl1/Wdr1/Efna5/Eps8/Actg1/Fscn1/Flna/Arpc5/Add2/Tmod2/Cotl1/Alms1/Wasf1/Baiap2/Met/Capg/S100a10/Arhgef15/Actr3b/Rgs4/Celsr1/Ptger4/Id1/Epha1/Coro1a	30
down	GO:2001252	positive regulation of chromosome organization	19/1081	192/23328	0.00155441	0.0206363	0.0170652	Ccnb1/Cdt1/Aurkb/Nap1l2/Nek2/Brca1/Ddx11/Cenpe/Rtel1/Phf19/Dnmt1/Myb/Suv39h1/Sgo2a/Fen1/Fmr1/Rps6ka4/Hnrnpd/Sfpq	19
down	GO:2000243	positive regulation of reproductive process	12/1081	96/23328	0.00159277	0.0210378	0.0173972	Aurka/Fbxo5/Cdc25c/Sgo2a/Lfng/Cdc25a/Msx2/Cdc25b/Prss37/Zfpm2/Ptger4/Tacr2	12
down	GO:0043547	positive regulation of GTPase activity	21/1081	222/23328	0.00159946	0.0210378	0.0173972	Dock8/Ect2/Arap3/Coro1c/Mapre2/Arhgap45/Tiam2/Rangap1/Arhgap22/Cav2/Ezh2/Rgs10/S100a10/Arhgef15/Rgs4/Plekhg4/Arhgap27/Epha1/Ccl2/Ngef/Cd40	21
down	GO:0048144	fibroblast proliferation	13/1081	109/23328	0.00160115	0.0210378	0.0173972	Ccnb1/Ccna2/Cdc6/Ngfr/Aqp1/Cdk4/Anxa2/Cdk6/Btc/E2f1/Fbln1/Pparg/Ereg	13
down	GO:0051028	mRNA transport	13/1081	109/23328	0.00160115	0.0210378	0.0173972	Slbp/Eif5a2/Ndc1/Nup85/Nup37/Aaas/Fmr1/Nup160/Hnrnpa1/Nup43/Alyref/Nup107/Arc	13
down	GO:0045684	positive regulation of epidermis development	7/1081	38/23328	0.00160934	0.021091	0.0174412	Etv4/Foxn1/Msx2/Macroh2a2/Wnt10b/Hpse/Krt17	7
down	GO:0030879	mammary gland development	17/1081	164/23328	0.00163169	0.0213291	0.0176381	Prl2c2/Prl2c3/Prl2c5/Etv4/Iqgap3/Ccnd1/Prl2c1/Areg/Msx2/Fgfr2/Brca2/Id2/Aprt/Gli3/Tgfa/Nme1/Zfp703	17
down	GO:0001824	blastocyst development	16/1081	150/23328	0.0016407	0.0213921	0.0176902	Tm4sf1/Gins1/Nek2/Chek1/Suv39h1/Asf1b/Palb2/Ada/Ncapg2/Nasp/Ccnb1ip1/Phf6/Brca2/G2e3/Rbbp8/Cmtm3	16
down	GO:0015931	nucleobase-containing compound transport	19/1081	193/23328	0.00165118	0.0214737	0.0177577	Slbp/Eif5a2/Ndc1/Nup85/Nup37/Aaas/Slc29a3/Fmr1/Npm1/Tst/Slc25a24/Ran/Nup160/Hnrnpa1/Nup43/Alyref/Sfpq/Nup107/Arc	19
down	GO:0090303	positive regulation of wound healing	9/1081	60/23328	0.00167607	0.0215025	0.0177815	Selp/Actg1/Foxc2/Anxa1/Hmgb1/Pla2g4a/Hpse/Ptger4/Ccl2	9
down	GO:2000134	negative regulation of G1/S transition of mitotic cell cycle	9/1081	60/23328	0.00167607	0.0215025	0.0177815	E2f7/Ccnd1/Haspin/Rbl1/Rfwd3/Pidd1/Rpa2/Ezh2/Gpnmb	9
down	GO:0006213	pyrimidine nucleoside metabolic process	4/1081	12/23328	0.00168292	0.0215025	0.0177815	Tk1/Dck/Upp1/Cda	4
down	GO:0031392	regulation of prostaglandin biosynthetic process	4/1081	12/23328	0.00168292	0.0215025	0.0177815	Fabp5/Avpr1a/Anxa1/Pla2g4a	4
down	GO:0035999	tetrahydrofolate interconversion	4/1081	12/23328	0.00168292	0.0215025	0.0177815	Tyms/Shmt1/Mthfd1l/Mthfd1	4
down	GO:0097421	liver regeneration	4/1081	12/23328	0.00168292	0.0215025	0.0177815	Aurka/Ccnd1/Gli1/Ezh2	4
down	GO:2000105	positive regulation of DNA-dependent DNA replication	4/1081	12/23328	0.00168292	0.0215025	0.0177815	Cdt1/Cdc7/E2f7/Dbf4	4
down	GO:0051261	protein depolymerization	14/1081	123/23328	0.00169555	0.0216097	0.0178702	Stmn1/Kif18b/Kif2c/Tpx2/Ckap2/Stmn2/Kif18a/Cfl1/Wdr1/Eps8/Add2/Tmod2/Stmn4/Capg	14
down	GO:0090342	regulation of cell aging	8/1081	49/23328	0.00172072	0.0218759	0.0180903	Foxm1/Hmga2/Fbxo5/Suv39h1/Rbl1/Tert/Cdk6/Cgas	8
down	GO:2001022	positive regulation of response to DNA damage stimulus	13/1081	110/23328	0.00174043	0.0220714	0.0182519	Ankle1/Foxm1/Fancb/Timeless/Brca1/Ddx11/Pcna/Plscr1/Blm/Fmr1/Pnp/Eid3/Rad9a	13
down	GO:0015711	organic anion transport	36/1081	463/23328	0.00179414	0.0224126	0.0185341	Slco4a1/Fabp5/Slc25a10/Map2k6/Slc16a13/Xkr5/Il1rn/Syk/Abcc4/Kcnn4/Acsl5/Slc2a9/Slc16a11/Htr1b/Plscr1/Slc4a11/Avpr1a/Mfsd10/Slc1a3/Scarb1/Slc25a13/Sfxn1/Atp10d/Arl6ip1/Slc25a24/Anxa1/Slc38a4/Pla2g4a/Lrp2/Pparg/Rgs4/Sfxn2/Pctp/Slco2a1/Abcc3/Dpysl2	36
down	GO:0043405	regulation of MAP kinase activity	26/1081	301/23328	0.0017977	0.0224126	0.0185341	Uchl1/Lpar2/Iqgap3/Map2k6/Il1rn/Syk/Dusp9/Dusp4/Dusp5/Stk39/Ptpn22/Wnt7b/Flt1/Mlkl/Ezh2/Map3k6/Kitl/Met/Tgfa/Dab2/Ptpn6/Hgf/Gpr39/Pik3r5/Cd40/Tnxb	26
down	GO:0043523	regulation of neuron apoptotic process	24/1081	270/23328	0.00181206	0.0224126	0.0185341	Nqo1/Birc5/Mybl2/Nefl/Dlx1/Ngf/G6pdx/Ngfr/Kif14/Gclm/Bok/Hdac1/Pcsk9/Nr4a2/Msh2/Tert/Fmr1/Xrcc2/Npm1/Tyro3/Ppp2r2b/Hspd1/Amigo2/Coro1a	24
down	GO:0042060	wound healing	29/1081	349/23328	0.00182757	0.0224126	0.0185341	Selp/Serpinb2/Syk/Aqp1/Procr/Msx2/Actg1/Anxa2/Flna/Elk3/Foxc2/Myh10/Tpsab1/Tyro3/Anxa1/Hmgb1/Pla2g4a/F3/Fbln1/Ptpn6/Cxadr/Cd109/Hpse/Dcbld2/Celsr1/Ptger4/Mertk/Ccl2/Alox12	29
down	GO:0009127	purine nucleoside monophosphate biosynthetic process	5/1081	20/23328	0.00183251	0.0224126	0.0185341	Ada/Pfas/Aprt/Adss/Prps2	5
down	GO:0009163	nucleoside biosynthetic process	5/1081	20/23328	0.00183251	0.0224126	0.0185341	Mtap/Ada/Pnp/Aprt/Nme1	5
down	GO:0009168	purine ribonucleoside monophosphate biosynthetic process	5/1081	20/23328	0.00183251	0.0224126	0.0185341	Ada/Pfas/Aprt/Adss/Prps2	5
down	GO:0033599	regulation of mammary gland epithelial cell proliferation	5/1081	20/23328	0.00183251	0.0224126	0.0185341	Etv4/Iqgap3/Ccnd1/Brca2/Zfp703	5
down	GO:0042451	purine nucleoside biosynthetic process	5/1081	20/23328	0.00183251	0.0224126	0.0185341	Mtap/Ada/Pnp/Aprt/Nme1	5
down	GO:0042455	ribonucleoside biosynthetic process	5/1081	20/23328	0.00183251	0.0224126	0.0185341	Mtap/Ada/Pnp/Aprt/Nme1	5
down	GO:0046129	purine ribonucleoside biosynthetic process	5/1081	20/23328	0.00183251	0.0224126	0.0185341	Mtap/Ada/Pnp/Aprt/Nme1	5
down	GO:0046653	tetrahydrofolate metabolic process	5/1081	20/23328	0.00183251	0.0224126	0.0185341	Tyms/Dhfr/Shmt1/Mthfd1l/Mthfd1	5
down	GO:0071157	negative regulation of cell cycle arrest	5/1081	20/23328	0.00183251	0.0224126	0.0185341	Ccnd1/Cdk4/Chek2/Tfap4/Gper1	5
down	GO:2000773	negative regulation of cellular senescence	5/1081	20/23328	0.00183251	0.0224126	0.0185341	Hmga2/Fbxo5/Rbl1/Tert/Cdk6	5
down	GO:0030099	myeloid cell differentiation	33/1081	414/23328	0.00183328	0.0224126	0.0185341	G6pdx/Twist2/Myb/Hmgb2/Hmgb3/Gpr137b/Casp8/Wdr1/Tjp2/Plscr1/Anxa2/Ctnnbip1/Cdk6/Lyar/Senp1/Ets1/Sfxn1/Kitl/Hmgb1/Id2/Adgrf5/Pparg/Dab2/Ptpn6/Cd109/Rab7b/Pir/Flvcr1/Nme1/Lbr/H4c4/Tspan2/Gab3	33
down	GO:0035023	regulation of Rho protein signal transduction	15/1081	138/23328	0.00187603	0.0228271	0.0188769	Stmn1/Ngfr/Lpar2/Ect2/Arap3/Arhgef39/Eps8/Tiam2/Itga3/Met/Arhgef15/P2ry10b/Adra1b/Ngef/Mcf2l	15
down	GO:0090224	regulation of spindle organization	7/1081	39/23328	0.00188408	0.0228271	0.0188769	Plk1/Tacc3/Spag5/Tpx2/Bora/Rcc1/Fsd1	7
down	GO:1900087	positive regulation of G1/S transition of mitotic cell cycle	7/1081	39/23328	0.00188408	0.0228271	0.0188769	Ccnd1/Dbf4/Cdc45/Tert/Cyp1a1/Anxa1/Mtbp	7
down	GO:0008652	cellular amino acid biosynthetic process	9/1081	61/23328	0.0018868	0.0228271	0.0188769	Mtap/Ass1/Enoph1/Shmt1/Cad/Slc1a3/Mthfd1/Bcat1/Gls2	9
down	GO:0008630	intrinsic apoptotic signaling pathway in response to DNA damage	13/1081	111/23328	0.00188957	0.0228271	0.0188769	Brca1/Bok/Plscr1/Msh2/Msh6/Chek2/Mbd4/Pnp/Atad5/E2f1/Ddias/Brca2/Rad9a	13
down	GO:0071482	cellular response to light stimulus	12/1081	98/23328	0.00190388	0.0228759	0.0189172	Aurkb/Pbk/Chek1/Pold1/Aqp1/Pcna/Pold3/Cdc25a/Aipl1/Fmr1/Npm1/Ddias	12
down	GO:0099565	chemical synaptic transmission, postsynaptic	12/1081	98/23328	0.00190388	0.0228759	0.0189172	Ngfr/Shank2/Igsf11/Celf4/Cbln1/Igsf9b/Baiap2/Npas4/Met/S1pr2/Rims2/Rgs4	12
down	GO:0007265	Ras protein signal transduction	29/1081	350/23328	0.00190707	0.0228759	0.0189172	Stmn1/Foxm1/Ngf/Ngfr/Lpar2/Ect2/Iqgap3/Kif14/Dnmt1/Arap3/Arhgef39/Eps8/Rcc1/Mapre2/Tiam2/Wasf1/Baiap2/Kitl/Itga3/Met/Rhov/Arhgef15/Shtn1/Celsr1/P2ry10b/Lrrd1/Adra1b/Ngef/Mcf2l	29
down	GO:0045088	regulation of innate immune response	18/1081	181/23328	0.00192986	0.0230949	0.0190983	Sh2d1b1/Lrp8/Hmgb2/Hmgb3/Havcr2/Plscr1/Ulbp1/Il18rap/Cgas/Polr3g/Tyro3/Hmgb1/Pparg/Ereg/Rbm14/Sfpq/Cadm1/Socs1	18
down	GO:0032606	type I interferon production	11/1081	86/23328	0.00204096	0.0243673	0.0201505	Traip/Syk/Hmgb2/Havcr2/Pola1/Ptpn22/Cgas/Polr3g/Hmgb1/Hspd1/Rnf26	11
down	GO:0006403	RNA localization	18/1081	182/23328	0.00205134	0.0244339	0.0202056	Slbp/Eif5a2/Ndc1/Nup85/Nup37/Aaas/Fmr1/Npm1/Tst/Ran/Nup160/Hnrnpa1/Nup43/Fbl/Alyref/Sfpq/Nup107/Arc	18
down	GO:0032147	activation of protein kinase activity	22/1081	242/23328	0.00207964	0.0247133	0.0204366	Lpar2/Clspn/Ect2/Iqgap3/Tpx2/Kif14/Map2k6/Syk/Dynap/Bora/Stk39/Ripk3/Wnt7b/Mlkl/Map3k6/Camkk1/Met/Tgfa/Dab2/Hgf/Gpr39/Socs1	22
down	GO:0007018	microtubule-based movement	31/1081	385/23328	0.00212319	0.0251385	0.0207883	Uchl1/Nefm/Kif22/Kif23/Kif20a/Kif18b/Nefl/Kif2c/Kifc1/Kif4/Kifc5b/Kif20b/Kif14/Kif11/Cenpe/Kif15/Kif18a/Ttc21b/Nde1/Eno4/Ulk4/Fmr1/Ccnyl1/Wasf1/Dnaaf2/Met/Kif1a/Syne2/Myo5a/Sfpq/Tacr2	31
down	GO:0034404	nucleobase-containing small molecule biosynthetic process	10/1081	74/23328	0.00212528	0.0251385	0.0207883	Dut/Mtap/Acot7/Ada/Dnph1/Pnp/Upp1/Aprt/Dctpp1/Nme1	10
down	GO:0002833	positive regulation of response to biotic stimulus	16/1081	154/23328	0.00215354	0.0254137	0.0210159	Sh2d1b1/Hmgb2/Hmgb3/Havcr2/Plscr1/Ulbp1/Il18rap/Cgas/Polr3g/Hmgb1/Hspd1/Ereg/Rbm14/Sfpq/Cadm1/Cxcl1	16
down	GO:0050863	regulation of T cell activation	27/1081	321/23328	0.0021711	0.0255618	0.0211383	Fanca/Dock8/Fancd2/Igfbp2/Syk/Foxn1/Myb/Ada/Havcr2/Dlg5/Blm/Ripk3/Ptpn22/Pnp/Cgas/Anxa1/Fgl2/Spn/Hspd1/Tigit/Gli3/Ptpn6/Gpnmb/Socs1/Ccl2/Sox13/Coro1a	27
down	GO:0001942	hair follicle development	13/1081	113/23328	0.00221955	0.0260721	0.0215603	Ngfr/Foxn1/Lhx2/Hdac1/Msx2/Fgfr2/Myo5a/Cd109/Wnt10b/Hpse/Celsr1/Edaradd/Krt17	13
down	GO:0010721	negative regulation of cell development	31/1081	387/23328	0.00229833	0.0269354	0.0222742	Hmga2/Dlx1/G6pdx/Ngfr/Stmn2/Aspm/Cit/Ptbp1/Lhx2/Coro1c/Tjp2/Efna5/Dlx2/Tert/Flna/Vim/Wnt7b/Fmr1/Prtg/Sema7a/Id2/Gli3/Fbln1/Crmp1/Dab2/Ywhah/Ptn/Rgs4/Id1/Sema6d/Ngef	31
down	GO:0042759	long-chain fatty acid biosynthetic process	5/1081	21/23328	0.00231433	0.0269601	0.0222946	Acsbg1/Acot7/Elovl6/Myo5a/Alox12	5
down	GO:0033262	regulation of nuclear cell cycle DNA replication	4/1081	13/23328	0.00234224	0.0269601	0.0222946	Cdt1/Cdc7/Dbf4/Chek2	4
down	GO:0042761	very long-chain fatty acid biosynthetic process	4/1081	13/23328	0.00234224	0.0269601	0.0222946	Elovl7/Elovl6/Elovl4/Hacd4	4
down	GO:0045741	positive regulation of epidermal growth factor-activated receptor activity	4/1081	13/23328	0.00234224	0.0269601	0.0222946	Areg/Btc/Tgfa/Ereg	4
down	GO:0046607	positive regulation of centrosome cycle	4/1081	13/23328	0.00234224	0.0269601	0.0222946	Poc1a/Plk4/Ranbp1/Npm1	4
down	GO:0072425	signal transduction involved in G2 DNA damage checkpoint	4/1081	13/23328	0.00234224	0.0269601	0.0222946	Plk1/Chek1/Brca1/Dtl	4
down	GO:1901678	iron coordination entity transport	4/1081	13/23328	0.00234224	0.0269601	0.0222946	Lrp2/Slc48a1/Flvcr1/Cubn	4
down	GO:0007264	small GTPase mediated signal transduction	34/1081	437/23328	0.00234274	0.0269601	0.0222946	Stmn1/Dock8/Foxm1/Ngf/Ngfr/Lpar2/Ect2/Iqgap3/Arhgap19/Kif14/Dnmt1/Arap3/Arhgef39/Arhgap31/Eps8/Rcc1/Mapre2/Tiam2/Wasf1/Ywhaq/Dock5/Baiap2/Kitl/Itga3/Met/Rhov/Arhgef15/Shtn1/Celsr1/P2ry10b/Lrrd1/Adra1b/Ngef/Mcf2l	34
down	GO:0060079	excitatory postsynaptic potential	11/1081	88/23328	0.00245588	0.028135	0.0232662	Ngfr/Shank2/Igsf11/Celf4/Cbln1/Baiap2/Npas4/Met/S1pr2/Rims2/Rgs4	11
down	GO:1900182	positive regulation of protein localization to nucleus	11/1081	88/23328	0.00245588	0.028135	0.0232662	Cdk1/Ngfr/Ect2/Brca1/Tert/Flna/Ptpn22/Npm1/Cav2/Ran/Gli3	11
down	GO:2001056	positive regulation of cysteine-type endopeptidase activity	15/1081	142/23328	0.00248457	0.0283998	0.0234852	Ngf/Ngfr/Syk/Casp8/Bok/Prr7/Senp1/Pidd1/Tfap4/Gper1/Hspd1/F3/Pparg/St18/Alox12	15
down	GO:0051258	protein polymerization	25/1081	293/23328	0.00256659	0.0292718	0.0242063	Stmn1/Nefl/Ube2c/Tpx2/Fbxo5/Diaph3/Stmn2/Arpin/Cfl1/Nde1/Eps8/Ube2s/Micall2/Arpc5/Add2/Tmod2/Cotl1/Wasf1/Cep192/Baiap2/Tubg1/Met/Capg/Actr3b/Coro1a	25
down	GO:0043393	regulation of protein binding	21/1081	231/23328	0.00259336	0.0294037	0.0243154	Plk1/Aurka/Stmn1/Ngf/Aurkb/Ddx11/Lfng/Pcsk9/Plscr1/Tert/Anxa2/Ctnnbip1/Grem2/Add2/Actb/Ran/Met/Crmp1/Dab2/Slpi/Id1	21
down	GO:0008585	female gonad development	13/1081	115/23328	0.00259546	0.0294037	0.0243154	Fanca/Ptprn/Lfng/Lhx9/Kitl/Brca2/Pla2g4a/Pcyt1b/Ereg/Zfpm2/Nup107/Gas2/Ptger4	13
down	GO:0030216	keratinocyte differentiation	13/1081	115/23328	0.00259546	0.0294037	0.0243154	Etv4/Sprr1a/Foxn1/Msx2/Krt16/Flnb/Anxa1/Macroh2a2/Cd109/Sprr2h/Krt17/Lor/Ptgs1	13
down	GO:1902807	negative regulation of cell cycle G1/S phase transition	9/1081	64/23328	0.00264843	0.0299337	0.0247536	E2f7/Ccnd1/Haspin/Rbl1/Rfwd3/Pidd1/Rpa2/Ezh2/Gpnmb	9
down	GO:1904031	positive regulation of cyclin-dependent protein kinase activity	6/1081	31/23328	0.00265451	0.0299337	0.0247536	Cdc6/Cks1b/Cks2/Ccnd1/Stil/Ccnyl1	6
down	GO:0030010	establishment of cell polarity	15/1081	143/23328	0.00265986	0.0299337	0.0247536	Plk1/Dock8/Sapcd2/Spdl1/Mad2l1/Spag5/Kif20b/Ndc80/Cenpa/Cfl1/Nde1/Fscn1/Wee1/Zw10/Shtn1	15
down	GO:0070301	cellular response to hydrogen peroxide	11/1081	89/23328	0.00268753	0.0301784	0.024956	Nqo1/Ect2/Aqp1/Cfl1/Txn1/Ripk3/Anxa1/Ezh2/Met/Hgf/Pde8a	11
down	GO:0022404	molting cycle process	13/1081	116/23328	0.00280208	0.0312582	0.0258489	Ngfr/Foxn1/Lhx2/Hdac1/Msx2/Fgfr2/Myo5a/Cd109/Wnt10b/Hpse/Celsr1/Edaradd/Krt17	13
down	GO:0022405	hair cycle process	13/1081	116/23328	0.00280208	0.0312582	0.0258489	Ngfr/Foxn1/Lhx2/Hdac1/Msx2/Fgfr2/Myo5a/Cd109/Wnt10b/Hpse/Celsr1/Edaradd/Krt17	13
down	GO:0098773	skin epidermis development	13/1081	116/23328	0.00280208	0.0312582	0.0258489	Ngfr/Foxn1/Lhx2/Hdac1/Msx2/Fgfr2/Myo5a/Cd109/Wnt10b/Hpse/Celsr1/Edaradd/Krt17	13
down	GO:0043624	cellular protein complex disassembly	15/1081	144/23328	0.00284523	0.0316703	0.0261897	Stmn1/Kif18b/Kif2c/Tpx2/Ckap2/Stmn2/Kif18a/Eif5a2/Cfl1/Wdr1/Eps8/Add2/Tmod2/Stmn4/Capg	15
down	GO:0042752	regulation of circadian rhythm	14/1081	130/23328	0.00285289	0.0316864	0.026203	Cdk1/Timeless/Top2a/Suv39h1/Ada/Pmch/Suv39h2/Ezh2/Id2/Spsb4/Pparg/Hnrnpd/Sfpq/Ptger4	14
down	GO:0048662	negative regulation of smooth muscle cell proliferation	8/1081	53/23328	0.00287361	0.0318471	0.026336	Npr1/Npr3/Ctnnbip1/Cnn1/Gper1/Ptgir/Pparg/Apln	8
down	GO:0030900	forebrain development	31/1081	393/23328	0.00290008	0.0320707	0.0265208	Lrp8/Hmga2/Tacc3/Dlx1/Kif14/Stil/Aqp1/Aspm/Lhx2/Hdac1/Ttc21b/Wdr62/Nde1/Nr4a2/Dlx2/Ulk4/Wnt7b/Myh10/E2f1/Gli1/Tyro3/Fgfr2/Sema7a/Id2/Kif1a/Syne2/Gli3/Lrp2/Vax2/Lhx6/Otx1	31
down	GO:0043903	regulation of symbiotic process	20/1081	218/23328	0.00291465	0.0321621	0.0265965	Fam111a/Cxcl5/Kpna2/Top2a/Hdac1/Cfl1/Plscr1/Trim59/Ppih/Oasl1/Fmr1/Tfap4/Cav2/Fbln1/Apobec3/Slpi/Pabpc1/Ifitm1/Hs3st5/Cxcl1	20
down	GO:2000772	regulation of cellular senescence	7/1081	42/23328	0.00292974	0.0322588	0.0266764	Hmga2/Fbxo5/Suv39h1/Rbl1/Tert/Cdk6/Cgas	7
down	GO:0090407	organophosphate biosynthetic process	33/1081	427/23328	0.00298845	0.0328343	0.0271523	Fabp5/G6pdx/Tyms/Dut/Dctd/Acsl5/Rrm2/Pla2g4c/Acot7/Ada/Tkt/Shmt1/Cad/Plscr1/Npr1/Rrm1/Tamm41/Lpcat1/Pnp/Slc25a13/Mthfd1/Pfas/Gper1/Aprt/Pla2g4a/Umps/Adss/Pcyt1b/Adgrf5/Prps2/Pik3cd/Nme1/Mboat1	33
down	GO:2000116	regulation of cysteine-type endopeptidase activity	21/1081	234/23328	0.00302315	0.0331441	0.0274085	Birc5/Ngf/Ngfr/Plaur/Syk/Aqp1/Casp8/Bok/Prr7/Senp1/Pidd1/Naip1/Tfap4/Arl6ip1/Gper1/Hspd1/F3/Pparg/St18/Hgf/Alox12	21
down	GO:0006633	fatty acid biosynthetic process	15/1081	145/23328	0.00304113	0.0332697	0.0275124	Fabp5/Brca1/Acsbg1/Acot7/Elovl7/Avpr1a/Elovl6/Anxa1/Pla2g4a/Elovl4/Myo5a/Liph/Hacd4/Alox12/Ptgs1	15
down	GO:0031346	positive regulation of cell projection organization	36/1081	478/23328	0.00304993	0.0332945	0.0275329	Prl2c2/Lrp8/Mns1/Nefl/Ngf/Anln/Ngfr/Shank2/Cxcl5/Stmn2/Aqp1/Ranbp1/Ptbp1/Camk1d/Cfl1/Coro1c/Efna5/Eps8/Fscn1/Dlg5/Flna/Metrn/Fmr1/Tiam2/Baiap2/Ezh2/Itga3/Sema7a/Cep135/Met/Plek2/Hgf/Rims2/Nme1/Ptn/Shtn1	36
down	GO:0008544	epidermis development	26/1081	313/23328	0.0030713	0.0334562	0.0276666	Etv4/Ngfr/Sprr1a/Foxn1/Lhx2/Hdac1/Msx2/Krt16/Flnb/Gli1/Anxa1/Ezh2/Fgfr2/Triobp/Macroh2a2/Myo5a/Cd109/Wnt10b/Hpse/Sprr2h/Celsr1/Edaradd/Krt17/Lor/Ptgs1/Svep1	26
down	GO:0002695	negative regulation of leukocyte activation	18/1081	189/23328	0.00309469	0.033639	0.0278178	Hmgb3/Havcr2/Dlg5/Ptpn22/Tyro3/Gper1/Anxa1/Fgl2/Spn/Id2/Tigit/Gli3/Adgrf5/Pparg/Ptpn6/Gpnmb/Socs1/Mertk	18
down	GO:0045577	regulation of B cell differentiation	6/1081	32/23328	0.00314092	0.0339126	0.028044	Syk/Hmgb3/Pnp/Id2/Zfp36l2/Ptpn6	6
down	GO:0050808	synapse organization	36/1081	479/23328	0.00315546	0.0339126	0.028044	Lrp8/Cdc20/Nefl/Shank2/Lingo2/Zdhhc2/Igsf9/Cbln1/Tubb5/Cfl1/Nptxr/Efna5/Dlg5/Flna/Cntnap4/Add2/Wnt7b/Fmr1/Wasf1/Myh10/Igsf9b/Arhgap22/Baiap2/Actb/Fgfr2/Itga3/Npas4/Kif1a/Rab39b/Myo5a/Ptn/Arhgef15/Cadm1/Amigo2/Arc/Ngef	36
down	GO:0030497	fatty acid elongation	4/1081	14/23328	0.00315976	0.0339126	0.028044	Elovl7/Elovl6/Elovl4/Hacd4	4
down	GO:0032536	regulation of cell projection size	4/1081	14/23328	0.00315976	0.0339126	0.028044	Nefm/Nefl/Ezr/Wnt7b	4
down	GO:0051782	negative regulation of cell division	4/1081	14/23328	0.00315976	0.0339126	0.028044	E2f7/Aspm/Blm/Orc6	4
down	GO:2001279	regulation of unsaturated fatty acid biosynthetic process	4/1081	14/23328	0.00315976	0.0339126	0.028044	Fabp5/Avpr1a/Anxa1/Pla2g4a	4
down	GO:0032890	regulation of organic acid transport	11/1081	91/23328	0.00320365	0.0342853	0.0283522	Map2k6/Il1rn/Syk/Acsl5/Htr1b/Stk39/Avpr1a/Arl6ip1/Pla2g4a/Rgs4/Dpysl2	11
down	GO:0051402	neuron apoptotic process	25/1081	298/23328	0.00320794	0.0342853	0.0283522	Nqo1/Birc5/Mybl2/Nefl/Dlx1/Ngf/G6pdx/Ngfr/Kif14/Gclm/Bok/Cit/Hdac1/Pcsk9/Nr4a2/Msh2/Tert/Fmr1/Xrcc2/Npm1/Tyro3/Ppp2r2b/Hspd1/Amigo2/Coro1a	25
down	GO:0007019	microtubule depolymerization	8/1081	54/23328	0.00323904	0.0344731	0.0285075	Stmn1/Kif18b/Kif2c/Tpx2/Ckap2/Stmn2/Kif18a/Stmn4	8
down	GO:1900024	regulation of substrate adhesion-dependent cell spreading	8/1081	54/23328	0.00323904	0.0344731	0.0285075	Coro1c/Efna5/Flna/Dock5/Triobp/Fbln1/Dab2/S100a10	8
down	GO:0046545	development of primary female sexual characteristics	13/1081	118/23328	0.00325563	0.0345057	0.0285344	Fanca/Ptprn/Lfng/Lhx9/Kitl/Brca2/Pla2g4a/Pcyt1b/Ereg/Zfpm2/Nup107/Gas2/Ptger4	13
down	GO:2000177	regulation of neural precursor cell proliferation	13/1081	118/23328	0.00325563	0.0345057	0.0285344	Prl2c2/Shcbp1/Ngfr/Cip2a/Aspm/Lhx2/Spint1/Flna/Gli1/Id2/Gli3/Lrp2/Ptn	13
down	GO:0001649	osteoblast differentiation	19/1081	205/23328	0.00326993	0.0345852	0.0286002	Twist2/Fignl1/Fbxo5/Id3/Areg/Msx2/Ctnnbip1/Clic1/Cdk6/Wnt7b/Gli1/Id2/Gli3/Wnt10b/Ranbp3l/Spp1/Ptger4/Id1/Smad6	19
down	GO:0035296	regulation of tube diameter	17/1081	176/23328	0.00343944	0.0362279	0.0299586	G6pdx/Gclm/Htr1b/Dusp5/Npr1/Avpr1a/Foxc2/Dock5/Gper1/Hrh1/Apln/Adra1d/Adra1b/Kcnmb1/Alox12/Smad6/Ptgs1	17
down	GO:0097746	regulation of blood vessel diameter	17/1081	176/23328	0.00343944	0.0362279	0.0299586	G6pdx/Gclm/Htr1b/Dusp5/Npr1/Avpr1a/Foxc2/Dock5/Gper1/Hrh1/Apln/Adra1d/Adra1b/Kcnmb1/Alox12/Smad6/Ptgs1	17
down	GO:0062197	cellular response to chemical stress	27/1081	332/23328	0.0034624	0.0363944	0.0300964	Nqo1/Melk/Fancd2/G6pdx/Ngfr/Dhfr/Ect2/Aqp1/Srxn1/Hdac1/Cfl1/Nr4a2/Stk39/Vrk2/Txn1/Ripk3/Gsr/Slc25a24/Anxa1/Ezh2/Ddias/Met/Hnrnpd/Hgf/Sfpq/Pde8a/Prr5l	27
down	GO:0042476	odontogenesis	13/1081	119/23328	0.00350382	0.0367541	0.0303938	Dlx3/Dlx1/Ngfr/Id3/Hdac1/Msx2/Dlx2/Wnt7b/Fgfr2/Gli3/Myo5a/Phex/Edaradd	13
down	GO:1901659	glycosyl compound biosynthetic process	5/1081	23/23328	0.00354387	0.0370978	0.030678	Mtap/Ada/Pnp/Aprt/Nme1	5
down	GO:1903829	positive regulation of cellular protein localization	26/1081	317/23328	0.00363801	0.0380028	0.0314264	Cdk1/Cdt1/Ngfr/Ect2/Kif20b/Brca1/Zdhhc2/Ndc80/Cep250/Gpr137b/Cfl1/Cenpq/Tert/Flna/Ezr/Ptpn22/Npm1/Gper1/Cav2/Ran/Itga3/Gli3/Myo5a/Ptn/Ccl2/Prr5l	26
down	GO:0035150	regulation of tube size	17/1081	177/23328	0.00364523	0.0380028	0.0314264	G6pdx/Gclm/Htr1b/Dusp5/Npr1/Avpr1a/Foxc2/Dock5/Gper1/Hrh1/Apln/Adra1d/Adra1b/Kcnmb1/Alox12/Smad6/Ptgs1	17
down	GO:0009161	ribonucleoside monophosphate metabolic process	6/1081	33/23328	0.00369081	0.0383995	0.0317545	Ada/Pfas/Aprt/Umps/Adss/Prps2	6
down	GO:0001822	kidney development	26/1081	318/23328	0.00379271	0.0393793	0.0325647	C3ar1/Smad9/Timeless/Id3/Aqp1/Nup85/Pcsk9/Nid1/Gcnt3/Cenpf/Dlg5/Ctnnbip1/Foxc2/Wnt7b/Cntrl/Dact2/Fgfr2/Nup160/Itga3/Id2/Gli3/Lrp2/Nup107/Greb1l/Angpt2/Smad6	26
down	GO:0010769	regulation of cell morphogenesis involved in differentiation	28/1081	351/23328	0.00385533	0.0399481	0.033035	Lrp8/Nefm/Nefl/Ngf/Cit/Cfl1/Coro1c/Efna5/Flna/Vim/Metrn/Tiam2/Dock5/Baiap2/Sema7a/Triobp/Met/Kif1a/Fbln1/Dab2/S100a10/Ywhah/Shtn1/Id1/Arc/Sema6d/Ngef/Dpysl2	28
down	GO:0046635	positive regulation of alpha-beta T cell activation	9/1081	68/23328	0.00402116	0.0415818	0.0343861	Syk/Myb/Ada/Blm/Ptpn22/Pnp/Anxa1/Gli3/Socs1	9
down	GO:0046620	regulation of organ growth	13/1081	121/23328	0.00404627	0.0417568	0.0345308	Ccnb1/Cdk1/Wwc1/G6pdx/Dusp9/Mapk11/Foxc2/Gli1/Fgfr2/Cxadr/Zfpm2/Flvcr1/Rgs4	13
down	GO:0046578	regulation of Ras protein signal transduction	21/1081	240/23328	0.00406333	0.0418481	0.0346063	Stmn1/Foxm1/Ngf/Ngfr/Lpar2/Ect2/Kif14/Arap3/Arhgef39/Eps8/Mapre2/Tiam2/Kitl/Itga3/Met/Arhgef15/P2ry10b/Lrrd1/Adra1b/Ngef/Mcf2l	21
down	GO:1902893	regulation of pri-miRNA transcription by RNA polymerase II	8/1081	56/23328	0.00407728	0.0419072	0.0346551	Ngfr/Fosl1/Tert/Ets1/Pparg/Atoh8/Apln/Smad6	8
down	GO:0006978	DNA damage response, signal transduction by p53 class mediator resulting in transcription of p21 class mediator	4/1081	15/23328	0.00415218	0.04222	0.0349138	Foxm1/Chek2/Tfap4/Brca2	4
down	GO:0032530	regulation of microvillus organization	4/1081	15/23328	0.00415218	0.04222	0.0349138	Prl2c2/Fscn1/Podxl/Ezr	4
down	GO:0045144	meiotic sister chromatid segregation	4/1081	15/23328	0.00415218	0.04222	0.0349138	Bub1b/Sgo1/Bub1/Sgo2a	4
down	GO:0051177	meiotic sister chromatid cohesion	4/1081	15/23328	0.00415218	0.04222	0.0349138	Bub1b/Sgo1/Bub1/Sgo2a	4
down	GO:0097154	GABAergic neuron differentiation	4/1081	15/23328	0.00415218	0.04222	0.0349138	Dlx1/Dlx2/Ulk4/Lhx6	4
down	GO:0045682	regulation of epidermis development	10/1081	81/23328	0.0041574	0.04222	0.0349138	Etv4/Ngfr/Foxn1/Msx2/Ezh2/Macroh2a2/Cd109/Wnt10b/Hpse/Krt17	10
down	GO:0051495	positive regulation of cytoskeleton organization	20/1081	225/23328	0.00417132	0.0422771	0.0349611	Poc1a/Spag5/Plk4/Stmn2/Ranbp1/Arpin/Cfl1/Wdr1/Flna/Arpc5/Wasf1/Npm1/Baiap2/Met/S100a10/Arhgef15/Actr3b/Id1/Epha1/Coro1a	20
down	GO:0050866	negative regulation of cell activation	19/1081	210/23328	0.00425582	0.0430479	0.0355985	Hmgb3/Havcr2/Dlg5/Ptpn22/Tyro3/Gper1/Anxa1/Fgl2/Spn/Id2/Tigit/Gli3/Adgrf5/Pparg/Ptpn6/Gpnmb/Socs1/Mertk/Alox12	19
down	GO:0022403	cell cycle phase	5/1081	24/23328	0.00430804	0.0433347	0.0358357	Cdc20/Ttk/Dek/Chek2/Cdk6	5
down	GO:0021591	ventricular system development	6/1081	34/23328	0.00430899	0.0433347	0.0358357	Aqp1/Ttc21b/Cenpf/Ulk4/Myh10/Sema6d	6
down	GO:2000241	regulation of reproductive process	18/1081	195/23328	0.00430967	0.0433347	0.0358357	Aurka/Trip13/Cdc20/Ttk/Fbxo5/Cdc25c/Sgo2a/Aspm/Ada/Lfng/Cdc25a/Msx2/Cdc25b/Prss37/Zfpm2/Ptger4/Tacr2/Prdx4	18
down	GO:1901607	alpha-amino acid biosynthetic process	8/1081	57/23328	0.00455449	0.0457062	0.0377968	Mtap/Ass1/Enoph1/Shmt1/Cad/Mthfd1/Bcat1/Gls2	8
down	GO:0050773	regulation of dendrite development	18/1081	197/23328	0.00479288	0.0480041	0.039697	Lrp8/Cdc20/Ngfr/Shank2/Cit/Camk1d/Cfl1/Dlg5/Fmr1/Baiap2/Ezh2/Met/Kif1a/Ywhah/Ptn/Id1/Arc/Ngef	18
down	GO:0002381	immunoglobulin production involved in immunoglobulin mediated immune response	9/1081	70/23328	0.00488896	0.0486796	0.0402555	Exo1/Ung/Gcnt3/Msh2/Msh6/Atad5/Fgl2/Hspd1/Cd40	9
down	GO:0007405	neuroblast proliferation	9/1081	70/23328	0.00488896	0.0486796	0.0402555	Prl2c2/Hhip/Racgap1/Aspm/Nde1/Eml1/Fgfr2/Gli3/Ptn	9
down	GO:2000179	positive regulation of neural precursor cell proliferation	9/1081	70/23328	0.00488896	0.0486796	0.0402555	Prl2c2/Ngfr/Cip2a/Aspm/Lhx2/Flna/Gli1/Gli3/Lrp2	9
down	GO:0010259	multicellular organism aging	7/1081	46/23328	0.0049527	0.0491223	0.0406217	Rad54l/Suv39h1/Msh2/Msh6/Rad54b/Cgas/Rnf165	7
down	GO:0061647	histone H3-K9 modification	7/1081	46/23328	0.0049527	0.0491223	0.0406217	Nap1l2/Chek1/Brca1/Dnmt1/Myb/Suv39h1/Suv39h2	7
down	GO:0060236	regulation of mitotic spindle organization	6/1081	35/23328	0.0050003	0.0494982	0.0409325	Plk1/Tacc3/Tpx2/Bora/Rcc1/Fsd1	6

## Sheet: KEGG
Cluster	ID	Description	GeneRatio	BgRatio	pvalue	p.adjust	qvalue	geneID	Count
up	mmu05410	Hypertrophic cardiomyopathy	39/565	91/8943	1.76889e-23	5.35973e-21	4.56187e-21	12292/21924/11464/17906/11937/54378/140781/17888/13405/241113/24053/21956/22138/16420/12295/22004/20391/56808/12299/16404/319480/16773/21809/16401/24051/21808/108079/13138/12293/11938/16193/53313/13346/241226/108097/110893/16000/213119/104099	39
up	mmu05414	Dilated cardiomyopathy	35/565	94/8943	8.55946e-19	1.29676e-16	1.10372e-16	12292/21924/11464/17906/11937/54378/140781/17888/13405/24053/21956/22138/16420/12295/22004/20391/56808/12299/16404/319480/16773/21809/16401/24051/21808/13138/12293/11938/53313/13346/241226/110893/16000/213119/104099	35
up	mmu04260	Cardiac muscle contraction	28/565	87/8943	1.99464e-13	2.01458e-11	1.71469e-11	17896/12373/12292/21924/15464/12862/11464/12869/17906/11937/54378/140781/17888/76757/98660/21956/12295/11932/12865/22004/56808/12299/12293/27222/11938/232975/53313/110893	28
up	mmu05412	Arrhythmogenic right ventricular cardiomyopathy	26/565	77/8943	4.10811e-13	3.11189e-11	2.64865e-11	11472/12292/11937/54378/13405/24053/16420/12295/11474/20391/56808/12299/16404/319480/16773/16401/24051/13138/12293/11938/53313/13346/241226/110893/213119/104099	26
up	mmu04974	Protein digestion and absorption	23/565	108/8943	1.88341e-07	1.14135e-05	9.71444e-06	66473/74338/12817/98660/77018/11932/237759/140709/71355/12842/27222/12834/232975/12823/110893/20540/17380/16535/53867/373864/12815/12833/12819	23
up	mmu04261	Adrenergic signaling in cardiomyocytes	28/565	152/8943	2.31098e-07	1.16705e-05	9.93318e-06	17896/12292/21924/11464/17906/11937/54378/12322/140781/17888/12323/98660/21956/12295/11932/22004/75600/56808/12299/12293/27222/11938/232975/20271/53313/11652/110893/16535	28
up	mmu04512	ECM-receptor interaction	20/565	88/8943	3.92552e-07	1.69919e-05	1.44624e-05	12491/231470/16420/23928/16775/22371/16404/319480/16773/16401/13138/14729/12842/12834/64176/242022/241226/213119/104099/12833	20
up	mmu04020	Calcium signaling pathway	35/565	240/8943	2.57876e-06	9.76705e-05	8.31311e-05	12373/12292/21924/15464/11937/12322/12372/12323/76757/56636/20190/13867/238564/213435/15559/21925/75600/215303/107589/94045/14184/102093/20192/11938/109305/20866/53313/215999/110893/18591/12287/18682/18126/18575/21390	35
up	mmu04371	Apelin signaling pathway	22/565	137/8943	4.34332e-05	0.00146225	0.00124458	17896/17906/241113/17260/20190/238564/213435/66734/75600/17258/12550/107589/108079/20192/17261/108097/11652/110893/17259/14695/14702/18126	22
up	mmu04921	Oxytocin signaling pathway	23/565	153/8943	8.44834e-05	0.00255985	0.00217878	12292/54378/12322/241113/12323/17260/20190/238564/12295/216459/213435/12575/75600/16515/56808/12299/329251/215303/107589/108079/20192/12293/108097	23
up	mmu04510	Focal adhesion	27/565	201/8943	0.000152137	0.00419067	0.00356684	12391/17907/17906/238564/16420/23928/16775/213435/22371/16404/329251/107589/319480/16773/16401/12842/14360/68794/12834/241226/11652/16000/12445/213119/18591/104099/12833	27
up	mmu04022	cGMP-PKG signaling pathway	24/565	173/8943	0.00021377	0.0053977	0.00459418	12292/11937/140781/17888/17260/98660/11539/238564/213435/11932/75600/17258/19091/16334/107589/17261/27222/11938/232975/53313/16532/11652/110893/17259	24
up	mmu04911	Insulin secretion	14/565	86/8943	0.000909674	0.0212024	0.0180462	12292/12322/12323/98660/140493/16514/11932/16334/20927/27222/26875/232975/84036/16532	14
up	mmu04068	FoxO signaling pathway	18/565	131/8943	0.00143075	0.0309656	0.026356	241113/329934/12053/13197/12575/16334/21809/21808/108079/67731/16193/108097/11652/20848/16000/20528/12176/17873	18
up	mmu00330	Arginine and proline metabolism	10/565	54/8943	0.00178842	0.036126	0.0307482	12715/76722/75986/67432/18451/109731/107239/209027/18126/12709	10
up	mmu04360	Axon guidance	22/565	181/8943	0.00229142	0.0416704	0.0354672	231148/12322/319713/12323/20562/57764/140571/13800/244058/20354/270190/12632/108151/14360/218877/20358/20348/226251/13845/20360/20350/117600	22
up	mmu04971	Gastric acid secretion	12/565	75/8943	0.00241184	0.0416704	0.0354672	12322/12323/208890/98660/238564/213435/11932/75600/107589/27222/232975/16535	12
up	mmu00360	Phenylalanine metabolism	6/565	23/8943	0.00247547	0.0416704	0.0354672	13195/73458/621603/67689/73988/109731	6
up	mmu04721	Synaptic vesicle cycle	12/565	77/8943	0.00302459	0.0464897	0.0395692	68775/235415/56216/22249/11973/66237/103967/14664/20538/12287/382018/242341	12
up	mmu00350	Tyrosine metabolism	8/565	40/8943	0.00306863	0.0464897	0.0395692	13166/13195/73458/621603/67689/73988/18948/109731	8
up	mmu04010	MAPK signaling pathway	31/565	294/8943	0.00332316	0.0479484	0.0408107	12292/54378/17260/56636/13867/12295/16176/13197/56808/12299/16334/17762/21809/21808/14184/15370/11602/12293/68794/14102/11652/21687/16000/19395/18591/19698/17873/12287/240168/16002/72349	31
down	mmu04110	Cell cycle	44/501	125/8943	2.49645e-24	4.58503e-22	4.08762e-22	18817/268697/12534/12236/105988/17218/107995/12428/12545/17215/22137/56150/17219/18392/23834/30939/12235/12649/17217/12443/17216/17220/12532/12442/27214/12447/268930/12544/18538/433759/19650/12567/27401/12530/12448/50883/12571/12531/13555/22630/22390/75430/22629/56452	44
down	mmu03030	DNA replication	25/501	35/8943	3.11907e-24	4.58503e-22	4.08762e-22	16881/17218/17215/17219/19075/72151/69263/17217/327762/18974/18973/17216/17220/19076/18971/68275/106344/18538/67967/18968/14156/19718/18972/19891/18969	25
down	mmu03430	Mismatch repair	14/501	22/8943	5.31112e-13	5.2049e-11	4.64024e-11	16881/26909/72151/69263/18971/68275/106344/18538/67967/17685/17688/19718/18972/19891	14
down	mmu03440	Homologous recombination	18/501	41/8943	1.32982e-12	9.77415e-11	8.7138e-11	268465/19366/19361/12189/18971/12021/68275/233826/235559/237911/67967/12144/623474/18972/57434/19891/12190/225182	18
down	mmu03460	Fanconi anemia pathway	18/501	51/8943	1.08543e-10	6.38235e-09	5.68996e-09	208836/268465/14087/237211/223970/211651/19361/12189/68275/230484/233826/237911/69928/101831/12144/67196/19891/12190	18
down	mmu03410	Base excision repair	14/501	36/8943	3.03903e-09	1.48912e-07	1.32758e-07	16881/234258/18974/18973/18971/22256/18538/67967/77622/14156/17193/18972/70603/15289	14
down	mmu03420	Nucleotide excision repair	13/501	43/8943	3.55485e-07	1.49304e-05	1.33107e-05	16881/72151/69263/18974/18973/18971/68275/106344/18538/67967/19718/18972/19891	13
down	mmu00240	Pyrimidine metabolism	15/501	58/8943	4.3297e-07	1.59116e-05	1.41855e-05	21877/22171/110074/320685/20135/13178/69719/20133/18950/22271/22247/72269/66422/18102/667034	15
down	mmu04114	Oocyte meiosis	21/501	121/8943	3.04994e-06	9.96315e-05	8.88229e-05	18817/268697/20878/12534/105988/107995/56150/72415/30939/12235/67141/12532/12442/12447/268930/19094/12448/73699/22630/75430/22629	21
down	mmu04115	p53 signaling pathway	15/501	72/8943	8.1187e-06	0.00023869	0.000212795	268697/12534/29870/12649/12443/12442/20135/12447/12370/12567/12448/50883/12571/57913/20438	15
down	mmu04914	Progesterone-mediated oocyte maturation	17/501	92/8943	1.12694e-05	0.000289954	0.000258498	18817/268697/20878/110033/12534/12428/56150/12235/12532/12442/268930/19094/12530/18576/12531/75430/18707	17
down	mmu04613	Neutrophil extracellular trap formation	28/501	207/8943	1.18348e-05	0.000289954	0.000258498	20344/319173/20963/319168/319191/319166/19094/319169/15270/433759/11465/97908/319148/107435/51788/319167/260423/11461/319172/15289/404634/319152/319153/18707/360198/319165/319156/319150	28
down	mmu04218	Cellular senescence	25/501	184/8943	3.21545e-05	0.000727187	0.000648298	268697/17865/12534/12428/14235/12649/26399/12443/12442/12447/19094/19650/12567/12530/12448/50883/12571/23871/13555/72568/15574/12193/19367/231506/18707	25
down	mmu00480	Glutathione metabolism	14/501	72/8943	3.69461e-05	0.000775869	0.000691698	100042295/14857/100042314/14858/14381/14630/20135/14860/110208/20810/20133/14782/76263/14862	14
down	mmu05322	Systemic lupus erythematosus	21/501	148/8943	7.24e-05	0.00141904	0.00126509	319173/319168/319191/319166/319169/15270/97908/319148/51788/319167/260423/20641/319172/404634/319152/319153/360198/319165/319156/319150/21939	21
down	mmu05225	Hepatocellular carcinoma	23/501	174/8943	0.000101735	0.00186938	0.00166658	100042295/18104/14857/100042314/14858/12443/14860/12567/11465/21752/12571/22422/27412/50493/13555/11461/17295/21802/22410/15234/18707/14862/29861	23
down	mmu01524	Platinum drug resistance	13/501	80/8943	0.000455469	0.00767365	0.00684117	100042295/11799/14857/100042314/14858/12189/21973/12370/14860/17685/17688/18707/14862	13
down	mmu05034	Alcoholism	24/501	205/8943	0.000469815	0.00767365	0.00684117	319173/319168/319191/319166/319169/15270/433759/97908/319148/71279/107435/51788/319167/14696/260423/55984/319172/404634/319152/319153/360198/319165/319156/319150	24
down	mmu00983	Drug metabolism - other enzymes	14/501	92/8943	0.000555725	0.00859911	0.00766623	100042295/21877/14857/100042314/14858/110074/20135/14860/20133/22271/22247/72269/18102/14862	14
down	mmu04151	PI3K-Akt signaling pathway	34/501	359/8943	0.00176597	0.0259598	0.0231436	16421/18049/18053/53978/12189/12443/20963/17863/12447/11839/12567/13640/12448/73699/12571/14696/14254/21827/22630/263803/17311/14183/16400/72930/17295/21802/13874/22629/15234/18707/20750/320207/11601/81877	34
down	mmu00270	Cysteine and methionine metabolism	9/501	53/8943	0.00246193	0.0344671	0.0307279	14630/13433/66902/67870/269378/11615/20810/22117/12035	9
down	mmu00670	One carbon pool by folate	5/501	19/8943	0.00326414	0.0436208	0.0388885	22171/13361/20425/270685/108156	5

## Sheet: robust DETFs
Name	Pvalue	adjPvalue	logFC	Trend
Sohlh2	3.1782e-15	1.25548e-12	6.7277	up
Myog	8.95817e-13	1.75749e-10	5.94812	up
Mef2c	1.21496e-12	2.30622e-10	5.667	up
Arx	8.20729e-12	1.29684e-09	6.03704	up
Isx	2.68311e-10	3.0758e-08	4.96207	up
Foxo6	3.35913e-09	2.95766e-07	2.74311	up
Snai3	3.48787e-09	3.05262e-07	4.22866	up
Bcl6	8.9668e-09	6.93433e-07	2.42978	up
Mafa	1.00498e-08	7.6504e-07	3.82003	up
Rfx4	5.74753e-08	3.58234e-06	3.83533	up
Tead4	8.56891e-08	5.07057e-06	2.42383	up
Esr1	9.88477e-08	5.73317e-06	2.14183	up
Tbx4	1.78799e-07	9.71499e-06	3.22399	up
Esrrg	3.0065e-07	1.55276e-05	3.8574	up
Zeb1	4.32597e-07	2.12176e-05	1.37645	up
Mef2a	4.34332e-07	2.12314e-05	1.758	up
Zbtb18	7.76349e-07	3.43852e-05	2.2871	up
Tbx15	6.42209e-06	0.00020999	2.21912	up
Myf6	6.71306e-06	0.000217316	2.00586	up
Hes6	6.83293e-06	0.000220952	1.64978	up
Nr4a1	9.43837e-06	0.000289206	2.04805	up
Mef2d	1.16653e-05	0.000345143	1.00924	up
Rora	1.23359e-05	0.000359526	1.77797	up
Bhlhe40	1.4826e-05	0.000419954	1.43818	up
Esrrb	1.60514e-05	0.000447725	2.63033	up
Atf6	2.0343e-05	0.000546066	1.12879	up
Prdm1	3.60643e-05	0.000879259	1.44555	up
Mitf	4.3462e-05	0.00102541	1.13948	up
Pknox2	5.35116e-05	0.00122016	1.55886	up
Stat3	5.89283e-05	0.00131195	1.157	up
Sox11	6.67478e-05	0.00145827	1.34855	up
Sox8	6.9721e-05	0.00151283	2.1707	up
Irf6	8.31594e-05	0.00175138	1.56126	up
Mef2b	0.000116445	0.00229375	2.43047	up
Irf7	0.000202929	0.00356491	1.38731	up
Prox1	0.000222193	0.00382154	1.75867	up
Tfeb	0.00023904	0.00403909	1.0903	up
Hsf4	0.000242744	0.0040828	1.20003	up
Cebpd	0.00025111	0.00419693	1.7564	up
Klf5	0.000266147	0.00439301	1.49255	up
Relb	0.000281031	0.00458944	1.06795	up
Pou4f1	0.000308395	0.00491281	1.6808	up
Zfp14	0.000586985	0.00805953	1.48611	up
Maf	0.000730584	0.00946231	1.09714	up
Mybl2	1.61747e-12	1.52522e-09	-3.43487	down
Dlx3	8.65793e-12	3.66795e-09	-2.62582	down
Etv4	1.45302e-11	5.2438e-09	-2.36183	down
Dlx1	2.01568e-11	6.51435e-09	-2.27595	down
Hmx2	1.06395e-10	2.20577e-08	-2.4541	down
E2f7	5.81239e-10	8.41127e-08	-3.12129	down
Twist2	1.16144e-09	1.50226e-07	-2.16762	down
Fosl1	2.02549e-09	2.38747e-07	-2.28531	down
Sp8	4.03823e-09	4.18601e-07	-2.50929	down
Foxn1	7.73954e-09	7.03492e-07	-2.36896	down
Bcl6b	1.09964e-08	9.59539e-07	-1.67531	down
Myb	1.20342e-08	1.03466e-06	-2.61063	down
Dmbx1	3.05828e-08	2.27143e-06	-2.6921	down
Lhx2	5.42544e-08	3.58005e-06	-1.66249	down
Msx2	1.77858e-07	1.00954e-05	-1.63645	down
Nr4a2	1.80178e-07	1.01679e-05	-1.82598	down
Dlx2	2.21653e-07	1.22483e-05	-2.36095	down
Lhx9	3.98481e-07	1.99456e-05	-1.83303	down
Elk3	1.02283e-06	4.43531e-05	-1.11864	down
Foxc2	1.38397e-06	5.70609e-05	-1.43006	down
Mybl1	2.11571e-06	8.08452e-05	-1.4464	down
Tfap4	2.47227e-06	9.19457e-05	-1.58758	down
Ets1	3.2503e-06	0.000115869	-1.00436	down
E2f1	3.63306e-06	0.000126884	-1.31351	down
Gli1	5.22898e-06	0.000172326	-1.41165	down
Npas4	1.1395e-05	0.000317538	-1.50929	down
Gli3	1.92585e-05	0.000482403	-1.16461	down
Irf5	2.56216e-05	0.000609415	-1.58913	down
Pparg	3.26776e-05	0.000741064	-1.16491	down
Vax2	4.85516e-05	0.00102341	-1.26104	down
Lin54	5.74108e-05	0.00117771	-1.10704	down
Lhx6	0.000203673	0.00311064	-1.44765	down
Otx1	0.000396839	0.0051859	-1.14366	down
Sox13	0.000518353	0.00623782	-1.02042	down
Prrx2	0.000942152	0.00977363	-1.21378	down

## Sheet: TF peak bed
Transcription Factor	GEO Sample	ChIP-Seq Peak bed from Cistrome DB	Peak Count
KLF5	GSM2137969	71947_sort_peaks.narrowPeak.bed	5967
MEF2D	GSM1058955	38097_sort_peaks.narrowPeak.bed	34891
MYOG	GSM1092114	38986_sort_peaks.narrowPeak.bed	52400
MYOD	GSM915185	34415_sort_peaks.narrowPeak.bed	91188

## Sheet: GO (KLF5 BS)
ID	Description	GeneRatio	BgRatio	pvalue	p.adjust	qvalue	geneID	Count
GO:0007015	actin filament organization	154/3453	437/23328	7.27249e-27	4.52786e-23	2.67092e-23	4930544G11Rik/4933400A11Rik/Abl2/Acta1/Actc1/Actn1/Actn4/Actr2/Arhgap12/Arhgap18/Arhgap25/Arhgap28/Arhgef2/Arhgef10/Arhgef10l/Arpc5l/Arrb1/Baiap2/Baiap2l1/Bcar1/Bin1/Cald1/Cap1/Cap2/Capg/Capza2/Capzb/Cav3/Cd2ap/Cd47/Cdc42/Cdc42ep2/Cdc42ep3/Cdc42ep4/Cfl1/Cgnl1/Clasp1/Cobl/Coro2b/Crhr2/Cryaa/Cttn/Cyfip1/Dbnl/Diaph3/Dlc1/Dlg1/Dstn/Elmo2/Emp2/Eps8/Evl/Ezr/F2rl1/Fat1/Fchsd2/Fer/Flna/Gas2/Gas2l2/Ghsr/G…	154
GO:0060537	muscle tissue development	159/3453	470/23328	1.67037e-25	5.19985e-22	3.06732e-22	Acta1/Actc1/Actn3/Adra1b/Adrb1/Adrb2/Ahr/Akap6/Akap13/Alpk2/Alpk3/Angpt1/Ankrd1/Apc/Arid1a/Arid2/Atf3/Atg7/Bmp2/Bmp4/Bves/Cacna1s/Camk2d/Cav2/Cav3/Cavin4/Ccn4/Ccnt2/Cdc42/Cdk1/Cdon/Chd7/Chrna1/Chrnd/Cited2/Col14a1/Col19a1/Cops2/Crhr2/Csrp2/Ctnnb1/Cyp26b1/Dipk2a/Dlg1/Dsp/Dysf/Edn1/Efnb2/Epo/Erbb4/Fdps/Fgf1/Fgf9/Fgf20/Fgfr1/Fhl2/Fos/Foxc1/Frs2/Fzd7/Gata5/Gja1/Gpc1/Gpcpd1/Gtf3c5/Hdac4/Hdac7/Heg1/Hey…	159
GO:0014706	striated muscle tissue development	150/3453	447/23328	1.00485e-23	2.0854e-20	1.23015e-20	Acta1/Actc1/Actn3/Adra1b/Adrb1/Adrb2/Akap6/Akap13/Alpk2/Alpk3/Angpt1/Ankrd1/Apc/Arid1a/Arid2/Atf3/Atg7/Bmp2/Bmp4/Bves/Cacna1s/Camk2d/Cav2/Cav3/Cavin4/Ccn4/Ccnt2/Cdc42/Cdk1/Cdon/Chd7/Chrna1/Chrnd/Cited2/Col14a1/Col19a1/Cops2/Crhr2/Ctnnb1/Cyp26b1/Dipk2a/Dsp/Dysf/Edn1/Efnb2/Epo/Erbb4/Fdps/Fgf1/Fgf9/Fgf20/Fgfr1/Fhl2/Fos/Foxc1/Frs2/Fzd7/Gata5/Gja1/Gpc1/Gpcpd1/Gtf3c5/Hdac4/Hdac7/Heg1/Hey2/Heyl/Hlx/Hspg…	150
GO:0001667	ameboidal-type cell migration	141/3453	427/23328	1.23827e-21	1.92737e-18	1.13693e-18	Acvrl1/Adtrp/Ago2/Amotl1/Amotl2/Angpt1/Anln/Anxa1/Anxa3/Appl1/Appl2/Atoh8/Bcar1/Bcas3/Bmp4/Bmper/Bsg/Cap1/Ccn3/Cdh5/Cdh13/Cfl1/Clasp1/Cxcl13/Cxcr4/Cyp1b1/Dab2ip/Dusp10/Ednrb/Efnb2/Egr3/Emp2/Epb41l4b/Epb41l5/Epha2/Erbb4/Ets1/Evl/Fat2/Fbxw7/Fer/Fgf1/Fgf7/Fgfr1/Gadd45a/Gdnf/Gja1/Glul/Has2/Hdac7/Hif1a/Hmgb1/Hspb1/Hyal1/Hyal2/Ifng/Igf2/Iqgap1/Itga4/Itgb1/Itgb3/Itgb4/Jcad/Kank2/Kitl/Klf4/Lama5/Lefty1/L…	141
GO:0050673	epithelial cell proliferation	142/3453	438/23328	6.07683e-21	7.56687e-18	4.46359e-18	Acvr2a/Acvrl1/Agap2/Alox5/Apc/Arg1/Atoh8/Azin1/B4galt1/Birc5/Bmp2/Bmp4/Bmp6/Bmper/Cav2/Ccn3/Ccnd1/Cdc25a/Cdc42/Cdh1/Cdh13/Cdkn1b/Chuk/Col8a2/Ctnnb1/Dab2ip/Dlg1/Dusp10/Dysf/Ednra/Ednrb/Efnb2/Egr3/Epha2/Erbb2/Erbb4/Ern1/Etv4/Fgf1/Fgf7/Fgf9/Fgfr1/Fgfr3/Fgl1/Frs2/Fst/Fzd7/Gas1/Ghsr/Gja1/Glul/Has2/Hes1/Hmga2/Hmgb1/Hmgb2/Htra1/Hyal1/Id1/Id2/Ifng/Ift52/Ift57/Ift74/Ift80/Ift88/Igf2/Il12a/Il12b/Iqgap3/Itg…	142
GO:0032970	regulation of actin filament-based process	135/3453	410/23328	1.21419e-20	1.25992e-17	7.43211e-18	4930544G11Rik/4933400A11Rik/Actr2/Adora1/Adrb1/Akap6/Akap13/Ank2/Arhgap18/Arhgap28/Arhgef10/Arhgef10l/Arpc5l/Atp1a1/Atp2a2/Baiap2/Baiap2l1/Bcas3/Bin1/Capg/Capza2/Capzb/Casq2/Cav3/Cd2ap/Cd47/Cdc42ep2/Cdc42ep3/Cdc42ep4/Cdk5r1/Cdk10/Celsr1/Cfl1/Cgnl1/Clasp1/Coro2b/Crk/Cttn/Cyfip1/Dapk3/Dbnl/Dlc1/Dlg1/Dsp/Dstn/Edn1/Eps8/Evl/F2rl1/Fchsd2/Fer/Fgr/Flna/Frmd6/Fxyd1/Gm14137/Grb2/Gsn/Hcls1/Hip1r/Id1/Inpp5k…	135
GO:0007517	muscle organ development	137/3453	420/23328	1.6217e-20	1.44239e-17	8.50845e-18	Acta1/Actc1/Actn3/Adrb1/Adrb2/Akap6/Alx4/Angpt1/Ankrd1/Apc/Atf3/Bmp2/Bmp4/Bves/Cacna1s/Cav2/Cav3/Cavin4/Ccn4/Ccnt2/Cd164/Cdk1/Cdon/Chd2/Chd7/Chrna1/Chrnd/Cited2/Col14a1/Col19a1/Cops2/Crhr2/Ctnnb1/Cyp26b1/Des/Disp1/Dsp/Dtnbp1/Dysf/Edn1/Efnb2/Epo/Erbb4/Fdps/Fgf9/Fgf20/Fgfr1/Fgfrl1/Fos/Foxc1/Foxk1/Frs2/Fxr1/Fzd1/Fzd7/Gja1/Gpc1/Gpcpd1/Gtf3c5/Hdac4/Hdac7/Heg1/Hey2/Heyl/Hlx/Jarid2/Jph1/Jph2/Klf5/Klhl40…	137
GO:0042692	muscle cell differentiation	132/3453	399/23328	2.0567e-20	1.60062e-17	9.44186e-18	Acta1/Actc1/Actn3/Adra1b/Adrb1/Akap6/Akap13/Alpk2/Alpk3/Ank2/Arid1a/Atg7/Atp2a2/Bin1/Bmp2/Bmp4/Bves/Cacna1s/Camk2d/Capn2/Capzb/Casq2/Cav2/Cav3/Cavin4/Ccn3/Ccn4/Ccnt2/Cd9/Cdh2/Cdk9/Cdon/Chrnb1/Chuk/Col14a1/Comp/Csrp2/Ctnnb1/Cyp26b1/Dmpk/Dysf/Edn1/Ednrb/Efnb2/Ehd2/Ezh2/Fdps/Fgf9/Fhl2/Frs2/Fzd7/Hdac4/Hes1/Hey2/Id2/Ifrd1/Ift88/Igf2/Itgb1/Kdm6b/Klf5/Klhl40/Lmna/Lmod2/Lmod3/Mdm2/Med28/Mef2a/Mef2c/Mrtfa…	132
GO:1902903	regulation of supramolecular fiber organization	124/3453	370/23328	8.88692e-20	6.14777e-17	3.62649e-17	4933400A11Rik/Actr2/Akap13/Apc/App/Arhgap18/Arhgap28/Arhgef2/Arhgef10/Arhgef10l/Arl2/Arpc5l/Baiap2/Baiap2l1/Bin1/Capg/Capza2/Capzb/Cav3/Cd47/Cdc42ep2/Cdc42ep3/Cdc42ep4/Cdh5/Cdk5rap2/Cdkn1b/Cfl1/Cgnl1/Clasp1/Colgalt1/Coro2b/Cttn/Cyfip1/Dapk3/Dbnl/Dlc1/Dlg1/Dstn/Dysf/Edn1/Eml4/Eps8/Evl/F2rl1/Fchsd2/Fer/Flna/Gas2l2/Gm14137/Grb2/Gsn/Hcls1/Hip1r/Hspg2/Id1/Inpp5k/Jmy/Kank2/Katnb1/Lima1/Lmod2/Lmod3/Map1…	124
GO:0007264	small GTPase mediated signal transduction	139/3453	437/23328	1.07699e-19	6.70534e-17	3.95539e-17	Aatk/Abl2/Abra/Adra1b/Adrb1/Akap13/Arhgap12/Arhgap18/Arhgap25/Arhgap28/Arhgap31/Arhgdig/Arhgef2/Arhgef3/Arhgef10/Arhgef10l/Arhgef37/Arl3/Arrb1/Baiap2/Bcl6/Bcr/Camk2d/Cavin4/Ccdc88c/Cd2ap/Cdc42/Cdc42bpa/Cdc42ep2/Cdc42ep3/Cdc42ep4/Cdc42se2/Cdh2/Cdh13/Cdon/Celsr1/Cgnl1/Chuk/Col1a2/Crk/Csf1/Cyfip1/Cyth1/Dab2ip/Dbnl/Dennd4c/Dhcr24/Dlc1/Dnaja3/Dnm2/Ednra/Ephb2/Epo/Eps8/Eps8l3/Erbb2/F2rl1/F2rl3/Farp1/Fg…	139
GO:0050678	regulation of epithelial cell proliferation	124/3453	372/23328	1.46964e-19	8.31816e-17	4.90677e-17	Acvrl1/Agap2/Alox5/Apc/Arg1/Atoh8/Azin1/B4galt1/Birc5/Bmp2/Bmp4/Bmp6/Cav2/Ccnd1/Cdc25a/Cdc42/Cdh1/Cdh13/Cdkn1b/Ctnnb1/Dab2ip/Dlg1/Dusp10/Dysf/Ednra/Ednrb/Efnb2/Egr3/Erbb2/Erbb4/Etv4/Fgf1/Fgf7/Fgf9/Fgfr1/Fgfr3/Frs2/Fzd7/Gas1/Ghsr/Gja1/Glul/Has2/Hes1/Hmga2/Hmgb2/Htra1/Hyal1/Id1/Ifng/Ift52/Ift57/Ift74/Ift80/Ift88/Igf2/Il12a/Il12b/Iqgap3/Itga4/Itgb3/Jcad/Klf9/Lep/Lims1/Lims2/Mdk/Mef2c/Mtor/Mtss1/Myc/…	124
GO:0048738	cardiac muscle tissue development	96/3453	258/23328	4.44722e-19	2.30737e-16	1.36108e-16	Actc1/Adra1b/Adrb1/Akap6/Akap13/Alpk2/Alpk3/Angpt1/Ankrd1/Apc/Arid1a/Arid2/Atg7/Bmp2/Bmp4/Bves/Camk2d/Cav3/Cavin4/Ccn4/Cdc42/Cdk1/Chd7/Cited2/Col14a1/Ctnnb1/Dipk2a/Dsp/Edn1/Efnb2/Epo/Erbb4/Fdps/Fgf1/Fgf9/Fgf20/Fgfr1/Fhl2/Foxc1/Frs2/Fzd7/Gata5/Gja1/Heg1/Hey2/Hspg2/Id2/Ift88/Itgb1/Jarid2/Jph2/Kdm6b/Lmna/Mapk11/Mef2a/Mef2c/Mtor/Myod1/Ncam1/Neb/Nebl/Nog/Notch1/Nprl3/Nrap/Nrg1/Pi16/Pim1/Pitx2/Popdc2/P…	96
GO:0042326	negative regulation of phosphorylation	144/3453	471/23328	1.2765e-18	6.11344e-16	3.60623e-16	Actb/Actn3/Ajuba/Angpt1/Apc/Arrb1/Atf3/Bdkrb1/Bmp4/Cav3/Cbfa2t3/Cblb/Cdk5rap1/Cdk5rap3/Cdkn1a/Cdkn1b/Chmp6/Chordc1/Chp1/Cnksr3/Ctdsp1/Ctdsp2/Ctdspl/Cyld/Dab2ip/Dbndd1/Ddit4/Deptor/Dlg1/Dnaja3/Dnajc10/Dnajc15/Drd5/Dtnbp1/Dusp5/Dusp8/Dusp10/Dynlt1b/Ephb2/Ezr/F2rl1/Fem1a/Foxa2/Foxo1/Gadd45a/Gadd45b/Gadd45g/Gfra2/Ggnbp2/Gpd1l/Grb10/Gskip/Hdac4/Heg1/Hspa4/Hspb1/Hyal2/Ibtk/Ier3/Ifng/Inpp5k/Inppl1/Insr/…	144
GO:0003012	muscle system process	129/3453	408/23328	3.93921e-18	1.75182e-15	1.03338e-15	Actc1/Actn3/Adora1/Adra1b/Adrb1/Adrb2/Akap1/Akap6/Akap13/Ank2/Ankrd39/Atp1a1/Atp1b1/Atp2a1/Atp2a2/Bin1/Cacna1s/Cald1/Camk2d/Camk2g/Casq2/Cav3/Ccn4/Cdk9/Chrna1/Chrnb1/Chrnd/Col14a1/Comp/Cttn/Cxcr4/Dlg1/Dmpk/Dsp/Ece1/Edn1/Edn2/Ednra/Ednrb/Ehd3/Ezh2/Fdps/Flna/Foxo1/Foxo3/Fxyd1/Gata5/Gdnf/Ghsr/Gpd1l/Grip2/Gsn/Gtf2i/Gtf2ird1/Hdac4/Hey2/Hsbp1/Jarid2/Kcne4/Kcnj5/Kcnq1/Kdm4a/Klf4/Lep/Lmcd1/Lmna/Lmod2/Lmo…	129
GO:0032956	regulation of actin cytoskeleton organization	118/3453	361/23328	6.22944e-18	2.58563e-15	1.52523e-15	4930544G11Rik/4933400A11Rik/Actr2/Akap13/Arhgap18/Arhgap28/Arhgef10/Arhgef10l/Arpc5l/Baiap2/Baiap2l1/Bcas3/Bin1/Capg/Capza2/Capzb/Cav3/Cd2ap/Cd47/Cdc42ep2/Cdc42ep3/Cdc42ep4/Cdk5r1/Cdk10/Celsr1/Cfl1/Cgnl1/Clasp1/Coro2b/Crk/Cttn/Cyfip1/Dapk3/Dbnl/Dlc1/Dlg1/Dstn/Edn1/Eps8/Evl/F2rl1/Fchsd2/Fer/Fgr/Flna/Gm14137/Grb2/Gsn/Hcls1/Hip1r/Id1/Inpp5k/Iqgap1/Iqgap3/Itgb3/Jmy/Kank2/Lima1/Lmod2/Lmod3/Mdk/Mef2c/M…	118
GO:0043502	regulation of muscle adaptation	51/3453	99/23328	1.02625e-17	3.9934e-15	2.35565e-15	Actn3/Adrb1/Akap1/Akap6/Atp2a2/Camk2d/Cav3/Ccn4/Cdk9/Col14a1/Ece1/Edn1/Fdps/Foxo1/Foxo3/Gata5/Gtf2i/Gtf2ird1/Hdac4/Jarid2/Klf4/Lmcd1/Lmna/Mef2a/Mef2c/Mlip/Mtor/Mymk/Myog/Nfatc1/Nol3/Notch1/Oga/P2rx4/Pde5a/Pi16/Ppara/Prkag3/Ptk2/Rock1/Rock2/Scn5a/Selenon/Slc25a4/Smad3/Tead1/Tnnc1/Tnni1/Trim63/Trpc3/Twf1	51
GO:0043500	muscle adaptation	58/3453	124/23328	2.16566e-17	7.93141e-15	4.67863e-15	Actn3/Adrb1/Akap1/Akap6/Atp2a2/Cacna1s/Camk2d/Cav3/Ccn4/Cdk9/Col14a1/Ece1/Edn1/Ezh2/Fdps/Foxo1/Foxo3/Gata5/Gsn/Gtf2i/Gtf2ird1/Hdac4/Hey2/Jarid2/Kdm4a/Klf4/Lmcd1/Lmna/Mef2a/Mef2c/Mlip/Mtor/Mymk/Myod1/Myog/Nfatc1/Nfatc3/Nol3/Notch1/Oga/P2rx4/Pde5a/Pi16/Ppara/Prkag3/Ptk2/Rock1/Rock2/Scn5a/Selenon/Slc25a4/Smad3/Tead1/Tnnc1/Tnni1/Trim63/Trpc3/Twf1	58
GO:0007265	Ras protein signal transduction	113/3453	350/23328	8.69923e-17	3.00897e-14	1.77495e-14	Aatk/Abl2/Abra/Adra1b/Adrb1/Akap13/Arhgdig/Arhgef2/Arhgef3/Arhgef10/Arhgef10l/Arhgef37/Arrb1/Baiap2/Bcl6/Bcr/Camk2d/Cavin4/Cdc42/Cdc42ep2/Cdc42ep3/Cdc42ep4/Cdc42se2/Cdh2/Cdh13/Celsr1/Chuk/Col1a2/Crk/Csf1/Cyfip1/Cyth1/Dab2ip/Dbnl/Dennd4c/Dhcr24/Dlc1/Dnm2/Ednra/Ephb2/Epo/Eps8/Eps8l3/Erbb2/F2rl1/F2rl3/Farp1/Fgd2/Gm14137/Gpr17/Gpr20/Grb2/Heg1/Icmt/Iqgap3/Itgb1/Itsn1/Kalrn/Kank2/Kif14/Kitl/Kpnb1/Ksr1/…	113
GO:0198738	cell-cell signaling by wnt	131/3453	432/23328	9.72198e-17	3.13714e-14	1.85056e-14	Abl2/Alpk2/Amotl1/Amotl2/Apc/App/Atp6ap2/Atp6v1c2/Axin2/Bcl7b/Bmp2/Calcoco1/Caprin2/Ccar2/Ccdc88c/Ccn4/Ccnd1/Cd44/Cdh1/Cdh2/Cdk14/Celsr1/Col1a1/Cpz/Csnk1e/Csnk1g2/Csnk2a1/Ctnnb1/Cyld/Daam1/Dab2ip/Dapk3/Ddit3/Disc1/Dkk2/Fam53b/Fgf9/Fgfr3/Foxl1/Foxo1/Foxo3/Frat2/Fzd1/Fzd6/Fzd7/Grb10/Grk6/Gskip/Hmga2/Ift80/Jade1/Klf4/Kremen1/Lef1/Leo1/Lgr4/Lgr6/Limd1/Lrp4/Lrrfip2/Lrrk2/Macf1/Mbd2/Mdfi/Mdk/Mgat3/Mitf…	131
GO:0060485	mesenchyme development	97/3453	281/23328	1.00776e-16	3.13714e-14	1.85056e-14	Acvrl1/Axin2/Bmp2/Bmp4/Bnc2/Cfl1/Cited2/Clasp1/Col1a1/Ctnnb1/Cyp26a1/Dab2ip/Edn1/Ednra/Ednrb/Epb41l5/Erbb4/Ezh2/Fgf9/Fgfr1/Flna/Foxa2/Foxc1/Gata5/Gdnf/Gja1/Has2/Hes1/Hey2/Heyl/Hif1a/Itga4/Kitl/Lama5/Lef1/Mdk/Mdm2/Mef2c/Meox1/Mtor/Myc/Nedd4/Nfatc1/Nog/Notch1/Nrp2/Osr1/Pdpn/Phldb1/Phldb2/Phox2b/Pitx2/Pofut2/Ppp2ca/Ppp3r1/Rbpj/Rgcc/Rtn4/Scx/Sema3b/Sema3d/Sema3e/Sema3g/Sema4b/Sema4c/Sema4d/Sema4f/Sem…	97
GO:0016055	Wnt signaling pathway	130/3453	430/23328	1.66411e-16	4.9337e-14	2.91032e-14	Abl2/Alpk2/Amotl1/Amotl2/Apc/App/Atp6ap2/Atp6v1c2/Axin2/Bcl7b/Bmp2/Calcoco1/Caprin2/Ccar2/Ccdc88c/Ccn4/Ccnd1/Cd44/Cdh1/Cdh2/Cdk14/Celsr1/Col1a1/Cpz/Csnk1e/Csnk1g2/Csnk2a1/Ctnnb1/Cyld/Daam1/Dab2ip/Dapk3/Ddit3/Disc1/Dkk2/Fam53b/Fgf9/Fgfr3/Foxl1/Foxo1/Foxo3/Frat2/Fzd1/Fzd6/Fzd7/Grb10/Grk6/Gskip/Hmga2/Ift80/Jade1/Klf4/Kremen1/Lef1/Leo1/Lgr4/Lgr6/Limd1/Lrp4/Lrrfip2/Lrrk2/Macf1/Mbd2/Mdfi/Mdk/Mgat3/Mitf…	130
GO:0001503	ossification	122/3453	394/23328	1.92472e-16	5.44696e-14	3.21308e-14	Actn3/Acvr2a/Acvr2b/Adrb2/Ahr/Alox5/Alpl/Ank/Ano6/Apc/Axin2/Bcor/Bmp2/Bmp4/Bmp6/Bmpr1b/Ccn1/Ccn4/Cebpa/Chsy1/Col1a1/Col1a2/Col2a1/Col13a1/Comp/Csf1/Ctnnb1/Duox2/Epha2/Erh/Ffar4/Fgf9/Fgfr1/Fgfr3/Fgr/Fhl2/Fndc3b/Foxc1/Fzd1/Gja1/Glis1/Hdac4/Hdac7/Hif1a/Hspg2/Icmt/Id1/Id2/Id4/Ift80/Igf2/Inppl1/Junb/Klf10/Kremen1/Lep/Lgr4/Limd1/Lmna/Lrp4/Mdk/Mef2c/Mef2d/Mmp13/Mtss1/Myog/Nab2/Nf1/Nfatc1/Noct/Nog/Notch1…	122
GO:0090257	regulation of muscle system process	87/3453	244/23328	4.14617e-16	1.12197e-13	6.61835e-14	Actn3/Adora1/Adra1b/Adrb1/Adrb2/Akap1/Akap6/Ank2/Ankrd39/Atp1a1/Atp1b1/Atp2a1/Atp2a2/Bin1/Cald1/Camk2d/Camk2g/Casq2/Cav3/Ccn4/Cdk9/Col14a1/Cttn/Dlg1/Dmpk/Dsp/Ece1/Edn1/Edn2/Ehd3/Fdps/Flna/Foxo1/Foxo3/Fxyd1/Gata5/Ghsr/Gtf2i/Gtf2ird1/Hdac4/Jarid2/Kcnq1/Klf4/Lmcd1/Lmna/Mef2a/Mef2c/Mlip/Mtor/Mymk/Myog/Ncf1/Nfatc1/Nol3/Notch1/Npnt/Oga/P2rx4/Pde4d/Pde5a/Pi16/Ppara/Prkag3/Prkg1/Ptk2/Rock1/Rock2/Scn5a/Se…	87
GO:0051146	striated muscle cell differentiation	104/3453	317/23328	4.32498e-16	1.12197e-13	6.61835e-14	Acta1/Actc1/Actn3/Adra1b/Adrb1/Akap6/Akap13/Alpk2/Alpk3/Arid1a/Atg7/Bmp2/Bmp4/Bves/Cacna1s/Camk2d/Capn2/Capzb/Casq2/Cav2/Cav3/Cavin4/Ccn3/Ccn4/Cd9/Cdh2/Cdon/Chrnb1/Chuk/Col14a1/Comp/Csrp2/Cyp26b1/Dmpk/Dysf/Edn1/Efnb2/Ehd2/Ezh2/Fdps/Fhl2/Frs2/Fzd7/Hdac4/Hey2/Ift88/Igf2/Itgb1/Kdm6b/Klf5/Klhl40/Lmna/Lmod2/Lmod3/Mef2a/Mef2c/Mtor/Myh9/Mymk/Mymx/Myod1/Myof/Myog/Naca/Neb/Nebl/Nfatc2/Nfatc3/Notch1/Nrap/N…	104
GO:0045860	positive regulation of protein kinase activity	131/3453	440/23328	4.89973e-16	1.22023e-13	7.19796e-14	Acvr2b/Adora1/Adrb2/Agap2/Ajuba/Akap6/Akap13/Angpt1/App/Arrb1/Axin2/Bmp2/Bmp4/C1qtnf9/Camkk2/Ccn1/Ccnd1/Ccr7/Cd24a/Cdk5r1/Cdkn1a/Cdkn1b/Cemip/Chil1/Cops8/Csf1/Cspg4/Dab2ip/Dipk2a/Dlg1/Dok7/Edn1/Emp2/Epha4/Epo/Erbb2/Ercc6/Ern1/Ezh2/Fbxw7/Fgd2/Fgf1/Fgfr1/Frs2/Gadd45a/Gadd45b/Gadd45g/Ghr/Gpr39/Hsp90aa1/Hsp90ab1/Ifng/Il12b/Il34/Inava/Incenp/Insr/Iqgap1/Iqgap3/Irgm2/Itgb3/Kif14/Kitl/Ksr1/Lep/Lrp8/Lrrk…	131
GO:1902905	positive regulation of supramolecular fiber organization	76/3453	200/23328	5.53547e-16	1.32553e-13	7.81914e-14	Actr2/Apc/App/Arhgef10/Arhgef10l/Arl2/Arpc5l/Baiap2/Baiap2l1/Bin1/Cav3/Cd47/Cdc42ep2/Cdc42ep3/Cdc42ep4/Cdk5rap2/Cdkn1b/Cfl1/Colgalt1/Cttn/Cyfip1/Dlg1/Dstn/Edn1/Evl/F2rl1/Fchsd2/Fer/Flna/Gm14137/Grb2/Gsn/Hip1r/Id1/Jmy/Katnb1/Lmod2/Lmod3/Map1b/Mapre1/Mapt/Mlst8/Mtor/Mtss1/Myo1c/Nf2/Pde4dip/Pfn1/Ppm1e/Psen1/Pxn/Rac1/Rgcc/Rock2/S100a10/Sdc4/Sema5a/Smad3/Snx9/Spire1/Spire2/Stmn2/Swap70/Synpo2/Tac1/Tgf…	76
GO:0048762	mesenchymal cell differentiation	82/3453	225/23328	6.79228e-16	1.56625e-13	9.23909e-14	Axin2/Bmp2/Bmp4/Cfl1/Cited2/Clasp1/Col1a1/Ctnnb1/Cyp26a1/Dab2ip/Edn1/Ednra/Ednrb/Epb41l5/Erbb4/Ezh2/Fgfr1/Flna/Foxa2/Foxc1/Gata5/Gdnf/Gja1/Has2/Hes1/Hey2/Heyl/Hif1a/Kitl/Lama5/Lef1/Mdk/Mef2c/Mtor/Nfatc1/Nog/Notch1/Nrp2/Osr1/Pdpn/Phldb1/Phldb2/Phox2b/Pitx2/Pofut2/Ppp2ca/Ppp3r1/Rbpj/Rgcc/Rtn4/Sema3b/Sema3d/Sema3e/Sema3g/Sema4b/Sema4c/Sema4d/Sema4f/Sema5a/Sema6a/Sema6b/Sfrp2/Smad2/Smad3/Smad7/Snai1/…	82
GO:0010631	epithelial cell migration	98/3453	295/23328	1.22513e-15	2.72416e-13	1.60694e-13	Acvrl1/Adtrp/Amotl1/Angpt1/Anln/Anxa1/Anxa3/Atoh8/Bcar1/Bcas3/Bmp4/Bmper/Bsg/Ccn3/Cdh5/Cdh13/Clasp1/Cxcl13/Cyp1b1/Dab2ip/Dusp10/Efnb2/Egr3/Emp2/Epb41l4b/Epb41l5/Epha2/Ets1/Evl/Fat2/Fbxw7/Fgf1/Fgf7/Fgfr1/Gadd45a/Glul/Has2/Hdac7/Hif1a/Hmgb1/Hspb1/Hyal1/Ifng/Igf2/Itgb1/Itgb3/Jcad/Kank2/Klf4/Lgals8/Lgals12/Lgmn/Macf1/Map4k4/Mapre2/Mef2c/Mmrn2/Mtor/Myh9/Nf1/Notch1/Nr2e1/Nr4a1/P2rx4/Pfn1/Pkn2/Plekhg5/P…	98
GO:0030111	regulation of Wnt signaling pathway	100/3453	304/23328	1.30535e-15	2.80246e-13	1.65313e-13	Abl2/Alpk2/Apc/App/Atp6ap2/Atp6v1c2/Axin2/Bmp2/Caprin2/Ccar2/Ccdc88c/Ccn4/Cdh1/Cdh2/Cdk14/Col1a1/Csnk1e/Csnk1g2/Csnk2a1/Cyld/Dab2ip/Dapk3/Ddit3/Disc1/Dkk2/Fam53b/Fgf9/Fgfr3/Foxl1/Foxo1/Foxo3/Fzd1/Fzd6/Fzd7/Grb10/Gskip/Hmga2/Ift80/Jade1/Kremen1/Lef1/Lgr4/Lgr6/Limd1/Lrp4/Lrrk2/Macf1/Mbd2/Mdfi/Mdk/Nfkb1/Nog/Notch1/Nrarp/Nxn/Otulin/Plpp3/Ppp2r3a/Prickle1/Psen1/Rapgef1/Rbms3/Rbpj/Rspo2/Sema5a/Sfrp2/Si…	100
GO:0042060	wound healing	110/3453	349/23328	1.4864e-15	3.08477e-13	1.81966e-13	Acvrl1/Adrb1/Adrb2/Adtrp/Ajuba/Alox5/Ano6/Anxa1/Anxa5/Anxa8/B4galt1/Blk/C1qtnf1/C9/Cav3/Ccn1/Ccn4/Cd9/Cd44/Cdkn1a/Celsr1/Clasp1/Cldn4/Col1a1/Col5a1/Comp/Crk/Cxcr4/Ddr1/Drd5/Dsp/Dtnbp1/Duox2/Dusp10/Dysf/Elk3/Epb41l4b/Ephb2/Erbb2/Evl/F2rl1/F2rl3/F7/Fgf1/Fgf7/Fgfr1op2/Fkbp10/Flna/Fn1/Foxa2/Fzd6/Fzd7/Gja1/Hif1a/Hmgb1/Itgb1/Itgb3/Lnpk/Macf1/Mrtfa/Mtor/Mustn1/Myh9/Mylk/Myof/Naca/Nbeal2/Nf1/Nog/Pard3/Pd…	110
GO:0050808	synapse organization	138/3453	479/23328	1.55491e-15	3.12285e-13	1.84213e-13	Abhd17c/Abl2/Actb/Actn1/Actr2/Adgre5/Adgrl2/Adgrl3/Afdn/Amigo2/Anapc2/Ank3/Apbb1/App/Arhgap22/Arhgap39/Asic2/Baiap2/Bsn/C1ql1/Cacna1s/Cacng2/Camk2b/Caprin2/Cbln1/Cdc42/Cdh1/Cdh2/Cdk5r1/Cfl1/Chrna1/Chrnb1/Clstn1/Clstn3/Cntn5/Col4a1/Ctnnb1/Cttn/Cux2/Cyfip1/Dab2ip/Dbnl/Disc1/Dmpk/Dnaja3/Dok7/Dtnbp1/Efnb2/Elfn1/Epha4/Ephb2/Ephb3/Erbb2/Erbb4/Farp1/Filip1/Flna/Flrt1/Flrt2/Flrt3/Fmr1/Fyn/Fzd1/Gap43/Gdnf…	138
GO:0090132	epithelium migration	98/3453	297/23328	2.00546e-15	3.90188e-13	2.30167e-13	Acvrl1/Adtrp/Amotl1/Angpt1/Anln/Anxa1/Anxa3/Atoh8/Bcar1/Bcas3/Bmp4/Bmper/Bsg/Ccn3/Cdh5/Cdh13/Clasp1/Cxcl13/Cyp1b1/Dab2ip/Dusp10/Efnb2/Egr3/Emp2/Epb41l4b/Epb41l5/Epha2/Ets1/Evl/Fat2/Fbxw7/Fgf1/Fgf7/Fgfr1/Gadd45a/Glul/Has2/Hdac7/Hif1a/Hmgb1/Hspb1/Hyal1/Ifng/Igf2/Itgb1/Itgb3/Jcad/Kank2/Klf4/Lgals8/Lgals12/Lgmn/Macf1/Map4k4/Mapre2/Mef2c/Mmrn2/Mtor/Myh9/Nf1/Notch1/Nr2e1/Nr4a1/P2rx4/Pfn1/Pkn2/Plekhg5/P…	98
GO:0031589	cell-substrate adhesion	110/3453	351/23328	2.31639e-15	4.37025e-13	2.57795e-13	Actn1/Actn4/Acvrl1/Ajuba/Angpt1/Atrn/Atxn3/B4galt1/Bcam/Bcar1/Bcas3/Bcl2l11/Bcl6/Bcr/Bves/Ccn1/Cdh13/Cfl1/Clasp1/Col1a1/Col13a1/Col26a1/Coro2b/Crk/Csf1/Ctnnb1/Cttn/Dapk3/Ddr1/Disc1/Dlc1/Dnm2/Emp2/Epb41l5/Ephb3/Fat2/Fbln2/Fer/Flna/Fn1/Fndc3b/Fzd7/Has2/Iqgap1/Itga4/Itgb1/Itgb3/Itgb4/Itgb5/Itgb6/Kif14/Lama5/Lgals1/Lims1/Lims2/Macf1/Map4k4/Mdk/Mink1/Mkln1/Myo1g/Nedd9/Nf1/Nid2/Notch1/Npnt/Ntn4/Parva/P…	110
GO:0009895	negative regulation of catabolic process	101/3453	311/23328	2.43626e-15	4.46122e-13	2.63161e-13	Actn3/Adora1/Adra1b/Agap2/Alad/Atg7/Axin2/Azin1/Bag5/Banp/Cbfa2t3/Ccar2/Cdk5rap3/Cirbp/Csnk2a1/Dab2ip/Dap/Dapl1/Ddit4/Dedd/Derl2/Derl3/Dysf/Epha4/Fez1/Fez2/Flna/Fmr1/Foxk1/Foxk2/Fus/Fyn/Gdnf/Hdac4/Hipk2/Hsp90ab1/Htra2/Ier3/Irak3/Kdm4a/Klhl40/Lep/Lrrk2/Map1a/Mapkapk2/Meioc/Mgat3/Mtmr2/Mtmr9/Mtor/Myog/N4bp1/Nbas/Nmnat1/Noct/Nrg1/Pabpc1/Pdcl3/Pkp1/Ppara/Psen1/Ptbp1/Ptk2/Ptpn3/Qk/Qrich2/Qsox1/Rbm38/R…	101
GO:0090130	tissue migration	98/3453	299/23328	3.26121e-15	5.80123e-13	3.42206e-13	Acvrl1/Adtrp/Amotl1/Angpt1/Anln/Anxa1/Anxa3/Atoh8/Bcar1/Bcas3/Bmp4/Bmper/Bsg/Ccn3/Cdh5/Cdh13/Clasp1/Cxcl13/Cyp1b1/Dab2ip/Dusp10/Efnb2/Egr3/Emp2/Epb41l4b/Epb41l5/Epha2/Ets1/Evl/Fat2/Fbxw7/Fgf1/Fgf7/Fgfr1/Gadd45a/Glul/Has2/Hdac7/Hif1a/Hmgb1/Hspb1/Hyal1/Ifng/Igf2/Itgb1/Itgb3/Jcad/Kank2/Klf4/Lgals8/Lgals12/Lgmn/Macf1/Map4k4/Mapre2/Mef2c/Mmrn2/Mtor/Myh9/Nf1/Notch1/Nr2e1/Nr4a1/P2rx4/Pfn1/Pkn2/Plekhg5/P…	98
GO:0022407	regulation of cell-cell adhesion	126/3453	427/23328	3.7534e-15	6.49129e-13	3.82913e-13	Abl2/Adrb2/Adtrp/Afdn/Alox5/Ank3/Anxa1/Arg1/Bcl6/Blk/Bmp2/Bmp4/Bmp6/C1qtnf1/Cblb/Ccr7/Cd9/Cd24a/Cd27/Cd28/Cd44/Cd47/Cdh1/Cited2/Cxcl13/Cyld/Dennd6a/Dlg1/Dnaja3/Dusp10/Efnb2/Egr3/Epb41l5/Ephb3/Epo/Erbb2/Ets1/Fgl1/Foxj1/Gtpbp4/Has2/Hes1/Hlx/Hsp90aa1/Ifng/Igf2/Igfbp2/Il1rl2/Il12a/Il12b/Il15/Il20rb/Il21/Irf1/Itga4/Klf4/Lax1/Lef1/Lep/Lgals1/Lgals3/Lgals7/Lgals8/Lrfn3/Mdga1/Mdk/Mex3b/Mink1/Myo10/Nf2/No…	126
GO:0035265	organ growth	76/3453	207/23328	4.89452e-15	8.23602e-13	4.85832e-13	Acvr2b/Adra1b/Adrb1/Ahr/Akap6/Akap13/Apc/Arid2/Bcl2l11/Bnc2/Camk2d/Cav3/Ccn4/Cdk1/Cited2/Col14a1/Comp/Ctnnb1/Dipk2a/Edn1/Erbb4/Evc/Fdps/Fgf1/Fgf7/Fgf9/Fgf20/Fgfr1/Foxc1/Gja1/Heg1/Hey2/Hlx/Jarid2/Lep/Lmx1b/Mapk11/Mef2c/Mmp13/Mtor/Ncam1/Nog/Notch1/Pi16/Pim1/Por/Ppara/Prkar1a/Prkg1/Psap/Psapl1/Ptk2/Rara/Rarg/Rbpj/Rln1/Rspo2/S1pr1/Sirt6/Slc25a4/Smad2/Smpd3/Sorbs2/Sox9/Spry2/Tcf7l2/Tenm4/Tgfb2/Tgfbr2/…	76
GO:0009611	response to wounding	139/3453	492/23328	6.86952e-15	1.12552e-12	6.63927e-13	Abhd2/Acvrl1/Adrb1/Adrb2/Adtrp/Ajuba/Alox5/Ano6/Anxa1/Anxa5/Anxa8/B4galt1/Blk/C1qtnf1/C9/Cav3/Ccn1/Ccn4/Cd9/Cd24a/Cd44/Cdkn1a/Celsr1/Clasp1/Cldn4/Col1a1/Col5a1/Comp/Crk/Cxcr4/Ddr1/Drd5/Dsp/Dtnbp1/Duox2/Dusp10/Dysf/Elk3/Epb41l4b/Epha4/Ephb2/Erbb2/Evl/F2rl1/F2rl3/F7/Fgf1/Fgf7/Fgfr1op2/Fgfr3/Fkbp10/Flna/Flrt3/Fn1/Foxa2/Fzd6/Fzd7/Gap43/Gdnf/Gja1/Hif1a/Hmgb1/Itgb1/Itgb3/Itgb4/Klf4/Kremen1/Lnpk/Macf1/M…	139
GO:0042063	gliogenesis	106/3453	338/23328	7.07973e-15	1.13022e-12	6.66699e-13	Abl2/Afdn/Akt2/Anxa1/App/Arhgef10/Atf5/B4galt6/Bin1/Bmp2/Bmp4/Cd9/Cdh2/Cdk5r1/Csf1/Cspg4/Ctnnb1/Cxcr4/Dab2ip/Disc1/Dlx2/Dusp10/Eif2b2/Eif2b5/Epha4/Erbb2/Ezh2/Fa2h/Fgf5/Fgfr3/Fn1/Gap43/Gpc1/Gpr37l1/Gpr157/Grin1/Hes1/Hexb/Hmga2/Id2/Id4/Idh2/Ifng/Ifngr1/Il34/Itgam/Itgb4/Kdm4a/Lef1/Lgi4/Lif/Lrp8/Mdk/Mtor/Myc/Nab2/Ndrg1/Nf1/Nf2/Nfib/Nfix/Nog/Notch1/Nr1d1/Nr2e1/Nrg1/Olig1/P2rx4/Pard3/Phgdh/Phox2b/Plpp3…	106
GO:0055001	muscle cell development	75/3453	205/23328	9.18086e-15	1.429e-12	8.42948e-13	Acta1/Actc1/Actn3/Adra1b/Adrb1/Akap6/Akap13/Alpk2/Alpk3/Ank2/Atg7/Atp2a2/Bin1/Bmp4/Bves/Cacna1s/Camk2d/Capzb/Casq2/Cav2/Cav3/Cavin4/Ccn4/Chrnb1/Col14a1/Comp/Csrp2/Dysf/Edn1/Fdps/Fhl2/Hdac4/Hes1/Hey2/Itgb1/Klhl40/Lmna/Lmod2/Lmod3/Mef2a/Mef2c/Mtor/Myod1/Myof/Myog/Naca/Neb/Nebl/Nfatc2/Nfatc3/Notch1/Nrap/Pi16/Pitx2/Pmp22/Popdc2/Ppara/Prkar1a/Prkg1/Ptcd2/Rcan1/Selenon/Sgcb/Six4/Ski/Slc25a4/Smad6/Sorbs…	75
GO:0032535	regulation of cellular component size	122/3453	413/23328	9.4335e-15	1.43251e-12	8.45019e-13	4933400A11Rik/Aatk/Actr2/Ahr/Anapc2/Ano6/Arhgap18/Arhgap28/Arpc5l/Atp13a2/Baiap2/Baiap2l1/Bin1/C1qtnf9/Capg/Capza2/Capzb/Cav3/Cdc42ep2/Cdc42ep3/Cdc42ep4/Cdk4/Cdk5r1/Cfl1/Chmp3/Cttn/Cyfip1/Dbnl/Deptor/Disc1/Dlg1/Dnm2/Dstn/Edn1/Eif2b2/Eps8/Evl/Ezr/F2rl1/Fchsd2/Fer/Fn1/Gm14137/Grb2/Gsn/Hcls1/Hip1r/Hp1bp3/Hsp90aa1/Hsp90ab1/Ifrd1/Inf2/Iqgap3/Jmy/Lamtor5/Lima1/Lmod2/Lmod3/Map1b/Mapt/Mlst8/Mtor/Myo1c/Na…	122
GO:0110053	regulation of actin filament organization	91/3453	273/23328	1.00762e-14	1.49368e-12	8.81101e-13	4933400A11Rik/Actr2/Arhgap18/Arhgap28/Arhgef10/Arhgef10l/Arpc5l/Baiap2/Baiap2l1/Bin1/Capg/Capza2/Capzb/Cd47/Cdc42ep2/Cdc42ep3/Cdc42ep4/Cfl1/Cgnl1/Clasp1/Coro2b/Cttn/Cyfip1/Dbnl/Dlc1/Dlg1/Dstn/Eps8/Evl/F2rl1/Fchsd2/Fer/Flna/Gm14137/Grb2/Gsn/Hcls1/Hip1r/Id1/Inpp5k/Jmy/Kank2/Lima1/Lmod2/Lmod3/Mlst8/Mtor/Mtss1/Myo1c/Naa80/Nf2/Pak2/Pfn1/Phldb2/Pik3r1/Ppm1e/Prex1/Pxn/Rac1/Rgcc/Rock2/S1pr1/S100a10/Sdc4/…	91
GO:0048638	regulation of developmental growth	121/3453	409/23328	1.07714e-14	1.5596e-12	9.19987e-13	Aatk/Actn3/Adrb1/Adrb2/Afdn/Ahr/Akap6/Anapc2/Apc/App/Atrn/Bcl2l11/Bmp4/Cav3/Ccn4/Cdk1/Cdk4/Cdk5r1/Cdkn1a/Cdkn1b/Cfl1/Chd7/Cited2/Col14a1/Csf1/Cttn/Cxcr4/Cyfip1/Dbnl/Disc1/Dlg1/Dnm2/Dusp10/Edn1/Eif2b2/Erbb4/Ezr/Fdps/Fgf9/Fgf20/Fgfr1/Fgfr3/Fn1/Foxc1/Ghr/Ghsr/Gja1/Gpat4/Hey2/Hlx/Hmga2/Hsf1/Htra2/Ifrd1/Igf2/Insr/Jarid2/Lep/Lgmn/Map1b/Mapk11/Mapt/Mef2c/Mtor/Myod1/Naca/Ncam1/Nedd4l/Nog/Notch1/Nrg1/Pi16…	121
GO:0048705	skeletal system morphogenesis	86/3453	253/23328	1.51603e-14	2.14518e-12	1.26541e-12	Actn3/Acvr2b/Alpl/Alx4/Ankrd11/Axin2/Bmp4/Bmp6/Bmpr1b/Chad/Chst11/Chsy1/Cited2/Col1a1/Col2a1/Col13a1/Comp/Ctnnb1/Cyp26b1/Dlg1/Dlx2/Fgfr3/Fgr/Foxc1/Foxn3/Gas1/Has2/Hoxa1/Hspg2/Hyal1/Hyal2/Ift80/Ift140/Inppl1/Insig1/Insig2/Mdfi/Mef2c/Mef2d/Mmp13/Myc/Nab2/Nog/Osr1/Phospho1/Pkd1/Por/Ppargc1b/Psen1/Rab33b/Rara/Rarg/Recql4/Rflna/Runx2/Ryk/Scx/Serpinh1/Sfrp2/Sgpl1/Six4/Ski/Slc39a3/Smad2/Smad3/Smpd3/Sox5…	86
GO:0001933	negative regulation of protein phosphorylation	124/3453	425/23328	1.55555e-14	2.15219e-12	1.26955e-12	Actb/Angpt1/Apc/Arrb1/Atf3/Bdkrb1/Bmp4/Cav3/Cblb/Cdk5rap1/Cdk5rap3/Cdkn1a/Cdkn1b/Chmp6/Chordc1/Chp1/Cnksr3/Ctdsp1/Ctdsp2/Ctdspl/Cyld/Dab2ip/Dbndd1/Ddit4/Deptor/Dlg1/Dnaja3/Dnajc10/Drd5/Dtnbp1/Dusp5/Dusp8/Dusp10/Dynlt1b/Ephb2/Ezr/F2rl1/Fem1a/Foxo1/Gadd45a/Gadd45b/Gadd45g/Gfra2/Ggnbp2/Gpd1l/Gskip/Heg1/Hspa4/Hspb1/Hyal2/Ibtk/Ifng/Inpp5k/Inppl1/Insr/Irak3/Irf1/Klf4/Klhl31/Lax1/Lemd2/Lif/Lrrk2/Mas1/Me…	124
GO:0045785	positive regulation of cell adhesion	125/3453	435/23328	4.1526e-14	5.62045e-12	3.31542e-12	Afdn/Alox5/Angpt1/Ank3/Anxa1/Apc/Bcl6/Ccn1/Ccr7/Cd24a/Cd27/Cd28/Cd44/Cd47/Cdh1/Cdh13/Cfl1/Cited2/Col26a1/Crk/Csf1/Cxcl13/Cyld/Dennd6a/Disc1/Dnaja3/Dnm2/Dusp10/Dysf/Efnb2/Egr3/Emp2/Epb41l4b/Epb41l5/Epo/Erbb2/Ets1/Fbln2/Flna/Fn1/Has2/Hes1/Hlx/Hsp90aa1/Hyal1/Ifng/Ift74/Igf2/Igfbp2/Il1rl2/Il12a/Il12b/Il15/Il21/Iqgap1/Irf1/Itga4/Itgb1/Itgb3/Lef1/Lep/Lgals1/Lgals8/Lif/Lims1/Lims2/Map4k4/Mdk/Mex3b/Myo10…	125
GO:0033002	muscle cell proliferation	81/3453	236/23328	4.80799e-14	6.36905e-12	3.75702e-12	Abcc4/Angpt1/Apc/Arid2/Bmp4/Camk2d/Ccn3/Ccn4/Cdh13/Cdk1/Cdkn1a/Cdkn1b/Cited2/Ctnnb1/Dipk2a/Edn1/Ednra/Erbb4/Ern1/Fgf1/Fgf9/Fgf20/Fgfr1/Foxc1/Foxj2/Frs2/Gja1/Gnai2/Gnai3/Hdac4/Hey2/Hif1a/Hpgd/Id2/Ifng/Il12a/Il12b/Il15/Itgb3/Jarid2/Kalrn/Klf4/Mapk11/Mdm2/Mef2c/Mef2d/Mtor/Myc/Myog/Ncam1/Ndrg4/Nog/Nol3/Notch1/Notch3/Paxbp1/Pik3r1/Pim1/Ppard/Prkar1a/Prkg1/Ptk2/Rbpj/Rps6kb1/S1pr1/Selenon/Skp2/Smpd3/Tcf…	81
GO:0051056	regulation of small GTPase mediated signal transduction	89/3453	271/23328	5.28188e-14	6.85104e-12	4.04133e-12	Abl2/Abra/Adra1b/Akap13/Arhgap12/Arhgap18/Arhgap25/Arhgap28/Arhgef2/Arhgef3/Arhgef10/Arhgef10l/Arhgef37/Arrb1/Bcl6/Bcr/Camk2d/Cavin4/Cd2ap/Cdc42bpa/Cdc42se2/Cdh2/Cdon/Cgnl1/Crk/Csf1/Cyth1/Dab2ip/Dennd4c/Dlc1/Dnm2/Ephb2/Epo/Eps8/Eps8l3/Erbb2/F2rl1/F2rl3/Farp1/Fgd2/Gpr17/Gpr20/Heg1/Icmt/Itgb1/Itsn1/Kalrn/Kank2/Kif14/Kitl/Map4k4/Mapre2/Nf1/Notch1/Nrg1/Plekhg5/Plekhg6/Ppp2cb/Prag1/Prex1/Psd3/Ralgapa2…	89
GO:0045786	negative regulation of cell cycle	128/3453	451/23328	5.61813e-14	7.13846e-12	4.21088e-12	Apbb1/Apbb2/Apc/Atf5/Bcl2l1/Bin1/Birc5/Bmp2/Bmp4/Brinp3/Ccar2/Ccnd1/Ccnf/Ccng1/Cdc14b/Cdk1/Cdk2ap2/Cdk4/Cdk5r1/Cdk5rap1/Cdk5rap2/Cdk5rap3/Cdk9/Cdkn1a/Cdkn1b/Cdkn3/Cebpa/Cgref1/Chmp1a/Chmp2a/Cradd/Crlf3/Ctdsp1/Ctdsp2/Ctdspl/Ctnnb1/Dab2ip/Ddias/Ddit3/Dlg1/Dmrt1/E2f7/E2f8/Ercc6/Ern1/Ets1/Ezh2/Fbxo31/Fgfr3/Foxc1/Foxk1/Gadd45a/Gas1/Gas2/Gpr132/Haspin/Hpgd/Hsf1/Hsp90ab1/Id2/Ier3/Ifng/Il12a/Il12b/Inhba/…	128
GO:0048588	developmental cell growth	88/3453	267/23328	5.79594e-14	7.21711e-12	4.25727e-12	Aatk/Adra1b/Adrb1/Afdn/Akap6/Akap13/Anapc2/App/Camk2d/Cav3/Ccn4/Cdk5r1/Cobl/Col14a1/Ctnnb1/Cttn/Cxcr4/Cyfip1/Cyfip2/Dbnl/Dclk1/Ddr1/Disc1/Dnm2/Edn1/Eif2b2/Fdps/Flrt1/Flrt3/Fn1/Hsp90aa1/Hsp90ab1/Ifrd1/Iqgap1/Itga4/Itgb1/Jade2/Map1b/Mapt/Mtor/Nedd4l/Nrg1/Nrn1/Nrp2/Pi16/Picalm/Plxna1/Ppara/Prkg1/Prmt2/Rab11a/Rarg/Rgma/Rtn4/Ryk/Sema3b/Sema3d/Sema3e/Sema3g/Sema4b/Sema4c/Sema4d/Sema4f/Sema5a/Sema6a/Sem…	88
GO:0061448	connective tissue development	90/3453	276/23328	6.10765e-14	7.45613e-12	4.39827e-12	Adamts7/Arid5a/Axin2/Bmp2/Bmp4/Bmp6/Bmpr1b/Ccn1/Ccn3/Ccn4/Cdk4/Chst11/Chsy1/Col1a1/Col2a1/Col5a1/Comp/Creb5/Csf1/Ctnnb1/Dlx2/Ebf2/Edn1/Fgf9/Fgfr1/Fgfr3/Fgl1/Foxa2/Hif1a/Hmga2/Hspg2/Id2/Id4/Ifng/Ift80/Itgb3/Klf7/Lep/Lmna/Lnpk/Maf/Mdk/Mef2c/Mef2d/Mmp13/Mustn1/Nfib/Nog/Notch1/Osr1/Pgrmc2/Pkd1/Pkdcc/Por/Ppard/Rara/Rarg/Rflna/Rspo2/Runx1/Runx2/Runx3/Scx/Serpinh1/Sfrp2/Smad3/Smad7/Smpd3/Snai1/Snx19/Sor…	90
GO:0071900	regulation of protein serine/threonine kinase activity	126/3453	442/23328	6.22988e-14	7.45908e-12	4.40001e-12	Actb/Adora1/Adrb2/Ajuba/Akap6/Akap13/Apc/App/Arrb1/Bmp2/Bmp4/C1qtnf9/Cav3/Ccna2/Ccnd1/Ccnf/Ccng1/Ccno/Ccr7/Cd24a/Cdk5rap1/Cdk5rap3/Cdkn1a/Cdkn1b/Cemip/Chordc1/Cspg4/Dab2ip/Dipk2a/Dtnbp1/Dusp5/Dusp8/Dusp10/Edn1/Epha4/Ephb2/Erbb2/Ercc6/Ern1/Ezh2/Fem1a/Fgd2/Fgf1/Fgfr1/Frs2/Gadd45a/Gadd45b/Gadd45g/Ghr/Gpr39/Gtpbp4/Heg1/Hsp90ab1/Hyal2/Ifng/Il34/Inava/Incenp/Inpp5k/Inppl1/Insr/Iqgap1/Iqgap3/Irak3/Irgm2…	126
GO:0051495	positive regulation of cytoskeleton organization	78/3453	225/23328	7.7002e-14	9.04556e-12	5.33585e-12	Actr2/Apc/Arhgef10/Arhgef10l/Arl2/Arpc5l/Azin1/Baiap2/Baiap2l1/Bcas3/Bin1/Cav3/Cd47/Cdc42ep2/Cdc42ep3/Cdc42ep4/Cdk5rap2/Cdkn1b/Cenpj/Cfl1/Cttn/Cyfip1/Dlg1/Dstn/Edn1/Evl/F2rl1/Fchsd2/Fer/Flna/Gm14137/Grb2/Gsn/Hip1r/Id1/Jmy/Katnb1/Katnbl1/Lmod2/Lmod3/Map1b/Mapre1/Mapt/Mlst8/Mtor/Mtss1/Myo1c/Nf2/Nsfl1c/Pde4dip/Pfn1/Ppm1e/Pxn/Rac1/Rgcc/Rock2/S100a10/Sdc4/Sema5a/Smad3/Snx9/Spire1/Spire2/Stmn2/Swap70/S…	78
GO:0051961	negative regulation of nervous system development	109/3453	365/23328	1.14123e-13	1.31579e-11	7.76169e-12	Aatk/Apbb1/App/Appl2/Arhgef2/Asap1/Atf5/Bag5/Bmp4/Cbln1/Cd24a/Cdk5r1/Cdk5rap2/Cspg4/Ctdsp1/Ctnnb1/Dlx2/Dtnbp1/Dusp10/Dynlt1b/Ednrb/Efnb2/Epha4/Ephb2/Erbb4/Fgfr3/Flna/Fmr1/Foxa2/Foxo3/Gpr37l1/Hes1/Hmga2/Id1/Id2/Id4/Idh2/Ifng/Ifrd1/Inppl1/Irx3/Itgb1/Jam2/Kctd11/Kdm4a/Kremen1/Lgals1/Lrp4/Lrrk2/Map4k4/Mdga1/Mdm2/Mtmr2/Nf1/Nog/Notch1/Notch3/Nr1d1/Nr2e1/Nr2f1/Nrg1/Phox2b/Plk2/Pmp22/Prag1/Psen1/Ptbp1/Pt…	109
GO:0055002	striated muscle cell development	69/3453	190/23328	1.61586e-13	1.82916e-11	1.07899e-11	Acta1/Actc1/Actn3/Adra1b/Adrb1/Akap6/Akap13/Alpk2/Alpk3/Atg7/Bmp4/Bves/Cacna1s/Camk2d/Capzb/Casq2/Cav2/Cav3/Cavin4/Ccn4/Chrnb1/Col14a1/Comp/Csrp2/Dysf/Edn1/Fdps/Fhl2/Hdac4/Hey2/Itgb1/Klhl40/Lmna/Lmod2/Lmod3/Mef2a/Mef2c/Mtor/Myod1/Myof/Myog/Naca/Neb/Nebl/Nfatc2/Nfatc3/Nrap/Pi16/Pitx2/Pmp22/Popdc2/Ppara/Prkar1a/Prkg1/Ptcd2/Rcan1/Selenon/Sgcb/Six4/Ski/Slc25a4/Sorbs2/Tmtc3/Tnnt2/Vegfa/Wdr1/Wfikkn2/Wn…	69
GO:0045666	positive regulation of neuron differentiation	131/3453	472/23328	1.74969e-13	1.92957e-11	1.13823e-11	Abl2/Actr2/Afdn/Anapc2/Ankrd1/Apbb1/App/Arhgef2/Baiap2/Bcl6/Bend6/Bmp2/Bmp4/Bmp6/Brinp3/Camk1d/Camk2b/Caprin2/Cd24a/Cdon/Cfl1/Cobl/Cux2/Cxcr4/Cyfip1/D16Ertd472e/Dab2ip/Dbnl/Disc1/Dlx2/Dynlt1b/Eef1a1/Eif2b2/Enc1/Epha4/Epo/Ezh2/Fbxo31/Fez1/Fgfr1/Flna/Fmr1/Fn1/Foxa2/Foxo6/Fyn/Fzd1/Gdpd5/Grip2/Heyl/Hspb1/Ifng/Iqgap1/Irx3/Itgb1/Itsn1/Kalrn/Katnb1/Kctd11/Kdm4a/Lif/Lrp8/Map1b/Map2k2/Mapk8ip3/Mapt/Mdk/Me…	131
GO:0043087	regulation of GTPase activity	95/3453	303/23328	1.79565e-13	1.92957e-11	1.13823e-11	Adrb1/Afdn/Ajuba/Akt2/Arhgap12/Arhgap22/Arhgap25/Arhgap27/Arhgef10/Arhgef26/Arl2/Arrb1/Asap1/Bcas3/Bcl6/Bcr/Bin1/Bves/Cav2/Cblb/Ccl22/Ccr7/Chn2/Crk/Cxcl13/Dab2ip/Dennd1b/Epha2/Epha4/Ephb3/Erbb2/Ezh2/F2rl1/Foxj1/Gnao1/Grtp1/Iqgap1/Itgb1/Kalrn/Lims1/Lrch1/Lrrk2/Map4k4/Mapre2/Mex3b/Mlst8/Mtor/Mtss2/Nedd9/Nf1/Picalm/Plxna1/Plxna2/Plxnb2/Prex1/Prkg1/Prom2/Ptprn2/Rab3gap2/Ralgapa2/Rap1a/Rap1gap/Rapgef1…	95
GO:0031032	actomyosin structure organization	73/3453	207/23328	1.79754e-13	1.92957e-11	1.13823e-11	4930544G11Rik/Acta1/Actc1/Akap13/Anln/Arhgap28/Arhgef10/Arhgef10l/Arrb1/Casq2/Cav3/Cavin4/Cd47/Cdc42bpa/Cdc42bpb/Cgnl1/Clasp1/Cnn3/Coro2b/Csrp2/Dlc1/Edn1/Epb41l1/Epb41l4a/Epb41l4b/Epb41l5/Evl/Frmd6/Inpp5k/Itgb1/Itgb5/Kank2/Lmod2/Lmod3/Mef2a/Mef2c/Mtor/Myh9/Neb/Nebl/Nf2/Nrap/Pak2/Pdlim1/Pfn1/Phldb2/Pik3r1/Ppm1e/Prkar1a/Pxn/Rac1/Racgap1/Rgcc/Rock1/Rock2/S1pr1/S100a10/Sdc4/Six4/Smad3/Sorbs1/Tac1/Tgf…	73
GO:1901653	cellular response to peptide	94/3453	299/23328	2.00978e-13	2.12083e-11	1.25105e-11	Adrb2/Akt2/Ano1/Anxa5/Apc/App/Appl1/Appl2/Arhgef2/Baiap2l1/Bcar1/C1qtnf9/C2cd5/Camk2a/Cav2/Cdk4/Cfl1/Crk/Ctnnb1/Cyfip1/Cyp11a1/Dennd4c/Eif4ebp1/Epha4/Fer/Foxo1/Foxo3/Foxo6/Fyn/Ghr/Ghsr/Gja1/Gnai2/Grb2/Grb10/Hsf1/Igf2/Inpp5k/Inppl1/Insig1/Insig2/Insr/Irf1/Irs2/Itga4/Lep/Lgmn/Lmbrd1/Lpl/Mdm2/Myo1c/Nfkb1/Nod1/Nr4a1/Nr4a2/Nucb2/Opa1/Pid1/Pik3r1/Pkm/Prkci/Prnp/Psen1/Ptk2/Ptpn1/Ptpra/Pxn/Rab10/Rhoq/Roc…	94
GO:0010721	negative regulation of cell development	113/3453	387/23328	2.15876e-13	2.24008e-11	1.32139e-11	Aatk/Actn4/Apbb1/App/Appl2/Arhgef2/Asap1/Atf5/Bag5/Bcar1/Bmp4/Cav3/Cd24a/Cdk5r1/Cdk5rap2/Cspg4/Ctdsp1/Ctnnb1/Dlx2/Dtnbp1/Dusp10/Dynlt1b/Ednrb/Efnb2/Epha4/Ephb2/Erbb4/Fbxw7/Fgfr3/Flna/Fmr1/Foxa2/Foxo3/Gpr37l1/Hes1/Hmga2/Id1/Id2/Id4/Idh2/Ifrd1/Inppl1/Irx3/Itgb1/Kctd11/Kdm4a/Kremen1/Lgals1/Lrp4/Lrrk2/Map4k4/Mdm2/Nf1/Nog/Notch1/Notch3/Nr1d1/Nr2e1/Nr2f1/Nrg1/Phox2b/Pi16/Plk2/Pmp22/Ppara/Prag1/Psen1/Pt…	113
GO:0050768	negative regulation of neurogenesis	102/3453	337/23328	2.78289e-13	2.84037e-11	1.6755e-11	Aatk/Apbb1/App/Appl2/Arhgef2/Asap1/Atf5/Bag5/Bmp4/Cd24a/Cdk5r1/Cdk5rap2/Cspg4/Ctdsp1/Ctnnb1/Dlx2/Dtnbp1/Dusp10/Dynlt1b/Ednrb/Efnb2/Epha4/Ephb2/Erbb4/Fgfr3/Flna/Fmr1/Foxa2/Foxo3/Gpr37l1/Hes1/Hmga2/Id1/Id2/Id4/Idh2/Ifrd1/Inppl1/Irx3/Itgb1/Kctd11/Kdm4a/Kremen1/Lgals1/Lrp4/Lrrk2/Map4k4/Mdm2/Nf1/Nog/Notch1/Notch3/Nr1d1/Nr2e1/Nr2f1/Nrg1/Phox2b/Plk2/Pmp22/Prag1/Psen1/Ptbp1/Ptk2/Ptprg/Rap1gap/Rap1gap2/Ra…	102
GO:0032386	regulation of intracellular transport	100/3453	329/23328	3.56983e-13	3.5848e-11	2.11462e-11	Akap1/Akt2/Angpt1/Ank3/Atp13a2/Bag3/Bcas3/Bmp4/Bnip3l/Borcs5/Bves/C2cd5/Cdc42/Cdh1/Cdk1/Cdk5r1/Cemip/Cep290/Chchd4/Chmp3/Chp1/Derl2/Derl3/Dmap1/Dnajc13/Dnajc27/Efcab7/Ehd2/Erbb2/Ezr/Fbxw7/Fez1/Flna/Fyn/Gas1/Grasp/Hcls1/Hsp90aa1/Hsp90ab1/Hyal2/Ice1/Ier3/Ifi27/Ifng/Inpp4b/Inpp5k/Insig1/Ipo5/Itgam/Iws1/Kif5b/Lep/Lmx1b/Lrrk2/Map1b/Map2k2/Mapt/Mdm2/Mlc1/Msn/Mtcl1/Mtmr2/Myo1c/Ndrg4/Nf1/Nol3/Nup54/Nupl1…	100
GO:0007409	axonogenesis	132/3453	482/23328	4.12426e-13	4.07582e-11	2.40427e-11	Aatk/Ablim1/Actb/Anapc2/Ank3/Apbb1/Apbb2/Apc/App/Artn/Atg7/B4galt6/Bmpr1b/Bsg/Ccdc141/Cck/Cckar/Cdh2/Cdk5r1/Cntn5/Cobl/Cttn/Cxcr4/Cyfip1/Dbnl/Dclk1/Disc1/Dnm2/Efnb2/Eif2b2/Epha2/Epha4/Ephb2/Ephb3/Erbb2/Etv4/Evl/Fgfr3/Flrt2/Flrt3/Fn1/Gap43/Gas1/Gdnf/Grin1/Hoxa1/Hsp90aa1/Hsp90ab1/Ifrd1/Itga4/Itgb1/Kalrn/Kif5b/Kif13b/Klf7/Lama5/Lgr4/Lrp4/Map1a/Map1b/Map1s/Map2k2/Mapk8ip3/Mapt/Ncam1/Nectin1/Nexn/Nfib…	132
GO:0060541	respiratory system development	83/3453	254/23328	5.0442e-13	4.90706e-11	2.89461e-11	Abca12/Acvr2b/Adamtsl2/Aldh1a3/Ano1/Asah1/Asxl1/Bmp4/Ccdc40/Cdc42/Cebpa/Celsr1/Chd7/Chil1/Ctnnb1/Disp1/Edn2/Fbxw7/Fgf1/Fgf7/Fgf9/Fgfr1/Fgfr3/Fgfr4/Fgfrl1/Fndc3b/Foxa2/Foxj1/Heg1/Hes1/Hmga2/Hmgb1/Id1/Ift88/Jmjd6/Klf2/Lama5/Lef1/Lif/Map2k2/Mapk8ip3/Ncor2/Nfib/Nog/Notch1/Pdgfa/Pdpn/Phf14/Phox2b/Pitx2/Pkdcc/Pou2f1/Ppp3r1/Ptges3/Rara/Rarg/Rbpj/Rc3h2/Rpgrip1l/Rspo2/Selenon/Six4/Ski/Slc7a11/Smad2/Smpd3/…	83
GO:0034329	cell junction assembly	120/3453	426/23328	6.06099e-13	5.8055e-11	3.42458e-11	Actb/Actn1/Actn4/Acvrl1/Adgre5/Adgrl2/Adgrl3/Afdn/Ajuba/Amigo2/App/Asic2/Bcas3/Bcr/Bsn/Cbln1/Cd9/Cdh1/Cdh2/Cdh5/Cdh18/Cfl1/Clasp1/Cldn4/Cldn5/Cldn6/Cldn22/Cldn34b3/Clstn1/Clstn3/Cntn5/Coro2b/Ctnnb1/Cttn/Cux2/Dapk3/Dbnl/Dlc1/Dlg1/Efnb2/Epb41l5/Epha2/Ephb2/Ephb3/Erbb4/Farp1/Flrt1/Flrt2/Flrt3/Fn1/Fzd1/Gap43/Ghsr/Gja1/Gnpat/Grin1/Hdac7/Heg1/Iqgap1/Itgb1/Itgb3/Itgb4/Kirrel3/Lhfpl4/Lims1/Lrfn3/Lrp4/Lrr…	120
GO:0043254	regulation of protein-containing complex assembly	122/3453	438/23328	9.09477e-13	8.5794e-11	5.06087e-11	1810058I24Rik/4933400A11Rik/Actr2/Ahr/Ajuba/Ankra2/Apc/Arhgap18/Arhgap28/Arhgef2/Arl2/Arpc5l/Asap1/Baiap2/Baiap2l1/Bcl2l11/Bid/Bin1/Cand1/Capg/Capza2/Capzb/Cav3/Cck/Cd24a/Cdc42ep2/Cdc42ep3/Cdc42ep4/Cdh5/Cdk5rap2/Cdkn1b/Cfl1/Crbn/Csf2/Cttn/Cxcl13/Cyfip1/Dab2ip/Dbnl/Dlg1/Dnajc15/Dut/Eif4ebp1/Eps8/Evl/Faf1/Fchsd2/Fer/Gm14137/Grb2/Gsn/Hcls1/Hes1/Hip1r/Hjurp/Hsf1/Hsp90aa1/Ice1/Ifng/Irgm2/Jmy/Kif14/Lef…	122
GO:0061572	actin filament bundle organization	63/3453	172/23328	1.16468e-12	1.08229e-10	6.38426e-11	4930544G11Rik/Abl2/Actn1/Actn4/Arhgap28/Arhgef10/Arhgef10l/Arrb1/Baiap2/Baiap2l1/Cald1/Cd47/Cfl1/Cgnl1/Clasp1/Coro2b/Dlc1/Eps8/Evl/Ezr/Flna/Hsp90b1/Id1/Inpp5k/Itgb5/Kank2/Lima1/Marcks/Mtor/Mtss1/Nf2/Pak2/Pdlim1/Pfn1/Phldb2/Pik3r1/Ppm1e/Pxn/Rac1/Rflna/Rgcc/Rhod/Rock2/S1pr1/S100a10/Sdc4/Shank1/Smad3/Sorbs1/Spire1/Spire2/Swap70/Synpo2/Tac1/Tgfb3/Tjp1/Tmeff2/Tpm1/Tsc1/Ush1c/Wasf2/Wnt4/Zyx	63
GO:0010001	glial cell differentiation	81/3453	249/23328	1.25317e-12	1.14738e-10	6.76826e-11	Abl2/Afdn/Akt2/App/Arhgef10/Atf5/B4galt6/Bin1/Bmp2/Bmp4/Cdh2/Ctnnb1/Cxcr4/Dlx2/Dusp10/Eif2b2/Eif2b5/Epha4/Erbb2/Fa2h/Fgf5/Fgfr3/Gap43/Gpc1/Gpr37l1/Gpr157/Hes1/Hmga2/Id2/Id4/Ifng/Ifngr1/Il34/Itgam/Itgb4/Kdm4a/Lef1/Lgi4/Lif/Mdk/Mtor/Nab2/Ndrg1/Nf1/Nfib/Nfix/Nog/Notch1/Nr1d1/Nr2e1/Nrg1/Olig1/Pard3/Phgdh/Phox2b/Plpp3/Pmp22/Pou3f1/Ppp3r1/Prdm8/Prx/Psen1/Ptpra/Qk/Rheb/Rtn4/Sh3tc2/Ski/Slc8a3/Sox4/Sox5/S…	81
GO:0007162	negative regulation of cell adhesion	90/3453	290/23328	1.47009e-12	1.32338e-10	7.80642e-11	Abl2/Actn4/Acvrl1/Adrb2/Adtrp/Angpt1/Anxa1/Arg1/Bcar1/Bcas3/Bcl6/Bmp2/Bmp4/Bmp6/C1qtnf1/Cblb/Cd9/Cd24a/Cd44/Cdh1/Cdh13/Cfl1/Col1a1/Coro2b/Cyld/Cyp1b1/Dlc1/Dlg1/Epb41l5/Erbb2/Fgl1/Foxj1/Fzd7/Gtpbp4/Hlx/Il20rb/Irf1/Jam2/Klf4/Lax1/Lef1/Lgals1/Lgals3/Lgals7/Mdk/Nf1/Nf2/Notch1/Nrarp/Pde5a/Phldb2/Pik3r1/Plg/Plxna1/Plxna2/Plxnb2/Ppara/Prkar1a/Prkg1/Prnp/Ptk2/Rc3h1/Rc3h2/Rcc2/Rgcc/Runx1/Runx3/Scgb1a1/Scr…	90
GO:0090287	regulation of cellular response to growth factor stimulus	88/3453	281/23328	1.4879e-12	1.32338e-10	7.80642e-11	Acvrl1/Adamtsl2/Angpt1/Bmp4/Bmper/Cav2/Cav3/Ccn1/Cdh5/Chst11/Cited2/Crebbp/Ctnnb1/Cxcl13/Cyfip1/Cyfip2/Dab2ip/Dnm2/Dstyk/Fgf1/Fgf9/Fgfr1/Fgfrl1/Fst/Fstl1/Fzd1/Gpc1/Grb10/Hes1/Hif1a/Hipk2/Hsp90ab1/Htra1/Htra3/Il12a/Il12b/Jcad/Lemd2/Mmrn2/Myo1c/Myof/Nbl1/Nedd4/Nog/Notch1/Npnt/Pmepa1/Prdm14/Ptp4a3/Ptpn1/Rasl11b/Rbpj/Rgma/Rnf165/Runx2/Sema6a/Sfrp2/Sh3glb1/Ski/Slit2/Smad2/Smad3/Smad6/Smad7/Sorl1/Sost/…	88
GO:0051017	actin filament bundle assembly	62/3453	169/23328	1.61741e-12	1.41831e-10	8.36643e-11	4930544G11Rik/Abl2/Actn1/Actn4/Arhgap28/Arhgef10/Arhgef10l/Arrb1/Baiap2/Baiap2l1/Cald1/Cd47/Cfl1/Cgnl1/Clasp1/Coro2b/Dlc1/Eps8/Evl/Ezr/Flna/Hsp90b1/Id1/Inpp5k/Itgb5/Kank2/Lima1/Marcks/Mtor/Mtss1/Nf2/Pak2/Pdlim1/Pfn1/Phldb2/Pik3r1/Ppm1e/Pxn/Rac1/Rgcc/Rhod/Rock2/S1pr1/S100a10/Sdc4/Shank1/Smad3/Sorbs1/Spire1/Spire2/Swap70/Synpo2/Tac1/Tgfb3/Tjp1/Tmeff2/Tpm1/Tsc1/Ush1c/Wasf2/Wnt4/Zyx	62
GO:0003007	heart morphogenesis	87/3453	277/23328	1.66553e-12	1.43904e-10	8.48869e-11	Actc1/Acvrl1/Ahr/Alpk2/Angpt1/Ankrd1/Arid2/Asxl1/Axin2/Bmp2/Bmp4/Cav3/Ccdc40/Ccn1/Chd7/Cited2/Col2a1/Col5a1/Ctnnb1/Dlc1/Dsp/Epo/Fgf9/Fgfrl1/Fhl2/Flna/Flrt2/Foxc1/Fzd1/Gata5/Gja1/Has2/Heg1/Hes1/Hey2/Heyl/Hif1a/Id2/Ift52/Ift57/Ift88/Insr/Lefty1/Lemd2/Mdm2/Mef2c/Mtor/Naca/Ncor2/Nedd4/Nfatc1/Nog/Notch1/Nrp2/Parva/Pim1/Pitx2/Psen1/Ptcd2/Rac1/Rara/Rbpj/Rtn4/S1pr1/Sfrp2/Sirt6/Slit2/Smad3/Smad6/Smad7/Sna…	87
GO:0048732	gland development	128/3453	471/23328	1.68728e-12	1.43904e-10	8.48869e-11	Acer1/Agap2/Ahr/Aldh1a3/Anxa1/Apc/Asxl1/Atg7/Atp2c2/B4galt1/Bcl2l11/Bmp2/Bmp4/Cav3/Cbx7/Ccdc40/Ccnd1/Cd44/Cdh1/Cdk5rap3/Cdkn1b/Cebpa/Chuk/Cited2/Cobl/Csf1/Ctnnb1/Ddr1/Duox2/E2f7/E2f8/Elf3/Epha2/Ephb3/Erbb4/Etv4/Ezh2/Fa2h/Fgf1/Fgf7/Fgfr1/Fgl1/Foxc1/Frs2/Gja1/Gpat4/Hes1/Hif1a/Hlx/Hmga2/Icmt/Id2/Id4/Ifng/Ift88/Igf2/Igf2r/Insr/Iqgap3/Irs2/Jarid2/Kalrn/Lama5/Lbh/Lef1/Lims1/Lims2/Map2k2/Mdk/Msn/Ncoa3/N…	128
GO:1901342	regulation of vasculature development	104/3453	356/23328	1.88071e-12	1.58234e-10	9.33398e-11	Acvrl1/Adam12/Adrb2/Ago2/Alox5/Anxa1/Anxa3/Bmp4/Bmper/Ccn6/Cdh5/Chil1/Cldn5/Crhr2/Ctnnb1/Cxcr4/Cyp1b1/Dab2ip/Ddah1/Efnb2/Emp2/Epha2/Ets1/Fbxw7/Fgf1/Fgf9/Foxc1/Foxj2/Gadd45a/Ghsr/Glul/Gtf2i/Hdac7/Hey2/Hif1a/Hipk2/Hk2/Hmga2/Hmgb1/Hspb1/Hyal1/Id1/Ifng/Igf2/Il12a/Il12b/Itgb1/Itgb3/Jcad/Klf2/Klf4/Klf5/Lep/Lgals3/Lif/Mdk/Mmrn2/Mtdh/Nf1/Nfatc1/Nfatc2/Nfatc3/Notch1/Nr2e1/Optc/Pdcl3/Pkm/Plg/Plk2/Ptgis/Ptp…	104
GO:0048608	reproductive structure development	129/3453	477/23328	2.0067e-12	1.66583e-10	9.8265e-11	Acvr2a/Ahr/Angpt1/Anxa1/Apc/Arid1a/Arnt/Arrb1/Asb1/Bcl2l1/Bcl2l11/Bmp4/Bmp6/Bmpr1b/Ccdc134/Ccdc182/Ccn1/Ccnd1/Ccnf/Cd44/Cdh1/Cdkn1b/Cebpa/Chd7/Cited2/Csf2/Ctnnb1/Ctsb/Dedd/Dhcr24/Dlg1/Dlx3/Dmrt1/E2f7/E2f8/Edn2/Eif2b2/Eif2b5/Ercc1/Fgf7/Fgf9/Flna/Fndc3a/Foxc1/Foxd3/Foxo3/Frs2/Fst/Gas2/Ggnbp2/Ghsr/Gja1/Grb2/Hes1/Hey2/Hif1a/Hmga2/Hmgb2/Hsd17b3/Hsf1/Hsp90ab1/Htra1/Hyal3/Id4/Igf2/Inhba/Insr/Itga4/Jmjd1…	129
GO:1903706	regulation of hemopoiesis	118/3453	424/23328	2.2844e-12	1.87141e-10	1.10392e-10	Acvr2a/Anxa1/Apc/Atg7/Bcl6/Bmp4/Ccr7/Cd24a/Cd27/Cd28/Cd44/Cd101/Clec2d/Csf1/Csf3r/Ctnnb1/Cyld/Cyp26b1/Dusp10/Egr3/Erbb2/Ets1/Fbxw7/Fgfr3/Fos/Foxc1/Foxj1/Foxo3/H2-Oa/H4f16/Hcls1/Hes1/Hif1a/Hlx/Hmgb1/Hmgb2/Hsp90aa1/Hspa9/Id2/Ifng/Il1rl2/Il12a/Il12b/Il15/Il21/Il34/Inhba/Inpp4b/Inpp5d/Irf1/Itgam/Itgb3/Kat7/Kitl/Klf10/Klf13/Lef1/Leo1/Lep/Lif/Mdk/Mef2c/Meis2/Mitf/Mtor/Mturn/Myc/Mysm1/N4bp2l2/Nf1/Notch1…	118
GO:1901652	response to peptide	113/3453	400/23328	2.33603e-12	1.87916e-10	1.10849e-10	Adrb2/Akt2/Ano1/Anxa1/Anxa5/Apc/App/Appl1/Appl2/Arhgef2/Atp2a1/Atp2a2/Baiap2l1/Bcar1/C1qtnf9/C2cd5/Camk2a/Cav2/Cdk4/Cfl1/Chuk/Crk/Ctnnb1/Cyc1/Cyfip1/Cyp11a1/Dennd4c/Ednrb/Eif2b2/Eif2b5/Eif4ebp1/Epha4/Fer/Foxo1/Foxo3/Foxo6/Fyn/Ghr/Ghsr/Gja1/Gnai2/Grb2/Grb10/Hadha/Hsf1/Igf2/Inava/Inpp5k/Inppl1/Insig1/Insig2/Insr/Irf1/Irs2/Itga4/Kat7/Lep/Lgmn/Lmbrd1/Lpl/Mdm2/Mtor/Myo1c/Nfkb1/Nod1/Notch1/Nr4a1/Nr4a2/…	113
GO:0031346	positive regulation of cell projection organization	129/3453	478/23328	2.35423e-12	1.87916e-10	1.10849e-10	Abl2/Actr2/Afdn/Anapc2/Ankrd1/Anln/Apbb1/Apc/Baiap2/Bcas3/Bmp4/Camk1d/Camk2b/Caprin2/Ccr7/Cd24a/Cdc42/Cdc42ep2/Cdc42ep3/Cdc42ep4/Cenpj/Cfl1/Cobl/Crocc/Cux2/Cxcr4/Cyfip1/D16Ertd472e/Dab2ip/Dbnl/Disc1/Dnm2/Dynlt1b/Eef1a1/Eif2b2/Enc1/Epha4/Epo/Eps8/Eps8l3/Ezh2/F2rl1/Fam98a/Fbxo31/Fez1/Fgfr1/Flna/Fmr1/Fn1/Foxo6/Fyn/Fzd1/Gm14137/Grin1/Hdac4/Hsp90aa1/Hspb1/Iqgap1/Itgb1/Itsn1/Kalrn/Katnb1/Lif/Lrp8/Map1b…	129
GO:0055017	cardiac muscle tissue growth	46/3453	108/23328	2.82463e-12	2.22609e-10	1.31314e-10	Adra1b/Adrb1/Akap6/Akap13/Apc/Arid2/Camk2d/Cav3/Ccn4/Cdk1/Cited2/Col14a1/Ctnnb1/Dipk2a/Edn1/Erbb4/Fdps/Fgf1/Fgf9/Fgf20/Fgfr1/Foxc1/Gja1/Heg1/Hey2/Jarid2/Mapk11/Mef2c/Mtor/Ncam1/Nog/Notch1/Pi16/Pim1/Ppara/Prkar1a/Prkg1/Rbpj/S1pr1/Sirt6/Slc25a4/Sorbs2/Tenm4/Tgfb2/Tgfbr2/Vgll4	46
GO:0060560	developmental growth involved in morphogenesis	86/3453	275/23328	2.89759e-12	2.25505e-10	1.33022e-10	Aatk/Afdn/Ahr/Anapc2/App/Bmp4/Cdk5r1/Cfl1/Cobl/Csf1/Ctnnb1/Cttn/Cxcr4/Cyfip1/Cyfip2/Dbnl/Dclk1/Ddr1/Disc1/Dnm2/Eif2b2/Epb41l5/Fgf1/Flrt1/Flrt3/Fn1/Hsp90aa1/Hsp90ab1/Ifrd1/Iqgap1/Itga4/Itgb1/Jade2/Map1b/Mapt/Nedd4l/Notch1/Nrg1/Nrn1/Nrp2/Picalm/Plxna1/Ppp2r3a/Rab11a/Rarg/Rgma/Rtn4/Ryk/S1pr1/Sema3b/Sema3d/Sema3e/Sema3g/Sema4b/Sema4c/Sema4d/Sema4f/Sema5a/Sema6a/Sema6b/Sfrp2/Sh3glb1/Sirt6/Six4/Slc23a2…	86
GO:0022411	cellular component disassembly	109/3453	383/23328	3.44e-12	2.64413e-10	1.55973e-10	4933400A11Rik/Abce1/Adrb2/Apc/Arhgef2/Arid1a/Arid2/Atg2b/Atg7/Atg12/Bnip3l/Bok/Capg/Capza2/Capzb/Ccsap/Cd24a/Cdk1/Cdk5rap3/Cebpg/Cfl1/Clasp1/Cttn/Ddit4/Ddr1/Dstn/Dysf/Eml4/Epha4/Eps8/Ets1/Evl/Exoc8/Exog/F2rl1/Fbxw7/Fgfr4/Gas2l2/Gbf1/Gle1/Gsn/Gspt1/Hif1a/Hk2/Hsf1/Htra2/Insr/Irak3/Irgm2/Itgam/Jmjd4/Katnb1/Kif5b/Klc1/Lima1/Lmod2/Lmod3/Map1a/Map1b/Map1lc3a/Map1lc3b/Map1s/Map4k4/Mapre2/Mcoln1/Mical2/M…	109
GO:0061458	reproductive system development	129/3453	481/23328	3.78392e-12	2.84987e-10	1.6811e-10	Acvr2a/Ahr/Angpt1/Anxa1/Apc/Arid1a/Arnt/Arrb1/Asb1/Bcl2l1/Bcl2l11/Bmp4/Bmp6/Bmpr1b/Ccdc134/Ccdc182/Ccn1/Ccnd1/Ccnf/Cd44/Cdh1/Cdkn1b/Cebpa/Chd7/Cited2/Csf2/Ctnnb1/Ctsb/Dedd/Dhcr24/Dlg1/Dlx3/Dmrt1/E2f7/E2f8/Edn2/Eif2b2/Eif2b5/Ercc1/Fgf7/Fgf9/Flna/Fndc3a/Foxc1/Foxd3/Foxo3/Frs2/Fst/Gas2/Ggnbp2/Ghsr/Gja1/Grb2/Hes1/Hey2/Hif1a/Hmga2/Hmgb2/Hsd17b3/Hsf1/Hsp90ab1/Htra1/Hyal3/Id4/Igf2/Inhba/Insr/Itga4/Jmjd1…	129
GO:0016311	dephosphorylation	107/3453	374/23328	3.79922e-12	2.84987e-10	1.6811e-10	Acp2/Acp6/Adora1/Ahr/Akap1/Alpl/Bmp2/Bod1/Cd2bp2/Cdc14b/Cdc25a/Cdca2/Cdh5/Cdk5rap3/Cdkn3/Chp1/Ctdsp1/Ctdsp2/Dlc1/Dusp5/Dusp8/Dusp10/Elfn1/Ell/Ephx2/Eya4/Fam220a/Farp1/Fra10ac1/Gnai2/Hsp90ab1/Hsp90b1/Ifng/Inpp4b/Inpp5a/Inpp5d/Inpp5k/Inppl1/Iqgap1/Lhpp/Lmtk3/Mef2c/Mfhas1/Mgat5/Mprip/Mtmr2/Mtmr4/Mtmr7/Mtmr9/Mtmr10/Npnt/Nuak1/Pcif1/Pdp1/Pdp2/Phlpp1/Pip4p1/Plpp1/Plpp3/Ppargc1b/Ppm1e/Ppm1g/Ppp1cb/Ppp1c…	107
GO:0002062	chondrocyte differentiation	46/3453	109/23328	4.18944e-12	3.10517e-10	1.8317e-10	Adamts7/Arid5a/Axin2/Bmp2/Bmp4/Bmp6/Bmpr1b/Ccn3/Ccn4/Chst11/Chsy1/Col2a1/Comp/Ctnnb1/Fgf9/Fgfr1/Hspg2/Ift80/Lnpk/Maf/Mdk/Mef2c/Mef2d/Mustn1/Nfib/Osr1/Pkdcc/Por/Rarg/Rflna/Runx1/Runx2/Runx3/Scx/Serpinh1/Sfrp2/Smad3/Smad7/Smpd3/Snx19/Sox5/Sox9/Sulf1/Sulf2/Tgfbr2/Wnt9a	46
[truncated: 2,055 more rows]

[truncated: 1 more sheets: KEGG (KLF5 BS)]
